# Supplementary material for: Is the EuroSCORE II reliable to estimate operative mortality among octogenarians?
Source: PLoS One. 2017 Nov 16;12(11):e0187056. doi: 10.1371/journal.pone.0187056 (PMC5690588; doi:10.1371/journal.pone.0187056)
Supplement: S1 Table — Patient’s data. (XLS) [file pone.0187056.s001.xls]

## Sheet: Datas
ES1	ES2	GENDERPAT_A	AGEPAT	SMOKER	ARTERIAL HYPERTENSION	DIABETES STATUS	DYSLIPIDEMIA	CORONARY ARTERY DISEASE	ACS<>	PREVIOUSANGIOPLASTY	RECENTMI_A	PREVIOUS CARDIAC SURGERY	NUMBER	EXTRACARDIAC ARTERIOPATHY	EXTRACARDIAC ARTERIOPATHY_A	PREVIOUS CARDIAC FAILURE	PREVIOUS ENDOCARDITIS	PREVIOUSEMBOLICEVENT	PREVIOUS STROKE	NEUROLOGIC DYSFUNCTION	NEUROLOGIC DYSFUNCTION_A	COPD	COPDEUROSC_A	ULCER	NEOPLASIA	PREVIOUSRADIOTHERAPY	CIRRHOSIS	ON DIALYSIS	WEIGHT	HEIGHT	BMI	CARDIAC RHYTHM	NYHACLASS	ANGORCLASSECCS	CARDIACFAILURE	ACTIVEENDOCARDITIS	ACTIVEENDOCARDITIS_B	CRITICALPREOPERATIVESTATE_A	CREATININE	CLEARANCECOCK	LVEF	PAPSYST	LVEFISOTOPIC	CORONARYARTERYDISEASE	VALVULOPATHY	SINGLEVALVULOPATHY	POLYVALVULOPATHY	TRICUSPID	ETIOLOGY
4.25027	1.23754	0	75	Past	Yes	oral therapy	Yes	No	< 7 D	No	0	No	0	No	0	No	No	No	No	No	0	Untreaded	0	No	no metatstasis	No	No	No	91	180	28.0864	Sinusal	1	0	No	No	0	0	119	61.1	52	40	57	No	Yes	Ao stenosis	No	No	Degenerative/Dystrophic
40.5123	22.1242	0	67	No	Yes	oral therapy	No	Non STEMI	> 90 D	No	0	Valvular	1	No	0	No	No	No	Hemorragic stroke	No	0	No	0	No	No	No	No	No	85	175	27.7551	Sinusal	3	0	No	yes	1	0	72	105.9	68	38		No	Yes	AoI	No	No	Endocarditis
11.6953	12.5907	0	74	Past	Yes	No	No	No	< 7 D	No	0	No	0	No	0	No	No	No	No	No	0	No	0	No	No	No	No	No	74	177	23.6203	Sinusal	3	2	No	No	0	0	131	45.8	72	40		No	No	No	No	No
8.15541	4.88938	0	68	Past	Yes	No	No	No	< 7 D	No	0	No	0	No	0	No	No	No	TIA	No	0	No	0	No	No	No	No	No	72	186	20.8117	Sinusal	3	0	No	No	0	0	73	87.2	67	35		No	Yes	No	No	No	Others
8.15541	5.50281	0	68	Past	No	oral therapy	Yes	No	< 7 D	No	0	No	0	No	0	No	No	No	No	No	0	No	0	No	<5years	Yes	No	No	64	169	22.4082	Sinusal	3	0	No	No	0	0	88	64.3	55	25		No	Yes	AoI	No	No	Congenital
4.64801	4.43001	0	56	No	No	No	No	No	< 7 D	No	0	No	0	No	0	No	No	No	No	No	0	No	0	No	No	No	No	No	64	173	21.3839	Sinusal	3	0	No	No	0	0	102	64.7	60			No	Yes	Ao stenosis	No	No	Degenerative/Dystrophic
4.64801	3.30857	0	25	No	No	No	No	No	< 7 D	No	0	No	0	No	0	No	No	No	No	No	0	No	0	No	No	No	No	No	60	167	21.5139	Sinusal	3	0	No	No	0	0	94	90.2	60	25		No	Yes	No	No	No	Congenital
12.6941	17.9467	0	68	Past	Yes	No	No	No	< 7 D	No	0	No	0	No	0	No	Yes	No	No	No	0	Yes treated	1	No	No	No	No	No	61	167	21.8724	Sinusal	4	0	No	No	0	0	118	45.7	50			No	Yes	AoI	No	No	Degenerative/Dystrophic
21.2686	15.39	0	74	No	No	No	No	No	< 7 D	No	0	No	0	No	0	No	No	No	No	No	0	No	0	No	No	No	No	No	74	170	25.6055	Sinusal	4	0	No	No	0	0	112	53.6	55			yes	No	No	No	No
5.27567	4.55233	0	61	Current	No	No	No	No	< 7 D	No	0	No	0	No	0	No	No	No	No	No	0	No	0	No	No	No	No	No	83	174	27.4145	Sinusal	3	0	No	No	0	0	102	79	60		65	No	Yes	AoI	No	No
15.6025	14.5193	1	42	No	No	No	No	No	< 7 D	No	0	Valvular	2	No	0	No	No	No	No	No	0	No	0	No	No	No	No	No	70	158	28.0404	Sinusal	4	0	No	No	0	0	55	130.2	60			No	Yes	Ao stenosis	No	No	Congenital
7.67	3.34344	0	67	No	Yes	No	No	No	< 7 D	No	0	No	0	No	0	No	No	No	No	No	0	No	0	No	No	No	No	No	115	175	37.551	Sinusal	2	0	No	No	0	0	114	90.5	55			No	Yes	Ao stenosis	No	No	Degenerative/Dystrophic
4.64801	2.75507	0	50	No	No	oral therapy	No	No	< 7 D	No	0	No	0	No	0	No	No	No	No	No	0	No	0	No	No	No	No	No	115	181	35.1027	Sinusal	2	0	No	No	0	0	83	153.2	59		55	No	Yes	Ao stenosis	No	No	Congenital
12.1539	8.81302	1	49	Past	No	No	No	No	< 7 D	No	0	No	0	No	0	No	No	No	No	No	0	No	0	No	No	No	No	No	59	177	18.8324	Sinusal	2	0	No	No	0	0	68	82.4	60			No	No	No	No	No
15.6025	16.8833	1	29	No	No	No	No	No	< 7 D	No	0	Valvular	2	No	0	No	No	No	No	No	0	No	0	No	No	No	No	No	53	169	18.5568	Sinusal	4	0	No	No	0	0	71	86.5	57	52		No	Yes	No	Yes	No	rheumatic
9.0131	17.5235	0	72	No	No	No	No	STEMI	> 90 D	Yes	0	Valvular	1	No	0	Yes	No	No	No	No	0	No	0	Yes	No	No	No	No	65	160	25.3906	Sinusal	4	0	No	No	0	0	136	39.9	50			No	Yes	Mitral stenosis	No	Yes	rheumatic
4.39542	5.28413	0	47	No	No	No	No	No	< 7 D	No	0	No	0	No	0	No	No	No	No	No	0	No	0	No	No	No	No	No	76	180	23.4568	Sinusal	1	0	Yes	yes	1	0	117	74.2				No	Yes	No	Yes	No	Endocarditis
10.2124	41.254	0	57	No	No	No	No	No	< 7 D	No	0	No	0	No	0	No	No	No	No	No	0	No	0	No	No	No	No	No	74	167	26.5338	Sinusal	4	0	Yes	yes	1	1	157	48.1	80	50		No	Yes	No	Yes	No	Endocarditis
7.03484	12.9989	1	63	No	No	No	No	No	< 7 D	No	0	Valvular	1	No	0	Yes	No	No	No	No	0	No	0	No	No	No	No	No	50	159	19.7777	FA ou TSV	4	0	No	No	0	0	88	45.7	55			No	Yes	Tricuspid	No	Yes	Others
2.37243	3.09562	1	61	No	Yes	No	Yes	No	< 7 D	No	0	No	0	No	0	No	No	No	No	No	0	No	0	No	metatstasis	No	No	No	50	167	17.9282	Sinusal	4	0	No	No	0	0	106	38.9	60	40		No	Yes	No	Yes	No	Others
7.03484	15.1696	1	63	Past	Yes	No	No	No	< 7 D	Yes	0	Valvular	1	No	0	No	No	No	No	No	0	No	0	No	No	No	No	No	66	164	24.539	FA ou TSV	4	0	Yes	No	0	0	89	59.6	50			No	Yes	No	Yes	Yes	rheumatic
8.45987	9.8427	1	66	No	Yes	No	Yes	No	< 7 D	No	0	Valvular	2	No	0	No	No	No	No	No	0	No	0	No	No	No	No	No	69	155	28.7201	FA ou TSV	3	0	No	No	0	0	77	69.2	61			No	Yes	Mitral stenosis	No	Yes	rheumatic
11.1036	14.6625	1	25	Current	No	No	No	No	< 7 D	No	0	Valvular	1	No	0	Yes	No	No	No	No	0	No	0	No	No	No	Uncomplicated	No	71	160	27.7344	Sinusal	4	0	Yes	No	0	0	68	125.4	50	80		No	Yes	No	Yes	No	Degenerative/Dystrophic
4.99874	17.942	1	36	No	No	No	No	No	< 7 D	No	0	No	0	No	0	Yes	No	No	No	No	0	No	0	No	No	No	No	No	32	142	15.8699	FA ou TSV	2	0	Yes	No	0	1	58	59.9	60			No	Yes	No	Yes	Yes	rheumatic
9.22175	5.96131	0	71	Past	Yes	No	No	No	< 7 D	No	0	No	0	No	0	Yes	No	No	No	No	0	No	0	No	<5years	No	No	No	90	169	31.5115	Sinusal	4	0	No	No	0	0	126	60.5	25	30		No	Yes	No	Yes	No	Degenerative/Dystrophic
9.03045	20.3559	0	44	Past	Yes	No	No	STEMI	< 90 D	No	1	No	0	No	0	No	No	No	No	No	0	No	0	No	No	No	No	No	73	171	24.9649	Sinusal	4	0	No	No	0	1	99	87	30	52		No	Yes	Org MR	No	No
15.1513	26.7493	0	71	Past	No	No	No	No	< 7 D	No	0	Combined	3	Previous vascular surgery	1	Yes	Yes	Peripheral	Ischemic stroke	No	0	No	0	No	No	No	No	No	65	173	21.7181	FA ou TSV	4	0	No	No	0	0	195	28.3	55	60		yes	Yes	No	Yes	No
20.1661	39.3476	0	61	No	Yes	No	Yes	STEMI	< 7 D	Yes	1	No	0	No	0	No	No	No	No	No	0	No	0	No	No	No	No	No	95	180	29.321	Sinusal	4	4	No	No	0	1	234	39.4	50			No	Yes	Org MR	No	No
2.08258	2.21928	1	44	No	No	No	No	No	< 7 D	No	0	No	0	No	0	Yes	No	No	No	No	0	No	0	No	No	No	No	No	55	164	20.4491	FA ou TSV	4	0	No	No	0	0	61	90.4	65	38	76	No	Yes	Org MR	No	No
5.65984	2.05722	0	68	Past	No	No	No	No	< 7 D	No	0	No	0	No	0	No	No	No	No	No	0	No	0	No	No	No	No	No	72	175	23.5102	Sinusal	1	0	No	No	0	0	102	62.4	60	65		No	Yes	Mitral stenosis	No	No	Degenerative/Dystrophic
26.5665	8.21457	1	85	No	No	No	Yes	No	< 7 D	No	0	No	0	No	0	No	No	No	No	No	0	No	0	No	No	No	No	No	75	166	27.2173	FA ou TSV	3	0	No	yes	1	0	78	55.2	75	44		No	Yes	Org MR	No	No	Endocarditis
9.63869	3.61133	0	36	Unknown	Yes	No	No	No	< 7 D	No	0	No	0	No	0	No	No	No	Hemorragic stroke	Yes	1	No	0	No	No	No	No	No	49	171	16.7573	Sinusal	3	0	No	yes	1	0	81	77.3	80	30		No	Yes	Org MR	No	No	Endocarditis
19.136	34.0568	1	53	Current	Yes	Insulin	Yes	No	< 7 D	No	0	No	0	Previous vascular surgery	1	No	Yes	No	No	No	0	Untreaded	0	No	No	No	No	No	80	169	28.0102	Sinusal	4	0	No	yes	1	0	210	34.6				No	Yes	Org MR	No	No	Endocarditis
13.2	5.58863	1	77	Past	No	No	No	No	< 7 D	No	0	No	0	No	0	Yes	No	No	No	No	0	No	0	No	<5years	Yes	No	No	66	159	26.1066	FA ou TSV	4	0	No	No	0	0	86	50.5	60	70		No	Yes	Mitral stenosis	No	No	rheumatic
4.38213	1.67757	1	56	No	Yes	Insulin	Yes	No	< 7 D	No	0	No	0	No	0	No	No	No	No	No	0	No	0	No	No	No	No	No	90	165	33.0579	Sinusal	3	0	No	No	0	0	71	111.2	84	65		No	Yes	Mitral stenosis	No	Yes	rheumatic
20.5748	17.0424	1	63	No	No	Insulin	No	No	< 7 D	No	0	Combined	0	No	0	No	Yes	Visceral	No	No	0	No	0	No	No	No	No	No	65	157	26.3702	Sinusal	4	0	Yes	yes	1	0	97	53.9	40	30		No	Yes	Org MR	No	No	Endocarditis
4.39542	1.59155	0	25	Current	No	No	No	No	< 7 D	No	0	No	0	No	0	No	Yes	No	No	No	0	No	0	No	No	No	No	No	59	173	19.7133	Sinusal	1	0	No	yes	1	0	66	126.3	65	30		No	Yes	AoI	No	No	Endocarditis
3.99907	4.45539	0	27	No	No	No	No	No	< 7 D	No	0	Valvular	1	No	0	No	No	No	No	No	0	No	0	No	No	No	No	No	69	167	24.7409	Sinusal	4	0	No	No	0	0	90	106.4	55	30		No	Yes	No	Yes	Yes	rheumatic
7.70766	4.98077	0	70	No	Yes	oral therapy	No	Non STEMI	< 90 D	No	1	No	0	No	0	No	No	No	No	No	0	No	0	No	No	No	No	No	70	175	22.8571	Sinusal	4	0	No	No	0	0	104	57.9	30	50		yes	Yes	Ao stenosis	No	No	Degenerative/Dystrophic
4.82694	3.24296	0	77	Past	No	No	No	No	< 7 D	No	0	No	0	No	0	Yes	No	No	Ischemic stroke	No	0	Untreaded	0	No	No	No	No	No	80	173	26.7299	FA ou TSV	4	0	No	No	0	0	111	55.8	71			No	Yes	Ao stenosis	No	No	Degenerative/Dystrophic
37.3074	63.3683	0	40	No	No	No	No	No	< 7 D	No	0	Valvular	1	No	0	No	Yes	No	No	No	0	No	0	No	No	No	No	Yes	55	175	17.9592	Sinusal	4	0	No	yes	1	1	400	16.9	70	50		No	Yes	No	No	No
45.7183	64.7645	0	74	Past	No	oral therapy	No	No	< 7 D	No	0	No	1	No	0	No	No	No	No	No	0	Untreaded	0	No	<5years	No	No	No	56	160	21.875	Sinusal	4	0	Yes	yes	1	1	79	57.5	60	50		No	Yes	AoI	No	Yes	Endocarditis
14.8473	14.8813	1	32	Current	No	No	No	No	< 7 D	No	0	Valvular	2	No	0	No	Yes	Peripheral	No	No	0	No	0	No	No	No	No	No	45	164	16.7311	Sinusal	4	0	No	yes	1	0	89	57	60	35		No	Yes	AoI	No	No
5.81757	6.43179	1	75	No	Yes	No	No	No	< 7 D	No	0	No	0	No	0	No	No	No	No	No	0	No	0	No	No	No	No	No	65	154	27.4077	FA ou TSV	4	0	No	No	0	0	102	43.3	69			No	Yes	Ao stenosis	No	No
1.50543	2.02226	0	57	Past	No	No	No	No	< 7 D	No	0	No	0	No	0	No	No	No	No	No	0	No	0	No	metatstasis	No	No	No	55	171	18.8092	Sinusal	4	0	No	No	0	0	110	51	63			No	Yes	Ao stenosis	No	No	Degenerative/Dystrophic
11.6636	11.6545	1	79	Past	Yes	No	No	STEMI	> 90 D	Yes	0	No	0	No	0	No	No	No	No	No	0	Yes treated	1	No	No	No	No	No	71	162	27.0538	Sinusal	4	0	No	No	0	0	111	40.7	60	55		No	Yes	Ao stenosis	No	No	Degenerative/Dystrophic
19.2687	7.65488	0	83	Past	Yes	No	No	No	< 7 D	No	0	No	0	Carotid >50%	1	Yes	No	No	No	No	0	Yes treated	1	No	No	No	No	No	66	170	22.8374	FA ou TSV	4	0	No	No	0	0	103	44.9	58	25		No	Yes	Ao stenosis	No	No	Degenerative/Dystrophic
5.14244	5.34922	0	78	Past	Yes	No	No	No	< 7 D	No	0	No	0	No	0	Yes	No	No	No	No	0	No	0	No	metatstasis	No	No	No	68	188	19.2395	FA ou TSV	4	0	Yes	No	0	0	101	51.3	50	50	49	No	Yes	Ao stenosis	No	No	Degenerative/Dystrophic
17.9214	39.3082	0	51	Current	Yes	No	Yes	No	< 7 D	No	0	No	0	No	0	No	No	No	No	No	0	No	0	No	No	No	No	Yes	50	170	17.301	Sinusal	4	0	Yes	yes	1	1	240	22.8	50	30		No	Yes	AoI	No	No	Endocarditis
83.7747	85.6218	0	75	Current	Yes	No	No	Stable angina	< 7 D	No	0	Valvular	1	No	0	Yes	No	No	No	No	0	No	0	No	No	No	No	Yes	100	180	30.8642	Sinusal	4	0	Yes	yes	1	1	292	27.3	25	45		No	Yes	AoI	No	No	Endocarditis
42.3973	34.768	0	84	Past	Yes	No	No	No	< 7 D	No	0	Valvular	1	No	0	No	No	No	No	No	0	Yes treated	1	No	No	No	No	No	70	175	22.8571	Sinusal	4	0	Yes	No	0	0	154	31.3	60			No	Yes	AoI	No	No	Degenerative/Dystrophic
11.1349	9.38815	0	22	Current	No	No	No	No	< 7 D	No	0	Valvular	2	No	0	No	No	No	No	No	0	No	0	No	No	No	No	No	74	180	22.8395	Sinusal	4	0	No	yes	1	0	112	95.8	55	45		No	Yes	No	Yes	No	Endocarditis
2.08258	0.624218	1	46	No	No	No	No	No	< 7 D	No	0	No	0	No	0	No	No	No	No	No	0	No	0	No	no metatstasis	No	No	No	58	156	23.833	Sinusal	1	0	No	No	0	0	60	94.9	60			No	No	No	No	No
1.50543	0.804137	0	23	No	No	No	No	No	< 7 D	No	0	No	0	No	0	No	No	No	TIA	No	0	No	0	No	No	No	No	No	75	172	25.3515	Sinusal	3	0	No	No	0	0	83	129.9	70	35		No	No	No	No	No
2.22892	1.23419	0	65	Current	No	Insulin	No	No	< 7 D	No	0	No	0	No	0	No	No	Stroke	Ischemic stroke	No	0	No	0	No	No	No	No	No	73	182	22.0384	Sinusal	2	0	No	No	0	0	128	52.5	80			No	No	No	No	No
3.93685	1.69664	1	42	No	No	No	No	No	< 7 D	No	0	No	0	Previous vascular surgery	1	No	No	No	No	No	0	No	0	No	No	No	No	No	77	157	31.2386	Sinusal	3	0	No	No	0	0	54	145.9	59	35		No	No	No	No	No
5.95729	3.28813	0	51	Current	No	No	No	STEMI	> 90 D	No	0	Others	1	No	0	No	No	No	No	No	0	No	0	No	No	No	No	No	77	175	25.1429	Sinusal	3	0	No	No	0	0	72	116.9	47	34		No	No	No	No	No
2.27149	2.2818	0	56	Past	No	Insulin	No	No	< 7 D	No	0	No	0	No	0	No	No	No	No	No	0	No	0	No	No	No	No	No	86	174	28.4053	Sinusal	4	0	No	No	0	0	110	80.7	40			No	No	No	No	No
1.50543	0.754573	0	45	Current	No	No	No	No	< 7 D	No	0	No	0	No	0	No	No	No	No	No	0	No	0	No	No	No	No	No	65	172	21.9713	Sinusal	2	0	No	No	0	0	115	66	70			No	No	No	No	No
2.22289	0.837306	1	60	No	No	No	No	No	< 7 D	No	0	No	0	No	0	No	No	No	No	No	0	No	0	No	No	No	No	No	80	158	32.0461	Sinusal	3	0	No	No	0	0	68	98.3	59			No	No	No	No	No
1.50543	0.754573	0	55	Past	Yes	oral therapy	No	No	< 7 D	No	0	No	0	No	0	No	No	No	No	No	0	No	0	No	No	No	No	No	92	172	31.0979	Sinusal	2	0	No	No	0	0	169	56.8	60	30		No	No	No	No	No
4.58615	1.58207	0	68	Past	Yes	No	Yes	STEMI	< 90 D	Yes	1	No	0	No	0	No	No	No	No	No	0	No	0	No	No	No	No	No	60	171	20.5191	Sinusal	3	0	No	No	0	0	91	58.3	55	39		No	No	No	No	No
5.47904	2.51916	1	38	No	No	No	No	No	< 7 D	No	0	Valvular	1	No	0	No	No	No	No	No	0	No	0	No	No	No	No	No	82	172	27.7177	Sinusal	3	0	No	No	0	0	74	118	60	19		No	No	No	No	No
2.53176	2.18677	1	62	Past	Yes	No	Yes	No	< 7 D	No	0	No	0	No	0	Yes	No	No	No	No	0	No	0	No	No	No	No	No	55	157	22.3133	Sinusal	4	0	No	No	0	0	63	71.1	70	55		No	No	No	No	No
5.62562	5.74359	0	63	Past	Yes	No	No	STEMI	> 90 D	No	0	No	0	No	0	Yes	No	No	No	No	0	No	0	No	No	No	No	No	60	162	22.8624	Sinusal	4	0	No	No	0	0	171	33.2	20	40	20	No	No	No	No	No
7.09107	6.65347	0	67	Past	Yes	oral therapy	Yes	No	< 7 D	No	0	No	0	Previous vascular surgery	1	Yes	Yes	No	No	No	0	Untreaded	0	No	No	No	No	No	73	172	24.6755	FA ou TSV	4	0	No	No	0	0	157	41.7	45	40		No	No	No	No	No
40.3312	32.8171	0	78	No	No	No	No	STEMI	< 90 D	No	1	No	0	No	0	Yes	No	No	No	No	0	No	0	No	No	No	No	No	71	158	28.441	Sinusal	4	2	Yes	No	0	1	347	15.6	30			No	No	No	No	No
6.12786	9.75106	0	52	Current	Yes	No	Yes	STEMI	< 90 D	No	1	No	0	No	0	Yes	No	No	No	No	0	No	0	Yes	No	No	No	No	80	172	27.0416	Sinusal	4	0	No	No	0	1	71	121.8	55	45		yes	No	No	No	No
30.0122	36.4969	1	76	No	Yes	No	No	STEMI	< 7 D	Yes	1	No	0	No	0	No	No	No	No	No	0	No	0	No	<5years	No	No	No	67	164	24.9108	Sinusal	4	0	Yes	No	0	1	114	39.3	45			yes	No	No	No	No
59.291	40.9188	0	78	No	No	No	No	STEMI	< 90 D	No	1	No	0	No	0	No	No	No	No	No	0	No	0	No	No	No	No	No				Sinusal	4	0	Yes	No	0	1	432		35	110		yes	No	No	No	No
61.4379	40.104	0	79	No	No	No	Yes	STEMI	< 90 D	No	1	No	0	No	0	No	No	No	No	No	0	No	0	No	No	No	No	No	65	162	24.7676	Sinusal	4	0	Yes	No	0	1	90	54.1	25	70		yes	No	No	No	No
3.56371	1.18556	1	61	No	Yes	No	Yes	STEMI	> 90 D	No	0	No	0	No	0	Yes	No	No	No	No	0	No	0	No	No	No	No	No	58	156	23.833	Sinusal	1	0	Yes	No	0	0	76	63	40			yes	No	No	No	No
5.3717	2.23102	0	65	Past	Yes	oral therapy	Yes	STEMI	> 90 D	Yes	0	No	0	No	0	Yes	No	No	No	No	0	Yes treated	1	No	No	No	No	No	90	177	28.7274	Sinusal	4	3	Yes	No	0	0	126	65.8	30		22	yes	No	No	No	No
7.72766	2.07811	0	68	No	No	No	No	No	< 7 D	No	0	No	0	No	0	No	No	No	No	No	0	No	0	No	No	No	No	No	64	170	22.1453	Sinusal	2	0	No	yes	1	0	94	60.2	79	40		No	No	No	No	No	Endocarditis
3.13299	1.84002	1	22	Current	No	No	No	No	< 7 D	No	0	No	0	No	0	No	No	No	No	No	0	No	0	No	No	No	No	No	49	166	17.782	Sinusal	3	0	No	No	0	0	71	85	46	35		No	No	No	No	No
4.70258	1.43429	1	39	No	No	No	No	No	< 7 D	No	0	No	0	No	0	No	No	No	No	Yes	1	No	0	No	No	No	No	No	40	150	17.7778	Sinusal	3	0	No	No	0	0	58	72.7	65	25		No	No	No	No	No
2.08258	0.837306	1	31	No	No	No	No	No	< 7 D	No	0	No	0	No	0	No	No	No	No	No	0	No	0	No	No	No	No	No	65	163	24.4646	Sinusal	3	0	No	No	0	0	71	104.2	80	25		No	No	No	No	No	Congenital
21.8285	26.9632	0	63	Current	No	Insulin	No	STEMI	< 90 D	Yes	1	No	0	No	0	Yes	No	No	No	No	0	No	0	No	no metatstasis	No	No	No	78	175	25.4694	Sinusal	4	0	Yes	No	0	1	99	74.5	30	70		No	No	No	No	No
4.38364	1.23372	0	61	No	Yes	No	No	STEMI	< 90 D	Yes	1	No	0	No	0	No	No	No	No	No	0	No	0	No	<5years	No	No	No	72	166	26.1286	Sinusal	2	0	No	No	0	0	112	62.4	45	28		yes	No	No	No	No
44.9999	45.72	0	72	Current	Yes	No	No	STEMI	< 7 D	No	1	No	0	No	0	No	No	No	No	No	0	No	0	No	No	No	No	No				Sinusal	4	4	Yes	No	0	1	120		25			yes	No	No	No	No
1.50543	0.673305	0	20	No	No	No	No	No	< 7 D	No	0	No	0	No	0	No	No	No	No	No	0	No	0	No	No	No	No	No	75	168	26.5731	Sinusal	3	0	No	No	0	0	82	134.8	70	25		No	Yes	No	No	No	Congenital
2.7015	1.23068	1	63	No	Yes	No	No	No	< 7 D	No	0	No	0	No	0	No	No	No	No	No	0	No	0	No	No	No	No	No	63	158	25.2363	Sinusal	3	0	No	No	0	0	64	79.1	70			No	Yes	Ao stenosis	No	No	Congenital
3.07479	1.55305	1	65	No	Yes	No	No	No	< 7 D	No	0	No	0	No	0	No	No	No	No	No	0	No	0	No	No	No	No	No	76	160	29.6875	Sinusal	3	0	No	No	0	0	73	81.5	52	40		No	No	No	No	No
10.9801	11.9038	0	69	No	No	No	Yes	STEMI	> 90 D	No	0	CABG	2	No	0	Yes	No	No	No	No	0	No	0	No	No	No	No	No	84	178	26.5118	Sinusal	4	0	Yes	No	0	0	190	38.6	45	45		No	No	No	No	No
2.53861	1.10875	0	67	No	No	No	No	No	< 7 D	No	0	No	0	No	0	No	No	No	No	No	0	No	0	No	No	No	No	No	91	180	28.0864	Sinusal	3	0	No	No	0	0	102	80	76			No	No	No	No	No
14.2507	18.1842	0	38	No	No	No	No	No	< 7 D	No	0	No	0	No	0	No	No	No	No	No	0	No	0	No	No	No	No	No	120	180	37.037	Sinusal	4	0	No	No	0	1	176	85.4	60	80		No	No	No	No	No
24.4036	22.8994	0	66	Current	No	No	Yes	STEMI	< 90 D	No	1	No	0	No	0	No	No	No	No	No	0	No	0	No	No	No	No	No	80	175	26.1224	Sinusal	4	0	Yes	No	0	1	83	87.6	40			No	No	No	No	No
14.1618	6.16313	1	64	Past	No	No	No	No	< 7 D	No	0	Valvular	1	No	0	No	No	No	No	No	0	No	0	No	No	No	No	No	63	163	23.7118	Sinusal	2	0	No	No	0	0	65	76.9	60			No	No	No	No	No
2.08258	1.43664	1	20	No	No	No	No	No	< 7 D	No	0	No	0	No	0	No	No	No	No	No	0	No	0	No	No	No	No	No	54	170	18.6851	Sinusal	3	0	No	No	0	0	56	120.8	60			No	Yes	AoI	No	No	Congenital
14.6986	8.80133	0	29	No	Yes	No	No	No	< 7 D	No	0	Valvular	1	No	0	No	Yes	No	No	No	0	No	0	Yes	No	No	PHT	Yes	41	159	16.2177	Sinusal	3	0	No	No	0	0	583	9.6	60	63		No	Yes	No	No	No
5.95729	6.00633	0	29	Current	No	No	No	No	< 7 D	No	0	Others	1	No	0	No	No	No	No	No	0	No	0	No	No	No	No	No	100	174	33.0295	Sinusal	4	0	No	No	0	0	78	174.8	40		35	No	Yes	AoI	No	No	Congenital
3.5986	2.57221	0	65	Current	Yes	No	No	No	< 7 D	No	0	No	0	No	0	No	No	No	TIA	No	0	Yes treated	1	No	No	No	No	No	59	162	22.4813	Sinusal	3	0	No	No	0	0	88	61.8	80	40	85	No	Yes	Ao stenosis	No	No	Degenerative/Dystrophic
3.18845	2.22302	0	25	No	No	No	No	No	< 7 D	No	0	No	0	No	0	No	No	No	No	No	0	No	0	No	No	No	No	No	66	168	23.3844	Sinusal	3	0	No	No	0	0	89	104.8	50	70		No	Yes	AoI	No	No	Congenital
15.8382	6.19612	0	69	Past	Yes	No	No	No	< 7 D	No	0	CABG	1	No	0	No	No	Stroke	Ischemic stroke	Yes	1	No	0	No	No	No	No	No	75	167	26.8923	Sinusal	2	0	No	No	0	0	79	82.8	70			No	Yes	Ao stenosis	No	No	Degenerative/Dystrophic
3.99907	3.4575	0	26	Current	No	No	No	No	< 7 D	No	0	Valvular	1	No	0	No	Yes	No	No	No	0	No	0	No	No	No	No	No	68	169	23.8087	Sinusal	3	0	No	No	0	0	75	127	66			No	Yes	AoI	No	No	Endocarditis
2.08258	1.43664	1	35	Past	No	No	No	No	< 7 D	No	0	No	0	No	0	No	No	No	No	No	0	No	0	No	No	No	No	No	85	162	32.3884	Sinusal	3	0	No	No	0	0	71	131.3	70	30		No	Yes	Ao stenosis	No	No	Congenital
1.50543	3.39817	0	46	Past	Yes	Insulin	Yes	No	< 7 D	No	0	No	0	No	0	No	No	No	No	No	0	No	0	No	No	No	No	No	100	180	30.8642	Sinusal	4	0	No	No	0	0	157	73.6	70	45	60	No	Yes	Ao stenosis	No	No	Congenital
2.22892	1.72679	0	65	Past	No	No	Yes	No	< 7 D	No	0	No	0	No	0	No	No	No	No	No	0	No	0	No	No	No	No	No	89	170	30.7958	FA ou TSV	4	0	No	No	0	0	86	95.4	68	30		No	Yes	Ao stenosis	No	No	Degenerative/Dystrophic
5.84639	2.40781	0	62	Current	No	No	Yes	STEMI	< 90 D	No	1	No	0	Carotid >50%	1	No	No	No	No	No	0	No	0	No	No	No	No	No	87	175	28.4082	Sinusal	3	0	No	No	0	0	79	105.5	75			yes	Yes	Ao stenosis	No	No	Degenerative/Dystrophic
4.39542	2.12778	0	30	Current	No	No	No	No	< 7 D	No	0	No	0	No	0	No	No	Stroke	Ischemic stroke	No	0	No	0	No	No	No	No	No	66	172	22.3094	Sinusal	3	0	No	yes	1	0	89	100.2	70			No	Yes	AoI	No	No	Endocarditis
20.3553	15.4137	0	43	No	No	No	No	No	< 7 D	No	0	Others	1	No	0	No	Yes	No	No	No	0	No	0	No	No	No	No	No	61	173	20.3816	Sinusal	3	0	No	yes	1	0	99	73.4	72			No	Yes	AoI	No	No	Endocarditis
4.25027	5.2298	0	75	Past	No	No	No	No	< 7 D	No	0	No	0	No	0	No	No	Stroke	No	No	0	No	0	No	No	No	No	No	71	160	27.7344	FA ou TSV	4	0	No	No	0	0	163	34.8	69			No	Yes	Org MR	No	No	Endocarditis
2.27149	3.27178	0	56	No	No	No	No	No	< 7 D	No	0	No	0	No	0	Yes	No	No	No	No	0	No	0	No	No	No	No	No	70	187	20.0177	FA ou TSV	4	0	No	No	0	0	97	74.5	30	52		No	Yes	Org MR	No	Yes	rheumatic
2.08258	0.999685	1	33	No	No	No	No	No	< 7 D	No	0	No	0	No	0	No	No	No	No	No	0	No	0	No	No	No	No	No	63	163	23.7118	Sinusal	3	0	No	No	0	0	62	113.5	64	41		No	Yes	Org MR	No	No	Congenital
3.02329	2.98819	0	58	Past	Yes	No	Yes	No	< 7 D	No	0	No	0	No	0	No	No	No	No	No	0	No	0	No	No	No	No	No	124	170	42.9066	Sinusal	4	0	Yes	No	0	0	119	105	55			No	Yes	Org MR	No	No	Degenerative/Dystrophic
4.67158	3.47622	0	62	Past	Yes	No	Yes	Non STEMI	< 90 D	Yes	1	No	0	No	0	No	No	No	No	No	0	No	0	No	No	No	No	No	90	172	30.4218	Sinusal	3	2	No	No	0	0	97	88.9	34	35		No	Yes	No	Yes	No	Degenerative/Dystrophic
5.49341	6.10585	0	64	Past	Yes	No	No	No	< 7 D	No	0	Valvular	2	No	0	No	Yes	Stroke	Ischemic stroke	No	0	No	0	No	<5years	No	No	No	80	172	27.0416	Sinusal	3	0	No	No	0	0	103	72.5	60	50		No	Yes	No	Yes	No	Degenerative/Dystrophic
4.6841	4.13157	0	60	No	No	No	No	No	< 7 D	No	0	No	0	No	0	No	Yes	Visceral	No	No	0	No	0	No	No	No	No	No	84	179	26.2164	Sinusal	4	0	No	yes	1	0	95	86.9	55			No	Yes	No	Yes	No	Endocarditis
5.83455	6.73988	1	60	No	Yes	No	No	No	< 7 D	No	0	Valvular	2	No	0	No	No	No	No	No	0	No	0	No	<5years	No	No	No	90	163	33.8741	Sinusal	3	0	No	No	0	0	104	72.3	70	40		No	Yes	Org MR	No	No	Others
2.88229	3.36282	1	64	Past	Yes	No	No	No	< 7 D	No	0	No	0	No	0	No	No	No	No	No	0	No	0	No	No	No	No	No	61	164	22.68	Sinusal	4	0	No	No	0	0	98	49.4	67	32		No	Yes	Org MR	No	No	Degenerative/Dystrophic
5.47904	4.27051	1	46	Past	Yes	No	No	No	< 7 D	No	0	Valvular	2	No	0	Yes	No	No	No	No	0	No	0	No	No	No	No	No	56	156	23.0112	FA ou TSV	3	0	No	No	0	0	63	87.3	70	30		No	Yes	Mitral stenosis	No	No	Degenerative/Dystrophic
7.09107	6.59325	0	67	Past	No	oral therapy	Yes	STEMI	> 90 D	Yes	0	No	0	Lower Limbs	1	Yes	No	No	No	No	0	No	0	No	No	No	No	No	82	172	27.7177	FA ou TSV	4	0	No	No	0	0	97	75.8	48	48		No	Yes	Org MR	No	No	rheumatic
4.239	5.19023	1	70	No	Yes	No	Yes	No	< 7 D	No	0	No	0	No	0	Yes	No	No	No	No	0	No	0	No	No	No	No	No	66	160	25.7812	FA ou TSV	3	0	No	No	0	0	121	39.9	55	35		No	Yes	Org MR	No	No	rheumatic
2.53176	2.43895	1	62	No	No	No	No	No	< 7 D	No	0	No	0	No	0	No	No	No	No	No	0	No	0	No	No	No	No	No	49	155	20.3954	Sinusal	3	0	No	No	0	0	76	52.5	60	39		No	Yes	Mitral stenosis	No	No	rheumatic
5.47904	11.4221	1	46	No	No	No	No	No	< 7 D	No	0	No	2	No	0	Yes	No	No	No	No	0	No	0	No	No	No	No	No	52	157	21.0962	FA ou TSV	4	0	No	No	0	0	82	4.8	50	50		No	Yes	Mitral stenosis	No	No	rheumatic
30.9071	19.1303	0	60	Current	Yes	Insulin	No	No	< 7 D	No	0	Valvular	1	No	0	Yes	Yes	No	No	No	0	Yes treated	1	No	No	No	No	No	100	188	28.2933	Sinusal	4	0	Yes	yes	1	0	190	51.7	70			No	Yes	No	No	No
2.08258	5.89686	1	52	Past	No	No	No	No	< 7 D	No	0	No	0	No	0	Yes	No	No	No	No	0	No	0	No	No	No	No	No	60	171	20.5191	Sinusal	3	0	No	No	0	0	198	27.8	63	48		No	Yes	No	Yes	No	rheumatic
3.18845	2.19813	0	52	No	No	No	No	No	< 7 D	No	0	No	0	No	0	Yes	No	No	No	No	0	No	0	No	No	No	No	No	68	163	25.5937	FA ou TSV	3	0	No	No	0	0	112	66	59	65		No	Yes	No	Yes	Yes	rheumatic
38.3748	52.5208	1	75	No	No	Insulin	Yes	No	< 7 D	No	0	Valvular	1	Carotid >50%	1	Yes	No	No	No	No	0	No	0	No	No	No	No	No	80	160	31.25	FA ou TSV	4	0	Yes	No	0	0	214	25.4	70	55		No	Yes	No	Yes	Yes	Degenerative/Dystrophic
22.9564	18.1738	0	72	Past	Yes	No	No	No	< 7 D	No	0	Valvular	1	No	0	No	No	No	No	No	0	No	0	No	<5years	No	No	No	80	192	21.7014	Sinusal	4	0	No	yes	1	0	77	86.8	60	43		No	Yes	No	Yes	No	Endocarditis
2.08258	4.47156	1	56	Past	No	No	Yes	No	< 7 D	No	0	No	0	No	0	No	No	No	No	No	0	No	0	No	No	No	No	No	60	148	27.3923	Sinusal	4	0	No	No	0	0	63	83.5	70	50		No	Yes	No	Yes	Yes	rheumatic
10.6361	17.6213	1	75	No	No	No	Yes	No	< 7 D	No	0	No	0	Carotid >50%	1	Yes	No	No	No	No	0	No	0	No	No	No	No	No	57	165	20.9366	FA ou TSV	4	0	No	No	0	0	87	44.5	58	50		No	Yes	Mitral stenosis	No	Yes	Degenerative/Dystrophic
7.22995	21.1749	0	61	Past	Yes	No	Yes	No	< 7 D	No	0	Valvular	1	No	0	Yes	No	No	No	No	0	Yes treated	1	No	<5years	No	No	No	115	183	34.3396	Sinusal	4	0	No	No	0	0	130	85.9		42		No	Yes	No	Yes	No	rheumatic
10.9801	11.5694	0	69	Past	No	No	No	No	< 7 D	No	0	Valvular	1	No	0	Yes	No	Stroke	Ischemic stroke	No	0	No	0	No	No	No	No	No	81	172	27.3797	FA ou TSV	3	0	No	No	0	0	109	64.8	45			No	Yes	No	Yes	Yes
5.47904	7.51186	1	18	No	No	No	No	No	< 7 D	No	0	Valvular	1	No	0	No	No	No	No	No	0	No	0	No	No	No	No	No	71	165	26.079	Sinusal	3	0	No	No	0	0	69	131.1	66	45	56	No	Yes	No	Yes	No	rheumatic
11.4228	20.7893	1	71	No	No	No	No	No	< 7 D	No	0	Valvular	1	No	0	No	No	No	No	No	0	No	0	Yes	No	No	No	No	53	156	21.7784	FA ou TSV	3	0	No	No	0	0	82	46.6	60	45		No	Yes	Mitral stenosis	No	Yes	Degenerative/Dystrophic
4.38213	5.31553	1	31	Past	No	No	No	No	< 7 D	No	0	No	0	No	0	Yes	No	No	TIA	No	0	No	0	Yes	No	No	No	No	50	161	19.2894	FA ou TSV	4	0	No	No	0	0	47	121.1	50	70		No	Yes	Mitral stenosis	No	Yes	rheumatic
48.3849	74.4147	0	76	No	Yes	No	Yes	No	< 7 D	No	0	Combined	2	Carotid >50%	1	Yes	Yes	No	No	No	0	No	0	No	No	No	No	No	73	174	24.1115	Sinusal	4	0	Yes	No	0	1	87	66	40	60		No	Yes	AoI	No	No
17.9398	7.23986	1	60	Current	No	No	No	No	< 7 D	No	0	Valvular	1	No	0	No	No	No	No	No	0	Yes treated	1	No	No	No	No	No	77	158	30.8444	FA ou TSV	4	0	No	No	0	0	119	54.1	55	61	50	No	Yes	Tricuspid	No	No	Others
2.08258	1.71324	1	37	No	No	No	No	No	< 7 D	No	0	No	0	No	0	No	No	No	No	No	0	No	0	No	No	No	No	No	80	162	30.4832	Sinusal	3	0	No	No	0	0	63	136.6	59	38		No	Yes	No	No	Yes
2.08258	1.28011	1	51	No	No	No	No	No	< 7 D	No	0	No	0	No	0	No	No	No	No	No	0	No	0	Yes	No	No	No	No	81	168	28.699	Sinusal	1	0	No	No	0	0	61	123.4	65	37		No	Yes	No	No	Yes	Others
7.95791	8.39418	1	65	No	Yes	oral therapy	Yes	No	< 7 D	No	0	Valvular	2	No	0	Yes	No	No	TIA	No	0	No	0	No	No	No	No	No	72	158	28.8415	FA ou TSV	4	0	No	No	0	0	130	43.4	60			No	Yes	Tricuspid	No	No	rheumatic
2.08258	1.13091	1	50	No	No	No	No	No	< 7 D	No	0	No	0	No	0	No	No	No	No	No	0	No	0	No	No	No	No	No	50	150	22.2222	Sinusal	3	0	No	No	0	0	77	61	60			No	Yes	Tricuspid	No	No	Congenital
2.08258	1.53492	1	56	No	Yes	oral therapy	Yes	No	< 7 D	No	0	No	0	No	0	No	No	No	No	No	0	No	0	No	No	No	No	No	97	154	40.9007	Sinusal	4	1	No	No	0	0	81	105	60	55		No	Yes	Tricuspid	No	No	Others
1.50543	0.666722	0	55	Current	Yes	No	Yes	No	< 7 D	No	0	No	0	No	0	No	No	No	No	No	0	No	0	Yes	No	No	No	No	55	165	20.202	Sinusal	2	0	No	No	0	0	62	92.6	60	38		No	Yes	No	No	Yes	Others
45.2096	35.0341	1	32	Past	No	No	No	No	< 7 D	No	0	Valvular	2	No	0	Yes	Yes	No	No	Yes	1	No	0	No	No	No	No	No	60	193	16.1078	Sinusal	4	0	Yes	yes	1	0	71	95.3	50	60		No	Yes	No	No	No	Endocarditis
2.08258	3.33997	1	52	Current	Yes	No	No	No	< 7 D	No	0	No	0	No	0	No	No	No	No	No	0	No	0	No	No	No	No	No	85	163	31.9922	Sinusal	4	0	No	No	0	0	60	130.2	75	40		No	Yes	Org MR	No	Yes	Congenital
1.50543	1.73336	0	25	No	No	No	No	No	< 7 D	No	0	No	0	No	0	No	No	No	No	No	0	No	0	No	No	No	No	No	60	180	18.5185	Sinusal	2	0	No	No	0	0	82	103.4	72	45		No	Yes	No	Yes	Yes	Others
1.50543	1.73336	0	35	No	No	No	No	No	< 7 D	No	0	No	0	No	0	No	No	No	No	No	0	No	0	No	No	No	No	No	68	170	23.5294	Sinusal	2	0	No	No	0	0	93	94.3	60	50		No	Yes	Org MR	No	No	Degenerative/Dystrophic
1.50543	2.086	0	59	Past	Yes	oral therapy	No	No	< 7 D	No	0	No	0	No	0	No	No	No	No	No	0	No	0	No	No	No	No	No	95	173	31.7418	Sinusal	3	0	No	No	0	0	77	122.8	70	40		No	Yes	Org MR	No	No	Degenerative/Dystrophic
2.08824	3.1334	0	64	Past	No	No	Yes	No	< 7 D	No	0	No	0	No	0	No	No	No	No	No	0	No	0	No	<5years	No	No	No	57	167	20.4382	Sinusal	3	0	No	No	0	0	68	78.3	52	47		No	Yes	Org MR	No	Yes	Degenerative/Dystrophic
30.4001	25.8258	1	68	No	Yes	Insulin	No	No	< 7 D	No	0	Valvular	1	No	0	Yes	No	No	No	No	0	Untreaded	0	No	No	No	No	No	50	152	21.6413	FA ou TSV	4	0	Yes	No	0	0	214	17.6	60	113		No	Yes	No	Yes	Yes
1.50543	2.086	0	39	No	No	No	No	No	< 7 D	No	0	No	0	No	0	No	No	No	No	No	0	No	0	No	No	No	No	No	69	175	22.5306	FA ou TSV	3	0	No	No	0	0	86	99.6	72	44		No	Yes	Org MR	No	Yes	rheumatic
3.5986	2.421	0	65	No	Yes	No	No	No	< 7 D	No	0	Valvular	0	No	0	No	No	No	No	No	0	Yes treated	1	No	<5years	No	No	No	60	162	22.8624	Sinusal	3	0	No	No	0	0	59	93.7	80	30		No	Yes	No	No	Yes
3.99907	6.12123	0	50	No	No	No	No	No	< 7 D	No	0	Valvular	3	No	0	No	No	No	No	No	0	No	0	No	No	No	No	No	82	177	26.1738	FA ou TSV	3	0	No	No	0	0	70	129.5	55	45		No	Yes	Mitral stenosis	No	Yes	rheumatic
3.27971	3.51997	1	66	No	No	No	No	No	< 7 D	No	0	No	0	No	0	No	No	No	No	No	0	No	0	No	No	No	No	No	55	158	22.0317	FA ou TSV	4	0	No	No	0	0	84	50.6	62	45		No	Yes	Mitral stenosis	No	No	Degenerative/Dystrophic
2.7015	3.2407	1	63	No	No	No	No	No	< 7 D	No	0	No	0	No	0	Yes	No	Stroke	TIA	No	0	No	0	No	No	No	No	No	72	153	30.7574	FA ou TSV	4	0	No	No	0	0	84	68.9	54	32		No	Yes	Mitral stenosis	No	Yes	Degenerative/Dystrophic
2.08258	2.0248	1	55	No	No	No	No	No	< 7 D	No	0	No	0	No	0	No	No	Peripheral	No	No	0	No	0	No	No	No	No	No	72	152	31.1634	FA ou TSV	3	0	No	No	0	0	63	101.4	60	55		No	Yes	Mitral stenosis	No	Yes	Degenerative/Dystrophic
2.08258	2.80824	1	48	Past	No	No	No	No	< 7 D	No	0	No	0	No	0	No	No	No	No	No	0	No	0	No	No	No	No	No	77	162	29.34	FA ou TSV	4	0	No	No	0	0	62	119.3	60			No	Yes	Mitral stenosis	No	No	rheumatic
2.08258	3.33997	1	58	No	No	No	No	No	< 7 D	No	0	No	0	No	0	No	No	No	No	No	0	No	0	No	No	No	No	No	63	152	27.268	FA ou TSV	4	0	No	No	0	0	62	87	61	50	54	No	Yes	Mitral stenosis	No	No	rheumatic
2.88229	4.98494	1	64	No	Yes	No	Yes	No	< 7 D	No	0	No	0	No	0	No	No	No	TIA	No	0	No	0	No	No	No	No	No	69	154	29.0943	FA ou TSV	4	0	No	No	0	0	68	80.5	65	44	71	No	Yes	No	Yes	No	rheumatic
2.08258	2.9829	1	54	No	No	No	No	No	< 7 D	No	0	No	0	No	0	No	No	No	No	No	0	No	0	No	No	No	No	No	63	158	25.2363	FA ou TSV	4	0	No	No	0	0	77	73.5	60	37		No	Yes	Org MR	No	Yes	rheumatic
3.49779	2.6964	1	67	Past	No	No	No	No	< 7 D	No	0	No	0	No	0	No	No	No	No	No	0	Untreaded	0	No	No	No	No	No	93	160	36.3281	FA ou TSV	4	0	No	No	0	0	62	114.3	59	46		No	Yes	No	No	Yes	rheumatic
12.3221	10.5159	1	66	No	No	No	No	No	< 7 D	No	0	Others	1	No	0	Yes	No	No	No	No	0	No	0	No	No	No	No	No	82	155	34.1311	FA ou TSV	3	0	No	No	0	0	97	65.3	45	37	45	No	Yes	Mitral stenosis	No	Yes	rheumatic
8.76608	3.67176	1	69	No	No	No	No	No	< 7 D	No	0	No	0	No	0	No	No	Peripheral	Ischemic stroke	Yes	1	No	0	No	No	No	No	No	60	155	24.974	FA ou TSV	2	0	No	No	0	0	68	65.4	59	60	52	No	Yes	Mitral stenosis	No	Yes	rheumatic
4.239	5.86071	1	70	No	Yes	No	Yes	No	< 7 D	No	0	No	0	No	0	No	No	No	No	No	0	Untreaded	0	No	No	No	No	No	69	167	24.7409	FA ou TSV	4	0	No	No	0	0	80	63	68	39		No	Yes	Mitral stenosis	No	Yes	rheumatic
2.08258	2.80824	1	42	Current	Yes	No	No	No	< 7 D	No	0	No	0	No	0	Yes	No	Stroke	Ischemic stroke	No	0	No	0	No	No	No	No	No	100	150	44.4444	FA ou TSV	4	0	No	No	0	0	60	170.6	60	27		No	Yes	Mitral stenosis	Yes	Yes	rheumatic
2.08258	3.47019	1	47	Current	Yes	No	No	No	< 7 D	No	0	No	0	No	0	No	No	No	No	No	0	No	0	No	No	No	No	No	84	170	29.0657	FA ou TSV	3	0	No	No	0	0	127	64.2	60	40	65	No	Yes	Mitral stenosis	Yes	Yes	rheumatic
3.99907	10.3148	0	56	No	No	No	No	No	< 7 D	No	0	Valvular	2	No	0	No	No	No	No	No	0	No	0	No	No	No	No	No	70	156	28.764	FA ou TSV	4	0	No	No	0	0	124	58.3	57	40		No	Yes	No	Yes	Yes	rheumatic
7.65953	16.6304	1	63	Current	Yes	No	No	No	< 7 D	No	0	No	0	No	0	Yes	No	No	No	No	0	No	0	No	No	No	No	No	47	172	15.887	FA ou TSV	4	0	Yes	No	0	0	94	40.2	25	50	20	No	Yes	No	Yes	Yes	Degenerative/Dystrophic
4.70258	3.26575	1	44	Current	No	No	Yes	No	< 7 D	No	0	No	0	No	0	No	No	No	No	Yes	1	No	0	No	No	No	No	No	90	158	36.0519	Sinusal	3	0	No	No	0	0	67	134.7	60	50		No	Yes	No	Yes	Yes	rheumatic
6.39832	6.30846	1	65	No	Yes	Insulin	Yes	No	< 7 D	No	0	No	0	No	0	No	No	No	No	No	0	No	0	No	No	No	No	No	97	165	35.629	FA ou TSV	4	0	No	No	0	0	88	86.3	60	70		yes	Yes	Mitral stenosis	Yes	Yes	rheumatic
6.59225	12.2378	1	77	No	Yes	No	No	Stable angina	< 7 D	No	0	No	0	No	0	No	No	No	Ischemic stroke	No	0	No	0	No	No	No	No	No	56	163	21.0772	Sinusal	3	0	No	No	0	0	96	38.4	50	40		yes	Yes	Ao stenosis	No	No
2.28035	1.07238	0	55	Current	No	oral therapy	Yes	STEMI	< 90 D	Yes	1	No	0	No	0	Yes	No	No	No	No	0	No	0	No	No	No	No	No	82	170	28.3737	Sinusal	1	2	No	No	0	0	107	80	45			yes	No	No	No	No
0.881053	0.498652	0	34	No	No	No	No	No	< 7 D	No	0	No	0	No	0	No	No	No	No	No	0	No	0	No	No	No	No	No	71	170	24.5675	Sinusal	1	0	No	No	0	0	82	112.8	83			yes	No	No	No	No
2.89006	1.50138	0	69	No	Yes	No	Yes	Stable angina	< 7 D	Yes	0	No	0	No	0	No	No	No	TIA	No	0	No	0	No	No	No	No	No	70	171	23.939	Sinusal	1	2	No	No	0	0	100	61.1	55			yes	No	No	No	No
4.48484	3.27161	0	66	Current	Yes	Insulin	Yes	Stable angina	< 7 D	No	0	No	0	Carotid >50%	1	No	No	Stroke	Ischemic stroke	No	0	No	0	No	No	No	No	No	95	172	32.112	Sinusal	3	0	No	No	0	0	68	127	63			yes	No	No	No	No
10.2204	5.05679	0	73	Past	Yes	No	Yes	STEMI	> 90 D	Yes	0	No	0	Previous vascular surgery	1	Yes	No	No	Ischemic stroke	No	0	No	0	No	No	No	No	No	80	180	24.6914	Sinusal	2	0	No	No	0	0	106	62.1	30	43		yes	No	No	No	No
15.9492	7.60367	1	82	No	Yes	oral therapy	Yes	No	< 7 D	No	0	No	0	Carotid >50%	1	No	No	No	No	No	0	No	0	No	No	No	No	No	75	158	30.0433	Sinusal	4	0	No	No	0	0	76	59.8	60			yes	No	No	No	No
0.881053	1.54899	0	59	No	Yes	Insulin	No	No	< 7 D	No	0	No	0	No	0	No	No	No	No	No	0	No	0	No	No	No	No	No	119	172	40.2244	FA ou TSV	3	0	No	No	0	0	108	109.6	50	40		yes	No	No	No	No
7.30702	4.72325	0	57	Current	No	No	No	Non STEMI	< 90 D	No	1	No	0	No	0	Yes	No	No	No	No	0	No	0	No	No	No	No	No	88	180	27.1605	Sinusal	3	3	No	No	0	0	109	82.3	25	50	28	yes	No	No	No	No
6.71242	7.75261	1	71	No	Yes	No	Yes	STEMI	> 90 D	No	0	No	0	No	0	Yes	No	No	No	No	0	No	0	No	No	No	No	No	62	153	26.4855	Sinusal	4	2	No	No	0	0	105	42.5	35			yes	No	No	No	No
2.02066	0.856264	0	54	Past	Yes	No	Yes	No	< 7 D	No	0	No	0	No	0	No	No	No	Ischemic stroke	Yes	1	No	0	No	No	No	No	No	75	169	26.2596	Sinusal	1	0	No	No	0	0	94	84.3	60		50	yes	No	No	No	No
1.68391	1.16018	0	49	Past	Yes	No	No	STEMI	> 90 D	No	0	No	0	Carotid >50%	1	No	No	No	No	No	0	Untreaded	0	Yes	No	No	No	No	83	163	31.2394	Sinusal	1	2	No	No	0	0	61	152.1	50			yes	No	No	No	No
14.4694	26.1168	0	67	Current	No	No	No	STEMI	< 90 D	No	1	No	0	No	0	No	No	No	No	No	0	No	0	No	No	No	No	No	85	183	25.3815	Sinusal	4	0	Yes	No	0	1	122	62.5	30			yes	No	No	No	No
7.61592	2.33055	0	76	Past	Yes	No	Yes	No	< 7 D	No	0	No	0	No	0	Yes	No	No	No	No	0	No	0	No	No	No	No	No	106	178	33.4554	Sinusal	3	0	Yes	No	0	0	84	99.2	25		30	yes	No	No	No	No
9.30176	9.72718	0	61	No	No	oral therapy	No	No	< 7 D	No	0	Combined	1	No	0	No	No	No	No	No	0	No	0	No	No	No	No	No	66	155	27.4714	Sinusal	3	0	No	No	0	0	127	50.4	55	76		yes	Yes	Mitral stenosis	No	Yes	Others
8.2134	8.16525	0	74	Past	Yes	oral therapy	Yes	No	< 7 D	No	0	No	0	No	0	No	No	No	No	No	0	No	0	No	No	No	No	No	62	162	23.6244	FA ou TSV	3	1	No	No	0	0	105	47.9	70	63	53	yes	Yes	Org MR	No	Yes	Degenerative/Dystrophic
1.50543	1.75029	0	48	No	No	No	No	No	< 7 D	No	0	No	0	No	0	No	No	No	No	No	0	No	0	No	No	No	No	No	65	160	25.3906	Sinusal	3	0	No	No	0	0	86	85.4	72			yes	Yes	No	Yes	Yes	Degenerative/Dystrophic
13.923	5.58263	0	77	No	Yes	No	No	No	< 7 D	No	0	No	0	No	0	No	No	No	No	No	0	No	0	No	No	No	No	No	72	170	24.9135	Sinusal	3	0	No	No	0	0	105	53.1	60	34		No	No	No	No	No
6.35226	3.23962	1	53	No	Yes	oral therapy	No	No	< 7 D	No	0	No	0	No	0	No	No	Stroke	Ischemic stroke	No	0	No	0	No	No	No	No	No	62	160	24.2188	Sinusal	3	0	No	No	0	0	60	93.9	60	35		No	No	No	No	No
37.7018	12.7854	1	82	No	Yes	oral therapy	No	No	< 7 D	No	0	No	0	Previous vascular surgery	1	No	No	Peripheral	No	No	0	No	0	No	No	No	No	No	85	165	31.2213	Sinusal	3	0	No	No	0	0	112	46	70	48		No	No	No	No	No
71.0716	68.6397	0	72	Past	Yes	No	No	No	< 7 D	No	0	Valvular	1	No	0	Yes	No	No	Ischemic stroke	No	0	Yes treated	1	Yes	No	No	No	No	105	178	33.1398	Sinusal	4	0	No	No	0	1	445	19.7	55	50		No	No	No	No	No
42.0935	77.8012	1	81	Unknown	Yes	No	Yes	No	< 7 D	No	0	No	0	No	0	No	No	No	No	No	0	No	0	No	No	No	No	No	75	165	27.5482	Sinusal	4	0	No	No	0	1	104	44.4				No	No	No	No	No
6.35226	1.59596	1	38	No	No	No	No	No	< 7 D	No	0	No	0	No	0	No	No	No	No	No	0	No	0	No	No	No	No	No	78	172	26.3656	Sinusal	3	0	No	No	0	0	61	136.2	70			No	Yes	No	No	No	Congenital
44.263	32.3007	1	36	No	No	No	No	No	< 7 D	No	0	No	0	No	0	No	No	No	Ischemic stroke	Yes	1	No	0	No	No	No	No	No	69	168	24.4473	Sinusal	4	0	No	No	0	1	84	89.2	70			No	Yes	AoI	No	No
21.9439	27.3825	1	44	No	Yes	No	No	No	< 7 D	No	0	Others	1	No	0	Yes	No	No	No	No	0	Untreaded	0	No	No	No	Uncomplicated	No	38	150	16.8889	Sinusal	4	0	Yes	No	0	0	61	62.4	42	50	48	No	Yes	Ao stenosis	No	No	Degenerative/Dystrophic
30.037	10.9652	1	73	Past	No	No	No	No	< 7 D	No	0	No	0	No	0	No	No	No	No	No	0	Yes treated	1	No	No	No	No	No	74	184	21.8573	Sinusal	1	0	No	No	0	0	100	51.8	40	45	57	yes	Yes	Ao stenosis	No	No	Degenerative/Dystrophic
13.5978	4.60273	1	50	No	Yes	No	No	No	< 7 D	No	0	No	0	No	0	No	No	No	No	Yes	1	No	0	No	No	No	No	No	52	163	19.5717	Sinusal	3	0	No	No	0	0	61	80.1	82			No	Yes	Ao stenosis	No	No	Congenital
31.9687	34.0952	1	73	No	Yes	Insulin	Yes	No	< 7 D	No	0	Valvular	2	No	0	No	No	No	No	No	0	No	0	No	No	No	No	No	55	147	25.4524	Sinusal	3	0	No	No	0	0	68	56.6	55	60		No	Yes	Ao stenosis	No	Yes	Degenerative/Dystrophic
1.50543	0.804137	0	33	No	No	No	No	No	< 7 D	No	0	No	0	No	0	No	No	No	No	No	0	No	0	No	No	No	No	No	67	170	23.1834	Sinusal	3	0	No	No	0	0	81	108.7	69	40		No	No	No	No	No
1.50543	1.30792	0	52	No	No	No	No	No	< 7 D	No	0	No	0	No	0	No	No	No	No	No	0	No	0	No	No	No	No	No	79	161	30.4772	Sinusal	1	0	No	No	0	0	90		60			No	No	No	No	No
7.87927	3.98991	0	75	No	Yes	No	No	No	< 7 D	No	0	No	0	Carotid >50%	1	No	No	No	Ischemic stroke	No	0	No	0	No	No	No	No	No	70	170	24.2215	Sinusal	3	0	No	No	0	0	107	52.2	60	30		No	Yes	Ao stenosis	No	No	Degenerative/Dystrophic
3.50716	2.81288	0	72	Past	No	No	No	No	< 7 D	No	0	No	0	No	0	No	No	No	No	No	0	No	0	No	No	No	No	No	106	184	31.3091	Sinusal	1	0	No	No	0	0			60	30		No	No	No	No	No
4.38213	3.9355	1	19	No	No	No	No	No	< 7 D	No	0	No	0	No	0	Yes	Yes	No	No	No	0	No	0	No	No	No	No	No	58	170	20.0692	Sinusal	4	0	Yes	No	0	0	57	128.6	54	95		yes	Yes	Org MR	No	Yes	Endocarditis
4.64801	2.75507	0	59	Past	No	No	No	No	< 7 D	No	0	No	0	No	0	No	No	No	No	No	0	No	0	No	No	No	No	No	94	172	31.7739	Sinusal	2	0	No	No	0	0	74	126.4	60			No	Yes	AoI	No	No	Degenerative/Dystrophic
4.64801	2.48231	0	42	Past	No	No	No	No	< 7 D	No	0	No	0	No	0	No	No	Stroke	Ischemic stroke	No	0	No	0	No	No	No	No	No	81	178	25.565	Sinusal	1	0	No	No	0	0	76	128.3	76			No	No	No	No	No
7.16036	35.0022	0	41	No	No	No	No	No	< 7 D	No	0	No	0	No	0	No	No	No	No	No	0	No	0	No	No	No	No	No				Sinusal	1	0	No	No	0	1						No	No	No	No	No
14.2818	10.854	1	71	No	Yes	oral therapy	No	STEMI	< 7 D	No	1	No	0	No	0	No	No	No	No	No	0	No	0	No	No	No	No	No	47	150	20.8889	Sinusal	1	0	No	No	0	0						No	No	No	No	No	Others
9.01369	5.15672	0	58	No	No	No	No	No	< 7 D	No	0	No	0	No	0	No	No	No	No	No	0	No	0	No	No	No	No	No	59	174	19.4874	Sinusal	4	0	Yes	yes	1	0	103	57.7	55	65		No	Yes	Org MR	No	No	Endocarditis
2.08258	1.29774	1	41	No	No	No	No	No	< 7 D	No	0	No	0	No	0	No	No	No	No	No	0	No	0	No	<5years	No	No	No	70	178	22.0932	Sinusal	4	0	No	No	0	0	53	136.5	55	45		No	No	No	No	No
1.50543	1.15662	0	51	Past	Yes	No	No	No	< 7 D	No	0	No	0	No	0	No	No	No	No	No	0	No	0	No	No	No	No	No	56	167	20.0796	Sinusal	3	0	No	No	0	0	68	90	72			No	No	No	No	No
2.08258	0.999685	1	32	Current	No	No	No	No	< 7 D	No	0	No	0	No	0	No	No	No	No	No	0	No	0	No	No	No	No	No	66	169	23.1084	Sinusal	3	0	No	No	0	0	69	107.9	67	40		No	No	No	No	No
67.2173	61.9727	0	76	No	No	No	No	STEMI	< 7 D	Yes	1	No	0	No	0	Yes	No	No	No	No	0	No	0	No	<5years	No	No	No	81	178	25.565	Sinusal	4	4	Yes	No	0	1	329	19.4	25			No	Yes	Org MR	No	No	Others
3.99907	5.28205	0	55	Past	Yes	No	Yes	No	< 7 D	No	0	Valvular	1	No	0	No	Yes	No	No	No	0	No	0	No	No	No	No	No	80	167	28.6851	Sinusal	4	0	No	No	0	0	75	111.4	63	41		No	Yes	Ao stenosis	No	No
6.75849	2.28753	1	70	No	Yes	No	Yes	No	< 7 D	No	0	No	0	No	0	No	No	No	No	No	0	Yes treated	1	No	No	No	No	No	55	151	24.1217	Sinusal	3	0	No	No	0	0	43	93.5	70			No	Yes	Ao stenosis	No	No	Degenerative/Dystrophic
1.50543	0.673305	0	26	No	No	No	Yes	No	< 7 D	No	0	No	0	No	0	No	No	No	No	No	0	No	0	No	No	No	No	No	73	188	20.6541	Sinusal	3	0	No	No	0	0	82	124.7	60	27		No	No	No	No	No
1.50543	0.558121	0	25	Current	No	No	No	No	< 7 D	No	0	No	0	No	0	No	No	No	No	No	0	No	0	No	No	No	No	No	80	182	24.1517	Sinusal	2	0	No	No	0	0	81	139.5	65			No	Yes	Ao stenosis	No	No	Congenital
1.50543	1.08624	0	37	Current	No	No	No	No	< 7 D	No	0	No	0	No	0	No	No	No	No	No	0	No	0	No	No	No	No	No	60	170	20.7612	Sinusal	3	0	No	No	0	0	95	79.9	60	38		No	No	No	No	No
1.50543	0.804137	0	19	No	No	No	No	No	< 7 D	No	0	No	0	No	0	No	No	No	No	No	0	No	0	No	No	No	No	No	75	176	24.2123	Sinusal	3	0	No	No	0	0	58	192.2	60	35		No	No	No	No	No
2.08258	2.10488	1	50	No	No	No	No	No	< 7 D	No	0	No	0	No	0	No	No	No	No	No	0	No	0	No	No	No	No	No	60	155	24.974	Sinusal	3	0	No	No	0	0	58	97.2				No	No	No	No	No
2.08258	0.999685	1	50	No	No	oral therapy	No	No	< 7 D	No	0	No	0	No	0	No	No	No	No	No	0	No	0	No	No	No	No	No	70	162	26.6728	Sinusal	3	0	No	No	0	0	53	124.1	65	41		No	No	No	No	No
3.49779	1.07569	1	67	No	No	No	No	No	< 7 D	No	0	No	0	No	0	No	No	No	Ischemic stroke	No	0	No	0	No	<5years	No	No	No	66	170	22.8374	Sinusal	1	0	No	No	0	0	45	111.8	61	55		No	No	No	No	No
3.07479	1.77559	1	65	No	Yes	No	Yes	No	< 7 D	No	0	No	0	No	0	No	No	Peripheral	TIA	No	0	No	0	No	No	No	No	No	80	155	33.2986	Sinusal	3	0	No	No	0	0	75	83.5	50			No	No	No	No	No
1.50543	1.14211	0	44	Current	No	Insulin	No	No	< 7 D	No	0	No	0	No	0	No	No	No	No	No	0	No	0	No	No	No	No	No	74	169	25.9095	Sinusal	3	0	No	No	0	0	84	103.9	63	40		No	No	No	No	No
1.50543	0.804137	0	26	Current	No	No	No	No	< 7 D	No	0	No	0	No	0	No	No	No	No	No	0	No	0	No	No	No	No	No	75	185	21.9138	Sinusal	3	0	No	No	0	0	88	119.4	70	45		No	No	No	No	No
2.08258	0.829133	1	43	No	No	No	No	No	< 7 D	No	0	No	0	No	0	No	No	No	No	No	0	No	0	No	No	No	No	No	63	160	24.6094	Sinusal	2	0	No	No	0	0	63	101.3	70	40		No	No	No	No	No
2.08258	0.837306	1	31	No	No	No	No	No	< 7 D	No	0	No	0	No	0	No	No	No	No	No	0	No	0	No	No	No	No	No	85	165	31.2213	Sinusal	3	0	No	No	0	0	51	189.7	60			No	No	No	No	No
2.08258	0.694262	1	18	No	No	No	No	No	< 7 D	No	0	No	0	No	0	No	No	No	No	No	0	No	0	No	No	No	No	No	58	158	23.2335	Sinusal	2	0	No	No	0	0	59	125.2	55			No	No	No	No	No
2.08258	0.999685	1	27	No	No	No	No	No	< 7 D	No	0	No	0	No	0	No	No	No	No	No	0	No	0	No	No	No	No	No	65	165	23.8751	Sinusal	3	0	No	No	0	0	48	159.8	67	40		No	No	No	No	No
1.50543	0.804137	0	31	No	No	No	No	No	< 7 D	No	0	No	0	No	0	No	No	No	No	No	0	No	0	No	No	No	No	No	76	167	27.2509	Sinusal	3	0	No	No	0	0	93	109.4	67	35		No	No	No	No	No
4.39542	2.9903	0	31	No	No	No	No	No	< 7 D	No	0	No	0	No	0	No	No	Peripheral	No	No	0	No	0	No	No	No	No	No	77	192	20.8876	Sinusal	3	0	No	yes	1	0	85	121.3	70	57		No	Yes	AoI	No	No	Endocarditis
1.50543	1.38006	0	53	Past	No	No	Yes	No	< 7 D	No	0	No	0	No	0	No	No	No	No	No	0	No	0	No	No	No	No	No	81	174	26.7539	Sinusal	3	0	No	No	0	0	97	89.2	60	34		No	Yes	Org MR	No	No	Degenerative/Dystrophic
4.5179	4.75147	1	71	No	Yes	oral therapy	No	No	< 7 D	No	0	No	0	No	0	Yes	No	No	No	No	0	Untreaded	0	No	No	No	No	No	68	156	27.9421	FA ou TSV	4	0	No	No	0	0	60	81.7	65	58		No	Yes	No	Yes	No	Congenital
2.88229	3.31808	1	64	No	No	No	No	No	< 7 D	No	0	No	0	No	0	No	No	No	No	No	0	No	0	No	No	No	No	No	52	163	19.5717	Sinusal	1	0	No	No	0	0	85	48.6	60	45		No	Yes	No	No	Yes
2.08258	3.9355	1	26	No	No	No	No	No	< 7 D	No	0	No	0	No	0	Yes	No	No	No	No	0	No	0	No	No	No	No	No	58	172	19.6052	Sinusal	4	0	Yes	No	0	0	73	94.6	72	55		No	Yes	No	Yes	Yes	rheumatic
2.08258	2.17089	1	29	No	No	No	No	No	< 7 D	No	0	No	0	No	0	No	No	No	No	No	0	No	0	No	No	No	No	No	63	167	22.5896	Sinusal	3	0	No	No	0	0	56	130.4	58	30		No	Yes	Org MR	No	No
1.50543	2.33378	0	42	No	No	No	Yes	No	< 7 D	No	0	No	0	No	0	No	No	No	No	No	0	No	0	No	No	No	No	No	60	160	23.4375	Sinusal	2	0	No	No	0	0	90	80.3	60	45		No	Yes	fctl MR	No	Yes
3.72982	5.55383	1	68	No	No	No	No	No	< 7 D	No	0	No	0	No	0	No	No	No	No	No	0	No	0	No	No	No	Uncomplicated	No	58	152	25.1039	FA ou TSV	4	0	No	No	0	0	64	68.1	60	53		No	Yes	Mitral stenosis	No	Yes	rheumatic
2.08258	1.46413	1	41	No	No	No	No	Stable angina	< 7 D	No	0	No	0	No	0	No	No	No	No	No	0	No	0	No	No	No	No	No	82	157	33.2671	Sinusal	1	0	No	No	0	0	61	139	50			yes	No	No	No	No
2.08258	1.19244	1	44	No	No	No	No	No	< 7 D	No	0	No	0	No	0	No	No	No	No	No	0	No	0	No	no metatstasis	No	No	No	57	159	22.5466	Sinusal	2	0	No	No	0	0	62	92.2	70			No	Yes	No	No	Yes	Others
6.60934	5.03038	0	82	No	No	No	No	No	< 7 D	No	0	No	0	No	0	No	No	No	No	No	0	No	0	No	<5years	No	No	No	74	170	25.6055	Sinusal	4	0	No	No	0	0	95	55.5	50			No	Yes	Ao stenosis	No	No	Degenerative/Dystrophic
4.15114	2.8414	0	62	No	Yes	Insulin	No	No	< 7 D	No	0	No	0	No	0	No	No	No	No	Yes	1	Untreaded	0	No	No	No	No	No	91	188	25.7469	Sinusal	4	0	No	No	0	0	81	107.7	59			No	Yes	Ao stenosis	No	No	Degenerative/Dystrophic
1.50543	0.927432	0	43	Past	No	No	No	No	< 7 D	No	0	No	0	No	0	No	No	No	No	No	0	No	0	No	metatstasis	No	No	No	70	182	21.1327	Sinusal	1	0	No	No	0	0	110	75.8	50	25		No	No	No	No	No
4.70258	0.881548	1	46	Past	No	No	No	No	< 7 D	No	0	No	0	No	0	No	No	No	Ischemic stroke	Yes	1	No	0	No	<5years	No	No	No	60	170	20.7612	Sinusal	2	1	No	No	0	0	59	99.8	58	30		No	No	No	No	No
2.37243	1.38795	1	61	No	No	No	No	No	< 7 D	No	0	No	0	No	0	No	No	No	No	No	0	No	0	No	no metatstasis	No	No	No	60	170	20.7612	Sinusal	3	0	No	No	0	0	67	73.9	60	32		No	No	No	No	No
6.59225	2.79976	1	77	No	Yes	No	Yes	Stable angina	< 7 D	Yes	0	No	0	No	0	No	No	No	No	No	0	No	0	No	no metatstasis	No	No	No	63	162	24.0055	Sinusal	1	0	No	No	0	0	92	45	60	32		No	No	No	No	No
3.49779	1.37734	1	67	Past	No	No	No	No	< 7 D	No	0	No	0	No	0	No	No	Stroke	TIA	No	0	No	0	No	No	No	No	No	71	174	23.4509	Sinusal	3	0	No	No	0	0	77	70.3	70	30		No	No	No	No	No
2.08258	0.694262	1	42	No	No	No	No	No	< 7 D	No	0	No	0	No	0	No	No	Stroke	TIA	No	0	No	0	No	No	No	No	No	55	170	19.0311	Sinusal	2	0	No	No	0	0	64	87.9	70			No	No	No	No	No
1.50543	0.558121	0	55	Past	Yes	No	Yes	No	< 7 D	No	0	No	0	No	0	No	No	Stroke	TIA	No	0	No	0	No	No	No	No	No	85	186	24.5693	Sinusal	2	0	No	No	0	0	84	105.7	70			No	No	No	No	No
1.50543	0.501743	0	44	No	No	No	No	No	< 7 D	No	0	No	0	No	0	No	No	No	TIA	No	0	No	0	No	No	No	No	No	71	175	23.1837	Sinusal	1	0	No	No	0	0	64	130.8	70			No	No	No	No	No
2.08258	0.938181	1	52	No	Yes	No	Yes	No	< 7 D	No	0	No	0	No	0	No	No	No	TIA	No	0	No	0	No	No	No	No	No	53	163	19.9481	Sinusal	2	0	No	No	0	0	61	79.8	70			No	No	No	No	No
2.08258	1.13091	1	55	Current	No	No	No	No	< 7 D	No	0	No	0	No	0	No	No	Stroke	Ischemic stroke	No	0	No	0	No	No	No	No	No	58	164	21.5645	Sinusal	3	0	No	No	0	0	78	66	61	23		No	No	No	No	No
3.73979	1.56611	0	73	Past	Yes	No	No	No	< 7 D	No	0	No	0	No	0	No	No	Stroke	Ischemic stroke	No	0	No	0	No	No	No	No	No	81	174	26.7539	Sinusal	3	0	No	No	0	0	80	83.3	71	35		No	No	No	No	No
2.08258	0.837306	1	25	Current	No	No	No	No	< 7 D	No	0	No	0	No	0	No	No	No	Ischemic stroke	No	0	No	0	No	No	No	No	No	50	160	19.5312	Sinusal	3	0	No	No	0	0	53	113.3	77			No	No	No	No	No
3.6435	4.69887	0	56	Past	Yes	No	Yes	No	< 7 D	No	0	No	0	No	0	No	No	No	Ischemic stroke	No	0	No	0	No	No	No	No	No	100	173	33.4124	Sinusal	2	0	No	No	0	1	82	125.8	70			No	No	No	No	No
1.50543	0.558121	0	51	Current	No	oral therapy	Yes	No	< 7 D	No	0	No	0	No	0	No	No	Stroke	No	No	0	No	0	No	No	No	No	No	84	181	25.6402	Sinusal	2	0	No	No	0	0	35	262.4	66			No	No	No	No	No
2.08258	1.604	1	55	Past	Yes	Insulin	No	No	< 7 D	No	0	No	0	No	0	No	No	No	No	No	0	No	0	No	No	No	No	No	55	164	20.4491	Sinusal	3	0	No	No	0	0	67	72.9	55			No	No	No	No	No
1.50543	0.673305	0	51	Current	No	No	No	No	< 7 D	No	0	No	0	No	0	No	No	No	No	No	0	No	0	No	No	No	No	No	65	171	22.2291	Sinusal	3	0	No	No	0	0	83	85.6	81			No	No	No	No	No
1.50543	0.909929	0	58	Current	No	No	No	No	< 7 D	No	0	No	0	No	0	No	No	No	No	No	0	No	0	No	No	No	No	No	64	180	19.7531	Sinusal	3	0	No	No	0	0	89	72.4	64			No	No	No	No	No
2.08258	0.938181	1	51	Current	No	No	No	No	< 7 D	No	0	No	0	No	0	No	No	No	No	No	0	No	0	No	No	No	No	No	61	160	23.8281	Sinusal	2	0	No	No	0	0	70	81	72	30		No	No	No	No	No
2.08258	2.06804	1	56	Past	No	No	No	No	< 7 D	No	0	No	0	No	0	No	No	No	No	No	0	No	0	No	No	No	No	No	60	162	22.8624	Sinusal	4	0	No	No	0	0	71	74.1	65	60		No	No	No	No	No
2.7015	0.918409	1	63	Past	No	No	No	No	< 7 D	No	0	No	0	No	0	No	No	No	No	No	0	No	0	No	No	No	No	No	54	158	21.6311	Sinusal	1	0	No	No	0	0	59	73.6	60			No	No	No	No	No
3.50716	1.2765	0	72	No	No	No	No	No	< 7 D	No	0	No	0	No	0	No	No	No	No	No	0	No	0	No	No	No	No	No	73	173	24.3911	Sinusal	3	0	No	No	0	0	85	71.7	60			No	No	No	No	No
2.08258	0.843738	1	54	No	No	No	No	No	< 7 D	No	0	No	0	No	0	No	No	No	No	No	0	No	0	No	No	No	No	No	63	170	21.7993	Sinusal	1	0	No	No	0	0	71	79.7	64	25		No	No	No	No	No
2.08258	0.837306	1	52	No	No	No	No	No	< 7 D	No	0	No	0	No	0	No	No	No	No	No	0	No	0	No	No	No	No	No	132	171	45.1421	Sinusal	3	0	No	No	0	0	92	131.8	72	25		No	No	No	No	No
2.08258	0.938181	1	41	No	No	No	No	No	< 7 D	No	0	No	0	No	0	No	No	No	No	No	0	No	0	No	No	No	No	No	55	158	22.0317	Sinusal	2	0	No	No	0	0	80	71.1	60			No	No	No	No	No
1.50543	0.558121	0	52	No	No	No	No	No	< 7 D	No	0	No	0	No	0	No	No	No	No	No	0	No	0	No	No	No	No	No	95	178	29.9836	Sinusal	2	0	No	No	0	0	82	125.2	62			No	No	No	No	No
3.50716	1.52274	0	72	No	No	No	No	No	< 7 D	No	0	No	0	No	0	No	No	No	No	No	0	No	0	No	No	No	No	No	77	175	25.1429	Sinusal	3	0	No	No	0	0	100	64.3	62	35		No	No	No	No	No
2.08258	1.00735	1	44	No	No	No	No	No	< 7 D	No	0	No	0	No	0	No	No	No	No	No	0	No	0	No	No	No	No	No	57	179	17.7897	Sinusal	1	0	No	No	0	0	69	82.8	65	40		No	No	No	No	No
2.37243	0.96506	1	61	No	Yes	No	No	No	< 7 D	No	0	No	0	No	0	No	No	No	No	No	0	No	0	No	No	No	No	No	71	151	31.139	Sinusal	2	0	No	No	0	0	85	68.9	74			No	No	No	No	No
10.736	3.87151	1	85	No	Yes	No	No	No	< 7 D	No	0	No	0	No	0	No	No	No	No	No	0	No	0	No	No	No	No	No	55	147	25.4524	Sinusal	2	0	No	No	0	0	72	43.9	60	40		No	No	No	No	No
3.97661	1.457	1	69	No	Yes	No	No	No	< 7 D	No	0	No	0	No	0	No	No	No	No	No	0	No	0	No	No	No	No	No	98	165	35.9963	Sinusal	3	0	No	No	0	0	113	64.3	65			No	No	No	No	No
9.52402	3.69982	1	83	No	Yes	No	No	No	< 7 D	No	0	No	0	No	0	No	No	No	No	No	0	No	0	No	No	No	No	No	52	160	20.3125	Sinusal	3	0	No	No	0	0	71	43.6	60			No	No	No	No	No
3.97661	1.20938	1	69	No	No	No	Yes	No	< 7 D	No	0	No	0	No	0	No	No	No	No	No	0	No	0	No	No	No	No	No	60	151	26.3146	Sinusal	2	0	No	No	0	0	58	76.7	83			No	No	No	No	No
2.53176	1.25161	1	62	No	No	No	Yes	No	< 7 D	No	0	No	0	No	0	No	No	No	No	No	0	No	0	No	No	No	No	No	57	168	20.1956	Sinusal	3	0	No	No	0	0	46	100.9	60	56		No	No	No	No	No
2.08258	0.624218	1	47	Current	Yes	No	Yes	No	< 7 D	No	0	No	0	No	0	No	No	No	No	No	0	No	0	No	No	No	No	No	81	159	32.0399	Sinusal	1	0	No	No	0	0	74	106.3	70			No	No	No	No	No
2.89006	0.973219	0	69	No	Yes	No	Yes	No	< 7 D	No	0	No	0	No	0	No	No	No	No	No	0	No	0	No	No	No	No	No	76	172	25.6896	Sinusal	2	0	No	No	0	0	88	75.3	60	20		No	No	No	No	No
6.20973	1.95958	0	81	Past	Yes	No	No	Non STEMI	> 90 D	No	0	No	0	No	0	No	No	No	No	No	0	No	0	No	No	No	No	No	84	165	30.854	Sinusal	3	0	No	No	0	0	84	72.5	70	40		No	No	No	No	No
2.88229	1.26583	1	64	No	No	No	No	No	< 7 D	No	0	No	0	No	0	No	No	Peripheral	No	No	0	No	0	No	No	No	No	No	61	152	26.4024	Sinusal	3	0	No	No	0	0	59	82.1	65	30		No	No	No	No	No
3.13299	1.14385	1	46	Current	Yes	oral therapy	Yes	No	< 7 D	No	0	No	0	No	0	No	No	Visceral	No	No	0	No	0	No	No	No	No	No	63	158	25.2363	Sinusal	3	0	No	No	0	0	70	88.3	48			No	No	No	No	No
4.70258	1.42037	1	57	Current	No	No	No	No	< 7 D	No	0	No	0	No	0	No	No	Stroke	Ischemic stroke	Yes	1	No	0	No	No	No	No	No	55	158	22.0317	Sinusal	2	0	No	No	0	0	62	76.9	69	31		No	No	No	No	No
4.70258	0.881548	1	45	No	No	No	No	No	< 7 D	No	0	No	0	No	0	No	No	Stroke	Ischemic stroke	Yes	1	No	0	No	No	No	No	No	68	167	24.3824	Sinusal	2	0	No	No	0	0	62	108.8	70			No	No	No	No	No
4.70258	1.43429	1	47	No	No	No	No	No	< 7 D	No	0	No	0	No	0	No	No	Stroke	Ischemic stroke	Yes	1	No	0	No	No	No	No	No	60	165	22.0386	Sinusal	3	0	No	No	0	0	77	75.7	60			No	No	No	No	No
17.6112	4.41291	1	81	No	Yes	oral therapy	No	No	< 7 D	No	0	No	0	No	0	No	No	Stroke	Ischemic stroke	Yes	1	No	0	No	No	No	No	No	59	169	20.6575	Sinusal	3	0	No	No	0	0	74	49.1	69			No	No	No	No	No
11.1452	1.54412	1	73	Past	No	No	No	No	< 7 D	No	0	No	0	No	0	No	No	No	No	Yes	1	No	0	No	No	No	No	No	47	155	19.563	Sinusal	1	0	No	No	0	0	65	50.6	60			No	No	No	No	No
1.6075	0.804137	0	60	Past	Yes	No	Yes	No	< 7 D	No	0	No	0	No	0	No	No	No	No	No	0	Untreaded	0	No	No	No	No	No	79	172	26.7036	Sinusal	3	0	No	No	0	0	90	86.3	64	36		No	No	No	No	No
8.45508	2.93641	1	63	No	No	No	No	STEMI	< 7 D	No	1	No	0	Carotid >50%	1	No	No	Stroke	Hemorragic stroke	No	0	No	0	Yes	No	No	No	No	80	170	27.6817	Sinusal	1	0	No	No	0	0	106	60.7	50	50		No	No	No	No	No
9.14731	2.23905	0	81	Past	No	oral therapy	Yes	No	< 7 D	No	0	No	0	No	0	No	No	No	No	No	0	No	0	No	<5years	Yes	No	No	53	160	20.7031	Sinusal	3	0	No	No	0	0	75	51.2	45			No	No	No	No	No
8.47314	1.93984	0	58	No	Yes	oral therapy	No	No	< 7 D	No	0	No	0	Lower Limbs	1	No	No	No	No	No	0	Yes treated	1	No	No	No	No	Yes	88	161	33.9493	Sinusal	1	0	No	No	0	0	751	11.8	60			No	No	No	No	No
5.12893	1.56789	1	73	Current	Yes	No	No	No	< 7 D	No	0	No	0	No	0	No	No	No	TIA	No	0	No	0	No	No	No	No	No	94	154	39.6357	Sinusal	4	0	No	No	0	0	65	101.2	60			yes	No	No	No	No
2.08258	0.694262	1	26	Past	No	No	No	No	< 7 D	No	0	No	0	No	0	No	No	Stroke	Ischemic stroke	No	0	No	0	No	No	No	No	No	89	162	33.9125	Sinusal	2	0	No	No	0	0	100	105.9	70			No	No	No	No	No	Others
23.781	8.95507	0	67	No	No	oral therapy	No	No	< 7 D	No	0	CABG	1	No	0	No	No	No	No	No	0	No	0	No	No	No	No	No	85	180	26.2346	Sinusal	3	0	No	No	0	0	103	74	70	67		No	No	No	No	No
3.02329	1.90601	0	29	No	No	No	No	No	< 7 D	No	0	No	0	No	0	No	No	No	No	No	0	No	0	No	No	No	No	No	85	186	24.5693	Sinusal	3	0	No	No	0	0	77	150.5	55	60		No	No	No	No	No
5.37375	1.8944	0	68	Current	Yes	No	No	No	< 7 D	No	0	No	0	No	0	No	No	No	No	No	0	No	0	No	No	No	No	No	93	177	29.685	FA ou TSV	2	0	No	No	0	0	97	84.8	55			No	No	No	No	No
1.50543	0.862976	0	44	Current	No	No	No	No	< 7 D	No	0	No	0	No	0	No	No	No	TIA	No	0	No	0	No	No	No	No	No	74	178	23.3556	Sinusal	1	0	No	No	0	0	98	89.1	60			No	Yes	fctl MR	No	No
1.50543	0.862976	0	33	Current	No	No	No	No	< 7 D	No	0	No	0	No	0	No	No	Stroke	Hemorragic stroke	No	0	No	0	No	No	No	No	No	90	184	26.5832	Sinusal	1	0	No	No	0	0	65	182	70	25		No	Yes	No	No	No
4.15778	4.55625	1	54	Past	No	No	No	No	< 7 D	No	0	No	0	No	0	No	No	No	No	No	0	No	0	No	No	No	No	No	52	160	20.3125	Sinusal	3	0	No	No	0	0	62	75.3	60	40		No	Yes	Org MR	No	No
3.27971	2.94865	1	66	No	Yes	No	Yes	No	< 7 D	No	0	No	0	No	0	No	No	No	No	No	0	No	0	No	No	No	No	No	44	150	19.5556	Sinusal	1	0	No	No	0	0	82	41.5	75			yes	No	No	No	No
3.27971	1.71313	1	66	No	Yes	oral therapy	Yes	No	< 7 D	No	0	No	0	No	0	No	No	No	No	No	0	No	0	No	No	No	No	No	97	165	35.629	Sinusal	1	0	No	No	0	0	88	85.2	72			yes	No	No	No	No
9.21095	11.3879	0	70	Past	No	No	No	No	< 7 D	No	0	No	0	No	0	No	No	No	No	No	0	No	0	No	No	No	No	No	71	166	25.7657	Sinusal	3	0	No	No	0	0	137	44.6	52	50		No	Yes	AoI	No	No	Degenerative/Dystrophic
8.43594	10.2377	1	81	No	No	No	Yes	No	< 7 D	No	0	No	0	No	0	Yes	No	No	No	No	0	No	0	No	No	No	No	No	69	157	27.993	Sinusal	3	0	No	No	0	0	86	49.4	60	45		No	Yes	No	Yes	No	Degenerative/Dystrophic
12.0816	20.0728	1	87	Past	Yes	Insulin	Yes	No	< 7 D	No	0	No	0	No	0	Yes	No	No	No	No	0	No	0	No	No	No	No	No	65	162	24.7676	Sinusal	4	0	No	No	0	0	108	33.3	70	40		No	Yes	No	Yes	Yes	Degenerative/Dystrophic
6.59225	8.00615	1	77	No	Yes	oral therapy	Yes	No	< 7 D	No	0	No	0	No	0	Yes	No	Visceral	No	No	0	No	0	No	No	No	No	No	67	160	26.1719	FA ou TSV	4	0	No	No	0	0	120	36.7	55	40		No	Yes	Mitral stenosis	No	Yes	Degenerative/Dystrophic
19.3886	10.7355	1	88	No	No	No	No	No	< 7 D	No	0	No	0	No	0	No	No	No	No	No	0	Yes treated	1	No	No	No	No	No	64	147	29.6173	Sinusal	4	0	No	No	0	0	88	39.5	70			No	Yes	Ao stenosis	No	No
2.08258	1.71324	1	32	No	No	No	No	No	< 7 D	No	0	No	0	No	0	No	No	No	No	No	0	No	0	No	No	No	No	No	74	167	26.5338	Sinusal	3	0	No	No	0	0	76	109.8	86	35		No	Yes	Ao stenosis	No	No	Degenerative/Dystrophic
3.99907	3.4575	0	40	No	No	No	No	No	< 7 D	No	0	Valvular	1	No	0	No	No	No	No	No	0	No	0	No	No	No	No	No	128	177	40.8567	Sinusal	3	0	No	No	0	0	86	182.8	55	30	82	No	Yes	No	No	No
11.2863	12.6308	1	76	No	Yes	No	Yes	No	< 7 D	No	0	No	0	Carotid >50%	1	No	No	No	No	No	0	No	0	No	No	No	No	No	84	168	29.7619	Sinusal	4	0	No	No	0	0	135	41.6	80	35		No	Yes	Ao stenosis	No	No	Degenerative/Dystrophic
10.1139	4.4723	1	84	No	Yes	No	Yes	No	< 7 D	No	0	No	0	No	0	No	No	No	No	No	0	No	0	No	No	No	No	No	69	157	27.993	Sinusal	3	2	No	No	0	0	70	58	73	43		No	Yes	Ao stenosis	No	No	Degenerative/Dystrophic
4.6143	3.33962	0	70	No	Yes	oral therapy	Yes	No	< 7 D	No	0	No	0	No	0	No	No	No	No	No	0	No	0	No	No	No	No	No	76	177	24.2587	Sinusal	3	0	No	No	0	0	103	63.5	47	40		No	Yes	Ao stenosis	No	No	Degenerative/Dystrophic
10.736	9.85566	1	85	No	Yes	oral therapy	No	No	< 7 D	No	0	No	0	No	0	Yes	No	No	No	No	0	No	0	No	No	No	No	No	45	155	18.7305	Sinusal	4	0	No	No	0	0	131	19.7	60	35		No	Yes	Ao stenosis	No	No	Degenerative/Dystrophic
10.1139	11.2396	1	84	No	Yes	Insulin	No	Stable angina	< 7 D	No	0	No	0	No	0	No	No	Peripheral	No	No	0	No	0	No	No	No	No	No	62	158	24.8358	Sinusal	4	2	No	No	0	0	73	49.7	53			No	Yes	Ao stenosis	No	No	Degenerative/Dystrophic
5.14244	2.95447	0	78	Past	Yes	No	Yes	No	< 7 D	No	0	No	0	No	0	Yes	No	No	No	No	0	Untreaded	0	No	No	No	No	No	110	169	38.5141	FA ou TSV	4	0	No	No	0	0	67	125.1	70	50		No	Yes	Ao stenosis	No	No	Degenerative/Dystrophic
3.72982	2.77224	1	68	No	No	No	No	No	< 7 D	No	0	No	0	No	0	No	No	No	No	No	0	No	0	No	No	No	PHT	No	75	165	27.5482	Sinusal	4	0	No	No	0	0	60	94	75	34		No	Yes	Ao stenosis	No	No	Degenerative/Dystrophic
1.50543	0.804137	0	57	No	No	No	No	No	< 7 D	No	0	No	0	No	0	No	No	No	No	No	0	No	0	No	No	No	No	No	85	170	29.4118	Sinusal	3	0	No	No	0	0	52	166.7	65	40		No	Yes	fctl MR	No	No
2.08258	1.29774	1	55	Current	Yes	oral therapy	No	No	< 7 D	No	0	No	0	No	0	No	No	No	No	No	0	No	0	No	No	No	No	No	80	160	31.25	Sinusal	4	0	No	No	0	0	75	94.7	60	33		No	No	Org MR	No	No	Others
2.08258	0.999685	1	52	No	No	No	No	No	< 7 D	No	0	No	0	No	0	No	No	No	No	No	0	No	0	No	No	No	No	No	70	160	27.3438	Sinusal	3	0	No	No	0	0	72	89.3	65	40		No	No	No	No	No
2.08258	0.837306	1	43	No	No	No	No	No	< 7 D	No	0	No	0	No	0	No	No	No	No	No	0	No	0	Yes	No	No	No	No	76	164	28.257	Sinusal	3	0	No	No	0	0	53	145.2	74			No	No	No	No	No
4.15778	11.7892	1	38	Current	No	No	No	No	< 7 D	No	0	No	0	No	0	No	No	No	No	No	0	No	0	No	No	No	No	No	68	163	25.5937	Sinusal	4	0	No	No	0	0						No	No	No	No	No
16.7082	12.6864	1	65	Past	Yes	No	No	No	< 7 D	No	0	Valvular	1	No	0	No	No	No	No	Yes	1	No	0	No	No	No	No	No	83	156	34.1059	Sinusal	3	0	No	No	0	0	101	64.4	50	35		No	Yes	Ao stenosis	No	No	Degenerative/Dystrophic
2.08258	1.86253	1	58	No	Yes	No	Yes	No	< 7 D	No	0	No	0	No	0	No	No	No	No	No	0	No	0	No	No	No	No	No	85	157	34.4842	Sinusal	4	2	No	No	0	0	60	121.3	79			No	Yes	No	No	No	rheumatic
2.08258	2.63352	1	55	No	No	Insulin	No	No	< 7 D	No	0	No	0	No	0	No	No	No	No	No	0	No	0	No	No	No	No	No	85	150	37.7778	Sinusal	4	0	No	No	0	0	80	94.3	61	30		No	Yes	Ao stenosis	No	No	rheumatic
3.97661	6.47878	1	69	No	No	No	Yes	No	< 7 D	No	0	No	0	No	0	No	No	No	No	No	0	No	0	No	No	No	No	No	45	157	18.2563	Sinusal	4	0	No	No	0	0	90	37.1	76	47		No	Yes	Org MR	No	Yes	Degenerative/Dystrophic
1.50543	1.15662	0	39	Current	Yes	No	No	No	< 7 D	No	0	No	0	No	0	No	Yes	No	No	No	0	No	0	No	No	No	No	No	85	170	29.4118	Sinusal	3	0	No	No	0	0	74	142.5	86			No	Yes	Org MR	No	No	Endocarditis
3.7023	4.14001	0	63	Past	Yes	No	Yes	No	< 7 D	No	0	No	0	Carotid >50%	1	No	No	No	No	No	0	No	0	No	No	No	No	No	103	172	34.8161	Sinusal	4	0	No	No	0	0	63	154.7	71			yes	Yes	Ao stenosis	No	No	Degenerative/Dystrophic
7.93528	11.6156	1	80	Past	Yes	No	Yes	No	< 7 D	No	0	No	0	No	0	Yes	No	No	No	No	0	No	0	No	<5years	No	No	No	56	156	23.0112	Sinusal	3	0	No	No	0	0	154	22.8	79	60		yes	Yes	Ao stenosis	No	Yes	Degenerative/Dystrophic
4.25027	2.37367	0	75	No	Yes	No	Yes	No	< 7 D	No	0	No	0	No	0	No	No	No	No	No	0	No	0	No	No	No	No	No	82	180	25.3086	Sinusal	3	1	No	No	0	0	121	54.1	65	25		yes	No	No	No	No
6.36877	14.6949	0	64	No	Yes	No	No	No	< 7 D	No	0	No	0	No	0	No	No	No	No	No	0	No	0	Yes	No	No	No	No	78	178	24.6181	Sinusal	4	0	No	No	0	0	120	60.7				No	Yes	Ao stenosis	No	No	Congenital
2.08258	0.624218	1	46	Current	No	No	No	No	< 7 D	No	0	No	0	No	0	No	No	No	Ischemic stroke	No	0	No	0	No	No	No	No	No	66	158	26.4381	Sinusal	1	0	No	No	0	0	50	129.6	60			No	No	No	No	No
15.6025	4.22916	1	45	Past	Yes	No	No	No	< 7 D	No	0	Others	2	No	0	No	No	No	No	No	0	No	0	No	No	No	No	No	77	178	24.3025	Sinusal	1	0	No	No	0	0	89	85.8	60	37		No	No	No	No	No
11.7273	3.83221	0	59	Past	Yes	No	Yes	No	< 7 D	No	0	Others	1	No	0	No	No	No	No	No	0	No	0	No	No	No	No	No	110	182	33.2085	Sinusal	3	0	No	No	0	0	73	149.9	60	30		No	No	No	No	No
15.6025	10.037	1	45	No	Yes	No	Yes	No	< 7 D	No	0	Others	1	No	0	No	No	No	Hemorragic stroke	No	0	No	0	No	No	No	No	No	75	175	24.4898	Sinusal	4	0	No	No	0	0	71	104.8	60	28		No	No	No	No	No
6.77787	1.47935	0	65	No	Yes	No	No	No	< 7 D	No	0	No	0	No	0	No	No	No	No	No	0	No	0	No	No	No	No	No	80	180	24.6914	Sinusal	3	0	No	No	0	0	54	136.5	65			No	No	No	No	No
27.7237	9.23333	1	85	No	Yes	No	Yes	No	< 7 D	No	0	No	0	No	0	No	No	No	No	No	0	No	0	No	No	No	No	No	60	157	24.3418	FA ou TSV	4	0	No	No	0	0	103	33.5	55			No	No	No	No	No
22.0642	6.31589	0	78	Past	No	oral therapy	No	No	< 7 D	No	0	Valvular	0	No	0	No	No	Stroke	Ischemic stroke	No	0	Yes treated	1	No	No	No	No	No	90	180	27.7778	FA ou TSV	1	0	No	No	0	0	89	77				No	No	No	No	No
13.1435	4.62767	0	76	Past	Yes	No	No	No	< 7 D	No	0	No	0	No	0	No	No	No	No	No	0	No	0	No	<5years	No	No	No	69	167	24.7409	Sinusal	3	0	No	No	0	0	194	28	60			No	No	No	No	No
8.13467	5.1521	1	63	Current	No	No	No	No	< 7 D	No	0	No	0	No	0	No	No	No	No	No	0	No	0	No	<5years	No	No	No	54	160	21.0938	Sinusal	4	0	No	No	0	0	95	45.7	60			No	No	No	No	No
4.64801	2.4824	0	58	No	Yes	No	No	No	< 7 D	No	0	No	0	No	0	No	No	No	TIA	No	0	No	0	No	No	No	No	No	80	172	27.0416	Sinusal	2	0	No	No	0	0			60	30		No	No	No	No	No
11.7273	7.01886	0	57	No	Yes	oral therapy	Yes	No	< 7 D	Yes	0	Combined	1	No	0	No	No	No	No	No	0	No	0	No	No	No	No	No	94	188	26.5957	Sinusal	1	0	No	No	0	0	76	126.1				No	No	No	No	No
4.64801	0.959296	0	36	Current	No	No	No	No	< 7 D	No	0	No	0	No	0	No	No	No	No	No	0	No	0	No	No	No	No	No	78	178	24.6181	Sinusal	1	0	No	No	0	0	62	160.7	60			No	No	No	No	No
27.1843	46.5855	1	71	Past	No	No	No	No	< 7 D	No	0	No	0	No	0	No	No	No	No	No	0	No	0	No	No	No	No	No	70	165	25.7117	Sinusal	1	0	No	No	0	1						No	No	No	No	No
8.15541	3.68352	0	68	Current	Yes	No	No	No	< 7 D	No	0	No	0	No	0	No	No	No	No	No	0	No	0	No	No	No	No	No	64	174	21.1389	Sinusal	2	0	No	No	0	0	179	31.6	60	35		No	No	No	No	No
4.64801	0.959296	0	42	No	Yes	No	No	No	< 7 D	No	0	No	0	No	0	No	No	No	No	No	0	No	0	No	No	No	No	No	90	176	29.0548	Sinusal	1	0	No	No	0	0	67	161.7	60			No	No	No	No	No
6.35226	1.60812	1	40	Current	Yes	No	Yes	No	< 7 D	No	0	No	0	No	0	No	No	No	No	No	0	No	0	No	No	No	No	No	43	168	15.2353	Sinusal	1	0	No	No	0	0	87	51.6	60			No	No	No	No	No
7.6504	2.27313	1	62	Past	Yes	No	Yes	No	< 7 D	No	0	No	0	No	0	No	No	No	No	No	0	No	0	No	No	No	No	No	110	160	42.9688	Sinusal	3	0	No	No	0	0	114	78.6	60			No	No	No	No	No
38.8836	24.9145	1	79	No	Yes	No	Yes	No	< 7 D	No	0	No	0	No	0	No	No	No	No	No	0	No	0	No	No	No	No	No	72	163	27.0993	Sinusal	3	0	No	No	0	1	65	70.6	60			No	No	No	No	No
30.8477	14.8215	0	66	Past	Yes	No	No	No	< 7 D	No	0	No	0	No	0	No	No	No	No	Yes	1	No	0	No	No	No	No	No	85	165	31.2213	Sinusal	1	0	No	No	0	1	100	77.3	60	30		No	No	No	No	No
17.3823	5.13671	1	47	Current	Yes	No	No	No	< 7 D	No	0	No	0	No	0	No	No	No	No	No	0	No	0	No	No	No	No	No	51	157	20.6905	Sinusal	1	0	No	No	0	0	68	72.8	31	45		No	No	No	No	No
19.0795	6.09036	1	67	No	No	No	No	No	< 7 D	No	0	No	0	No	0	No	No	No	No	No	0	No	0	No	No	No	No	No	58	155	24.1415	FA ou TSV	3	0	No	No	0	0	75	59	70	35		No	Yes	AoI	No	No
9.04346	2.71488	0	51	Past	Yes	Insulin	No	No	< 7 D	No	0	No	0	No	0	No	No	No	No	No	0	No	0	No	No	No	No	No	98	184	28.9461	Sinusal	1	0	No	No	0	0	67	159.9	60			No	No	No	No	No
9.04346	3.44302	0	57	Current	No	No	No	No	< 7 D	No	0	No	0	No	0	No	No	No	No	No	0	No	0	No	No	No	No	No	67	172	22.6474	Sinusal	3	0	No	No	0	0	106	64.4	60			No	No	No	No	No
9.04346	2.13292	0	49	No	No	No	No	No	< 7 D	No	0	No	0	No	0	No	No	No	No	No	0	No	0	No	No	No	No	No	78	178	24.6181	Sinusal	2	0	No	No	0	0	63	138.4	55			No	No	No	No	No
9.04346	1.92053	0	51	No	No	No	No	No	< 7 D	No	0	No	0	No	0	No	No	No	No	No	0	No	0	No	No	No	No	No	110	174	36.3324	Sinusal	1	0	No	No	0	0	120	100.2	60	30		No	No	No	No	No
9.04346	4.74945	0	36	No	No	No	No	No	< 7 D	No	0	No	0	No	0	No	No	No	No	No	0	No	0	No	No	No	No	No	70	165	25.7117	Sinusal	1	0	No	No	0	0	70	127.8				No	No	No	No	No
10.2012	2.65684	0	61	Past	Yes	No	No	No	< 7 D	No	0	No	0	No	0	No	No	No	No	No	0	No	0	No	No	No	No	No	70	170	24.2215	Sinusal	1	0	No	No	0	0	92	73.8	70			No	No	No	No	No
19.1224	18.2246	0	72	Past	Yes	No	No	No	< 7 D	No	0	No	0	No	0	No	No	No	No	No	0	No	0	No	No	No	No	No	89	178	28.0899	Sinusal	3	0	No	No	0	0	154	48.3				No	No	No	No	No
9.04346	1.92053	0	51	Unknown	Yes	No	No	No	< 7 D	No	0	No	0	No	0	No	No	No	No	No	0	No	0	No	No	No	No	No	93	182	28.0763	Sinusal	1	0	No	No	0	0	119	85.4	60			No	No	No	No	No
26.7864	22.4968	1	60	No	Yes	No	No	No	< 7 D	No	0	No	0	No	0	No	No	No	No	No	0	No	0	No	No	No	No	No	100	170	34.6021	Sinusal	1	0	No	No	0	1	126	66.3	60			No	No	No	No	No
43.9635	16.6935	0	90	No	Yes	No	No	No	< 7 D	No	0	No	0	No	0	No	No	No	No	No	0	No	0	No	No	No	No	No	80	169	28.0102	Sinusal	3	0	No	No	0	0	106	46.4	50			No	No	No	No	No
18.1129	9.97095	0	71	No	Yes	No	No	No	< 7 D	No	0	No	0	No	0	No	No	No	No	No	0	No	0	No	No	No	No	No	64	173	21.3839	Sinusal	4	0	No	No	0	0	109	49.8	55			No	No	No	No	No
9.04346	2.56472	0	52	No	Yes	No	No	No	< 7 D	No	0	No	0	No	0	No	No	No	No	No	0	No	0	No	No	No	No	No	110	179	34.331	Sinusal	3	0	No	No	0	0	86	138.3	55			No	No	No	No	No
28.6638	3.9975	1	75	No	Yes	No	No	No	< 7 D	No	0	No	0	No	0	No	No	No	No	No	0	No	0	No	No	No	No	No	85	165	31.2213	FA ou TSV	2	0	No	No	0	0	43	134.2	60			No	No	No	No	No
9.04346	17.0871	0	50	No	Yes	No	No	No	< 7 D	No	0	No	0	No	0	No	No	No	No	No	0	No	0	No	No	No	No	No	80	170	27.6817	Sinusal	4	0	No	No	0	0	190	46.6				No	No	No	No	No
37.4735	20.0918	1	81	No	Yes	No	Yes	No	< 7 D	No	0	No	0	No	0	No	No	No	No	No	0	No	0	No	No	No	No	No	70	165	25.7117	FA ou TSV	4	0	No	No	0	0	124	34.8	50			No	No	No	No	No
18.1129	3.5029	0	71	Unknown	Yes	No	Yes	STEMI	> 90 D	Yes	0	No	0	No	0	No	No	No	No	No	0	No	0	No	No	No	No	No	83	183	24.7843	Sinusal	1	0	No	No	0	0	122	57.7	55			No	No	No	No	No
20.1296	6.77333	1	68	No	Yes	No	Yes	Stable angina	> 90 D	Yes	0	No	0	No	0	No	No	Peripheral	No	No	0	No	0	No	No	No	No	No	70	155	29.1363	Sinusal	4	0	No	No	0	0	80	66	55			No	No	No	No	No
44.0398	17.8953	0	75	Past	Yes	No	No	No	< 7 D	No	0	Others	1	No	0	No	No	No	No	No	0	Untreaded	0	No	No	No	No	No	86	160	33.5938	Sinusal	4	0	No	No	0	0	108		60			No	No	No	No	No
26.0713	7.9178	0	78	No	No	No	No	No	< 7 D	No	0	No	0	No	0	No	No	No	No	No	0	No	0	Yes	No	No	No	No	78	165	28.6501	Sinusal	2	0	No	No	0	0	125	47.5	60			No	No	No	No	No
46.525	29.6044	1	73	No	Yes	No	No	No	< 7 D	No	0	No	0	No	0	No	No	No	No	No	0	No	0	No	<5years	Yes	No	No	60	160	23.4375	Sinusal	1	0	No	No	0	1	71	59.1	55			No	No	No	No	No
23.5356	5.13006	1	71	No	Yes	oral therapy	No	No	< 7 D	No	0	No	0	No	0	No	No	No	No	No	0	No	0	No	No	No	No	No	54	155	22.4766	Sinusal	1	0	No	No	0	0	61	63.8	60	50		No	No	No	No	No
6.77787	2.54563	0	65	Current	Yes	No	No	No	< 7 D	No	0	No	0	No	0	No	No	No	No	No	0	No	0	No	No	No	No	No	70	180	21.6049	Sinusal	1	0	No	No	0	0	81	79.6	60			No	Yes	No	No	No	Others
27.9452	18.2064	0	58	Past	Yes	No	Yes	STEMI	> 90 D	No	0	CABG	1	No	0	Yes	No	No	No	No	0	No	0	Yes	No	No	No	No	80	167	28.6851	Sinusal	3	2	No	No	0	0	295	27.3	32			No	Yes	AoI	No	No	Degenerative/Dystrophic
4.64801	1.6445	0	43	No	No	No	No	No	< 7 D	No	0	No	0	No	0	No	No	No	No	No	0	No	0	No	No	No	No	No	85	180	26.2346	Sinusal	1	0	No	No	0	0	77	131.5	60			No	Yes	AoI	No	No	Congenital
9.04346	3.62573	0	42	No	No	No	No	No	< 7 D	No	0	No	0	No	0	No	No	No	No	No	0	No	0	No	No	No	No	No	80	164	29.7442	Sinusal	2	0	No	No	0	0	87	110.7	55			No	Yes	AoI	No	No	Others
4.64801	2.19818	0	35	No	No	No	No	No	< 7 D	No	0	No	0	No	0	No	Yes	Stroke	Ischemic stroke	No	0	No	0	No	No	No	No	No	78	192	21.1589	Sinusal	3	0	No	No	0	0	61	164.9	69			No	Yes	Org MR	No	No	Inflammatory
28.552	11.332	0	35	No	No	No	No	No	< 7 D	No	0	Combined	1	No	0	No	No	No	No	No	0	No	0	No	No	No	No	No	82	192	22.2439	Sinusal	3	0	No	yes	1	0	79	133.9	70			yes	Yes	Org MR	No	No	Endocarditis
32.8816	17.0724	0	74	Past	Yes	No	Yes	No	< 7 D	No	0	No	0	Carotid >50%	1	No	No	No	No	No	0	No	0	No	No	No	No	No	91	158	36.4525	Sinusal	3	0	No	No	0	0	348	21.2	60			yes	Yes	Ao stenosis	No	No	Degenerative/Dystrophic
57.711	50.5481	0	68	No	Yes	No	No	STEMI	< 7 D	No	1	No	0	No	0	No	No	No	No	No	0	No	0	No	No	No	No	No	70	170	24.2215	Sinusal	4	4	Yes	No	0	1	117	52.9	50			yes	No	No	No	No
73.3491	58.9472	1	83	No	No	No	No	No	< 7 D	No	0	Valvular	1	No	0	No	No	No	No	No	0	No	0	No	<5years	No	No	No	48	160	18.75	FA ou TSV	4	0	Yes	yes	1	0	83	34.4	65			No	Yes	No	Yes	Yes	Endocarditis
80.0072	43.1787	1	40	No	No	No	No	No	< 7 D	No	0	Valvular	3	No	0	No	No	Stroke	Ischemic stroke	Yes	1	No	0	No	No	No	No	No	98	167	35.1393	FA ou TSV	1	0	No	yes	1	0	82	124.8	45	33		No	Yes	No	No	No
34.9971	23.0834	0	80	Past	Yes	oral therapy	No	No	< 7 D	No	0	Others	1	No	0	No	No	No	No	No	0	No	0	No	No	No	No	No	92	168	32.5964	FA ou TSV	3	0	No	No	0	0	118	57.5	55	43		yes	Yes	AoI	No	No	Degenerative/Dystrophic
21.965	14.9826	0	46	Past	No	No	No	No	< 7 D	No	0	Valvular	0	No	0	No	No	Visceral	Ischemic stroke	No	0	No	0	No	No	No	No	No	64	183	19.1108	Sinusal	2	0	No	yes	1	0	261	28.3	60	58		No	Yes	AoI	No	No	Endocarditis
52.5817	50.042	0	81	No	Yes	No	Yes	Stable angina	< 7 D	No	0	Valvular	1	Carotid >50%	1	No	Yes	No	No	No	0	Untreaded	0	No	<5years	No	No	No	66	160	25.7812	Sinusal	4	0	No	No	0	0	121	39.5	64			No	Yes	AoI	No	No
24.0078	23.7254	0	72	No	Yes	No	No	No	< 7 D	No	0	Valvular	2	No	0	No	Yes	No	No	No	0	No	0	No	No	No	No	No	96	180	29.6296	FA ou TSV	4	0	No	No	0	0	142	56.5	70	40		No	Yes	No	No	No
11.7273	11.9998	0	25	No	No	No	No	No	< 7 D	No	0	Valvular	1	No	0	Yes	No	No	No	No	0	No	0	No	No	No	No	No	62	163	23.3355	Sinusal	4	0	No	No	0	0	93	94.2	67			No	Yes	AoI	No	No	rheumatic
71.534	81.3713	0	73	Past	Yes	No	Yes	No	< 7 D	No	0	Valvular	1	No	0	No	Yes	Stroke	Ischemic stroke	No	0	No	0	No	No	No	No	No	97	176	31.3146	FA ou TSV	4	0	No	yes	1	1	155	51.5	55			No	Yes	AoI	No	No	Endocarditis
58.0346	58.9885	0	65	No	Yes	No	No	No	< 7 D	No	0	Valvular	1	No	0	No	No	No	No	Yes	1	No	0	No	No	No	No	No	60	160	23.4375	FA ou TSV	4	0	No	yes	1	0	120	46.1	50	33		No	Yes	AoI	No	No	Endocarditis
19.4366	10.4183	0	83	No	Yes	No	No	No	< 7 D	No	0	No	0	No	0	No	No	No	No	No	0	No	0	No	<5years	No	No	No	68	165	24.977	Sinusal	4	0	No	No	0	0	78	61	55			No	Yes	AoI	No	No
27.5145	23.9859	1	75	Past	Yes	No	Yes	No	< 7 D	No	0	No	0	Carotid >50%	1	No	No	No	Hemorragic stroke	No	0	No	0	No	No	No	No	No	46	160	17.9688	Sinusal	3	0	No	No	0	0	69	45.2	53	39	62	No	Yes	AoI	No	No
35.4386	22.469	0	74	No	Yes	No	No	No	< 7 D	No	0	Others	1	No	0	No	No	No	No	No	0	No	0	No	No	No	No	No	80	179	24.968	Sinusal	3	0	No	No	0	0	116	55.9	40	28		No	Yes	AoI	No	No
6.35226	4.56253	1	37	No	No	No	No	No	< 7 D	No	0	No	0	No	0	No	No	No	No	No	0	No	0	No	No	No	No	No	64	176	20.6612	Sinusal	2	0	No	No	0	0	85	81	60	25		No	Yes	AoI	No	No
25.7227	14.4114	0	72	No	Yes	No	No	No	< 7 D	No	0	No	0	No	0	No	No	No	No	No	0	No	0	No	No	No	No	No	97	178	30.6148	Sinusal	4	0	No	No	0	0	82	98.8	25	40	30	No	Yes	AoI	No	No
15.8178	19.7217	1	68	No	Yes	No	No	No	< 7 D	No	0	No	0	No	0	Yes	No	No	No	No	0	No	0	No	No	No	No	No	65	152	28.1337	FA ou TSV	3	0	No	No	0	0	98	49.9	30	60		No	Yes	AoI	No	No
5.27567	3.79894	0	61	Current	No	No	No	No	< 7 D	No	0	No	0	No	0	No	No	No	No	No	0	No	0	No	No	No	No	No	57	183	17.0205	Sinusal	2	0	No	No	0	0	74	74.8	67			No	No	No	No	No
5.98277	3.6203	0	63	No	No	No	No	No	< 7 D	No	0	No	0	No	0	No	No	Visceral	No	No	0	No	0	No	<5years	No	PHT	No	62	172	20.9573	Sinusal	1	0	No	No	0	0	100	58.6	55			No	No	No	No	No
5.98277	2.99379	0	63	No	Yes	No	Yes	No	< 7 D	No	0	No	0	No	0	No	No	No	No	No	0	No	0	No	No	No	No	No	90	172	30.4218	Sinusal	2	0	No	No	0	0	85	100.2	73			No	Yes	No	No	No
4.64801	2.9542	0	32	No	No	No	No	No	< 7 D	No	0	No	0	No	0	No	No	No	No	No	0	No	0	No	No	No	No	No	85	175	27.7551	Sinusal	1	0	No	No	0	0	87	129.6	62	35	58	No	Yes	AoI	No	No	Others
28.8766	14.5225	0	73	No	No	No	No	No	< 7 D	No	0	No	0	No	0	Yes	No	No	No	No	0	No	0	No	no metatstasis	No	No	No	60	176	19.3698	Sinusal	4	0	No	No	0	0	75	65.8	35	70		No	Yes	AoI	No	No	Congenital
6.35226	4.85	1	28	No	No	No	No	No	< 7 D	No	0	Others	0	No	0	No	No	No	No	No	0	No	0	No	No	No	No	No	56	163	21.0772	Sinusal	3	0	No	No	0	0	64	102.3	68	32		No	Yes	AoI	No	No	Congenital
5.27567	3.40103	0	61	Past	No	No	Yes	No	< 7 D	No	0	No	0	No	0	No	No	No	No	No	0	No	0	No	No	No	No	No	102	181	31.1346	Sinusal	3	0	No	No	0	0	108	91.7	73			No	Yes	AoI	No	No	Congenital
5.27567	5.82442	0	61	No	No	No	Yes	No	< 7 D	No	0	No	0	No	0	No	No	No	No	No	0	No	0	No	No	No	No	No	58	168	20.5499	Sinusal	1	0	No	No	0	0	115	48.9	60			No	Yes	AoI	No	No	Congenital
16.4232	8.04364	0	61	Past	No	Insulin	Yes	No	< 7 D	No	0	No	0	No	0	No	No	No	No	Yes	1	No	0	Yes	No	No	No	No	93	170	32.1799	Sinusal	3	0	No	No	0	0	75	120.3	45			No	Yes	Ao stenosis	No	No	Congenital
11.0245	7.43418	0	73	Past	No	No	No	No	< 7 D	No	0	No	0	No	0	No	No	No	No	No	0	No	0	No	No	No	No	No	90	176	29.0548	Sinusal	3	0	No	No	0	0	94	78.8	66	45		No	Yes	AoI	No	No	Degenerative/Dystrophic
20.5013	11.1853	0	84	No	Yes	No	No	No	< 7 D	No	0	No	0	No	0	No	No	No	No	No	0	No	0	No	No	No	No	No	80	166	29.0318	Sinusal	3	0	No	No	0	0	105	52.4	50			No	Yes	AoI	No	No	Degenerative/Dystrophic
12.4013	6.63793	0	75	No	Yes	No	No	No	< 7 D	No	0	No	0	No	0	No	No	No	No	No	0	No	0	No	No	No	No	No	80	176	25.8264	FA ou TSV	3	0	No	No	0	0	119	53.7	60			No	Yes	AoI	No	No	Degenerative/Dystrophic
10.3877	10.9282	0	72	Past	No	No	Yes	No	< 7 D	No	0	No	0	No	0	No	No	No	No	No	0	No	0	No	No	No	No	No	79	172	26.7036	Sinusal	3	0	No	No	0	0	76	86.8		30		No	Yes	AoI	No	No	Degenerative/Dystrophic
8.66865	13.9882	0	69	No	Yes	No	Yes	No	< 7 D	No	0	No	0	No	0	No	No	No	No	No	0	No	0	No	No	No	No	No	71	158	28.441	Sinusal	4	0	No	No	0	0	128	48.4	70	40		No	Yes	AoI	No	No	Degenerative/Dystrophic
12.613	7.58772	0	69	No	No	No	No	No	< 7 D	No	0	No	0	No	0	Yes	No	No	No	No	0	No	0	No	No	No	No	No	83	178	26.1962	Sinusal	3	0	No	No	0	0	102	71	45			No	Yes	AoI	No	No	Degenerative/Dystrophic
7.86114	3.96825	0	60	Current	Yes	oral therapy	Yes	Stable angina	< 7 D	Yes	0	No	0	No	0	No	No	No	No	No	0	Yes treated	1	No	No	No	No	No	103	167	36.9321	Sinusal	3	2	No	No	0	0	92	110	55			No	Yes	AoI	No	No	Degenerative/Dystrophic
7.34179	12.6004	0	60	Past	No	No	No	No	< 7 D	No	0	No	0	No	0	No	No	No	No	No	0	No	0	No	<5years	No	No	No	70	165	25.7117	Sinusal	4	0	Yes	No	0	0	163	42.2	40			No	Yes	AoI	No	No	Degenerative/Dystrophic
19.0538	7.27255	0	70	Current	Yes	No	No	No	< 7 D	No	0	No	0	No	0	No	No	No	TIA	Yes	1	No	0	No	<5years	No	No	No	68	168	24.093	Sinusal	3	0	No	No	0	0	92	63.6	60			No	Yes	Ao stenosis	No	No	Degenerative/Dystrophic
6.77787	7.07917	0	65	Past	Yes	Insulin	Yes	No	< 7 D	No	0	No	0	No	0	No	No	No	TIA	No	0	No	0	No	No	No	No	No	90	169	31.5115	Sinusal	3	0	No	No	0	0	113	73.4	51	21		No	Yes	Ao stenosis	No	No	Degenerative/Dystrophic
8.66865	5.653	0	69	Current	No	No	No	No	< 7 D	No	0	No	0	No	0	Yes	No	No	Ischemic stroke	No	0	No	0	No	No	No	No	No	82	187	23.4493	Sinusal	3	0	No	No	0	0	93	76.9	55		59	No	Yes	Ao stenosis	No	No	Degenerative/Dystrophic
13.1435	6.81687	0	76	Past	No	No	No	No	< 7 D	No	0	No	0	No	0	No	No	No	No	No	0	No	0	No	No	No	No	No	72	175	23.5102	Sinusal	3	0	No	No	0	0	71	79.7	73			No	Yes	Ao stenosis	No	No	Degenerative/Dystrophic
9.95568	9.4093	0	65	No	No	No	No	No	< 7 D	No	0	No	0	No	0	No	No	No	No	No	0	No	0	No	No	No	No	No	72	174	23.7812	Sinusal	3	0	No	No	0	0	113	58.7	35	55		No	Yes	Ao stenosis	No	No	Degenerative/Dystrophic
27.5355	18.3252	0	67	Current	No	No	No	No	< 7 D	No	0	No	0	No	0	No	No	No	No	No	0	No	0	No	No	No	No	No	73	173	24.3911	Sinusal	4	0	No	yes	1	0	110	59.5	46	50		No	Yes	AoI	No	No	Endocarditis
39.4106	54.833	0	78	Unknown	Yes	No	Yes	Stable angina	< 7 D	Yes	0	No	0	No	0	Yes	No	No	No	No	0	No	0	No	<5years	No	No	No	85	176	27.4406	Sinusal	4	0	No	No	0	1	100	64.7	36			No	Yes	AoI	No	No	Degenerative/Dystrophic
15.8548	7.5676	0	73	No	No	No	No	No	< 7 D	No	0	No	0	No	0	No	No	No	No	No	0	No	0	No	No	No	No	No	83	172	28.0557	Sinusal	1	0	No	No	0	0	82		40	40		No	No	No	No	No
17.7146	20.9143	0	75	Past	Yes	No	No	No	< 7 D	No	0	No	0	No	0	Yes	No	No	No	No	0	Untreaded	0	No	No	No	No	No	70	165	25.7117	Sinusal	4	0	No	No	0	0	168	33.3	35	45		No	No	No	No	No
4.64801	2.48231	0	40	No	No	No	No	No	< 7 D	No	0	No	0	No	0	No	No	No	No	No	0	No	0	No	No	No	No	No	92	183	27.4717	Sinusal	1	0	No	No	0	0	74	152.7	70			No	Yes	AoI	No	No	Congenital
10.3877	5.12699	0	72	No	Yes	No	Yes	No	< 7 D	No	0	No	0	No	0	No	No	No	No	No	0	No	0	No	No	No	No	No	85	176	27.4406	Sinusal	2	0	No	No	0	0	117	60.7	56			No	Yes	AoI	No	No	Degenerative/Dystrophic
9.21095	5.80704	0	70	No	Yes	No	No	No	< 7 D	No	0	No	0	No	0	No	No	No	No	No	0	No	0	No	No	No	No	No	79	171	27.0169	Sinusal	3	0	No	No	0	0	129	52.7	65	30		No	Yes	Ao stenosis	No	No	Degenerative/Dystrophic
11.7273	7.97909	0	52	Current	No	No	No	No	< 7 D	No	0	Others	1	No	0	No	No	No	No	No	0	No	0	No	No	No	No	No	71	176	22.921	Sinusal	2	0	No	No	0	0	78	98.4	75			No	No	No	No	No
16.2195	10.8044	0	69	Past	Yes	No	Yes	No	< 7 D	No	0	No	0	No	0	No	No	No	No	No	0	No	0	No	No	No	No	No	100	176	32.2831	Sinusal	3	0	No	No	0	0	142	61.4	55			No	No	No	No	No
29.1822	27.4188	0	44	No	No	No	No	No	< 7 D	No	0	Valvular	3	No	0	No	No	Stroke	No	No	0	No	0	No	No	No	No	No	100	172	33.8021	Sinusal	4	0	Yes	No	0	0	90	131	45			No	Yes	AoI	No	No	Others
62.0264	63.8324	1	81	No	Yes	No	Yes	No	< 7 D	No	0	Valvular	2	No	0	Yes	No	No	TIA	No	0	No	0	No	No	No	No	No	56	162	21.3382	Sinusal	4	0	No	No	0	0	97	35.6	55	45		No	Yes	AoI	No	No
74.5463	56.2528	0	70	Past	Yes	No	No	STEMI	< 7 D	Yes	1	Combined	1	No	0	No	Yes	Stroke	Ischemic stroke	No	0	No	0	No	No	No	No	No	77	181	23.5036	Sinusal	4	0	No	yes	1	0	120	55.2	60	31		No	Yes	AoI	No	No	Endocarditis
44.9065	40.962	0	39	Past	No	No	No	No	< 7 D	No	0	Valvular	1	No	0	No	Yes	Stroke	Ischemic stroke	No	0	No	0	No	No	No	No	No	85	175	27.7551	Sinusal	4	0	No	yes	1	0	128	82.4	60			No	Yes	AoI	No	No	Endocarditis
86.3735	94.4208	0	44	No	No	No	No	No	< 7 D	No	0	Valvular	1	No	0	Yes	No	No	No	No	0	Yes treated	1	No	No	No	No	Yes	60	175	19.5918	Sinusal	4	0	Yes	yes	1	1	289	24.5	50	40		No	Yes	No	No	No	Endocarditis
84.8798	77.6361	1	83	No	Yes	No	No	No	< 7 D	No	0	Combined	1	No	0	No	No	Stroke	Ischemic stroke	No	0	No	0	No	No	No	No	No	85	160	33.2031	Sinusal	4	0	Yes	yes	1	0	141	35.9	55	50		No	Yes	AoI	No	Yes	Endocarditis
36.9057	72.4588	0	72	No	No	No	No	No	< 7 D	No	0	No	0	No	0	No	No	No	No	No	0	No	0	No	No	No	No	No	65	170	22.4913	Sinusal	4	0	Yes	No	0	1	116	46.8	65			No	Yes	No	No	No
12.9146	8.21313	0	65	Past	Yes	No	No	No	< 7 D	No	0	No	0	No	0	No	No	No	No	No	0	No	0	No	No	No	No	No	63	176	20.3383	Sinusal	2	0	No	No	0	0	86	67.5	70			No	Yes	AoI	No	No
9.04346	14.0412	0	53	Current	Yes	No	No	No	< 7 D	No	0	No	0	No	0	No	No	No	No	No	0	No	0	No	No	No	No	No	53	164	19.7055	Sinusal	3	0	No	No	0	0	119	47.6	70			No	No	No	No	No
30.5125	20.4118	0	75	Past	Yes	No	No	No	< 7 D	No	0	No	0	No	0	No	No	No	No	No	0	No	0	No	No	No	No	No	74	174	24.4418	Sinusal	4	0	No	No	0	0	104	56.8	45			No	No	No	No	No
77.7075	89.3107	0	89	No	Yes	No	No	No	< 7 D	No	0	No	0	No	0	No	No	No	No	No	0	No	0	No	No	No	No	No				Sinusal	3	0	No	No	0	1	223					No	Yes	No	No	No
7.39184	3.96825	0	35	No	No	No	No	No	< 7 D	No	0	No	0	No	0	No	No	No	No	No	0	Yes treated	1	No	No	No	No	No	85	189	23.7955	Sinusal	3	0	No	No	0	0	83	132.1	55			No	Yes	AoI	No	No	Degenerative/Dystrophic
14.5836	10.496	0	60	No	No	No	No	No	< 7 D	No	0	No	0	No	0	No	No	No	No	No	0	No	0	No	No	No	No	No	67	159	26.5021	Sinusal	4	0	No	No	0	0	89	74	40	64		No	Yes	Ao stenosis	No	No	Degenerative/Dystrophic
50.6748	43.3306	0	79	No	Yes	No	Yes	STEMI	> 90 D	No	0	Valvular	2	No	0	No	No	Stroke	Ischemic stroke	No	0	No	0	No	No	No	No	No	67	174	22.1297	Sinusal	1	0	No	No	0	0	157	32	53	50		No	Yes	No	Yes	Yes
27.8414	23.5783	0	75	Past	No	No	No	No	< 7 D	No	0	Valvular	1	No	0	No	No	No	No	No	0	No	0	No	No	No	No	No	84	180	25.9259	FA ou TSV	3	0	No	No	0	0	80	83.8	70	60		No	Yes	No	No	Yes	Degenerative/Dystrophic
22.2559	16.2016	0	27	No	No	No	No	No	< 7 D	No	0	Valvular	1	No	0	No	No	No	No	No	0	No	0	No	No	No	No	No	58	180	17.9012	Sinusal	4	0	No	No	0	0	93	86.6	71	80		No	Yes	No	Yes	Yes	Degenerative/Dystrophic
36.5277	23.5937	0	81	Past	No	No	No	No	< 7 D	No	0	Valvular	1	No	0	No	No	No	No	No	0	No	0	No	No	No	No	No	77	170	26.6436	Sinusal	3	0	No	No	0	0	105	53.2	60	45		yes	Yes	No	No	No
7.39184	8.10295	0	42	Past	No	No	No	No	< 7 D	No	0	No	0	No	0	No	No	No	No	No	0	Yes treated	1	No	No	No	No	No	70	163	26.3465	Sinusal	4	0	No	No	0	0	76	110.9	50	37	54	yes	Yes	AoI	No	No	Congenital
15.8548	10.7006	0	73	No	No	No	No	No	< 7 D	No	0	No	0	No	0	No	No	No	No	No	0	No	0	No	No	No	No	No	75	175	24.4898	Sinusal	4	0	No	No	0	0	86	71.8	40			yes	Yes	AoI	No	No	Degenerative/Dystrophic
14.9859	8.20982	0	72	Past	Yes	No	No	No	< 7 D	No	0	No	0	No	0	No	No	No	No	No	0	No	0	No	No	No	No	No	111	185	32.4324	FA ou TSV	3	1	No	No	0	0	113	82.1	49			yes	Yes	AoI	No	No	Degenerative/Dystrophic
13.1119	7.32291	1	71	No	Yes	No	Yes	No	< 7 D	No	0	No	0	No	0	No	No	No	No	No	0	No	0	No	No	No	No	No	53	150	23.5556	Sinusal	3	0	No	No	0	0	52	73.4	64			yes	Yes	Ao stenosis	No	No	Degenerative/Dystrophic
30.2642	23.3552	0	74	Past	Yes	No	Yes	Stable angina	< 7 D	Yes	0	No	0	No	0	Yes	No	No	No	No	0	No	0	Yes	No	No	No	No	80	170	27.6817	Sinusal	4	1	No	No	0	0	140	46.3	45	65		yes	Yes	No	Yes	Yes	Others
20.8696	13.5194	0	63	No	No	No	No	No	< 7 D	No	0	Valvular	1	No	0	No	No	No	No	No	0	No	0	No	No	No	No	No	71	176	22.921	Sinusal	3	0	No	No	0	0	76	88.4	40	30		yes	Yes	AoI	No	No
10.3877	5.12699	0	72	No	No	No	Yes	No	< 7 D	No	0	No	0	No	0	No	No	No	No	No	0	No	0	No	no metatstasis	No	No	No	70	170	24.2215	Sinusal	2	0	No	No	0	0	97	60.3	75			yes	No	No	No	No
6.77787	6.76291	0	65	No	Yes	No	Yes	Stable angina	< 7 D	No	0	No	0	No	0	No	No	No	No	No	0	No	0	No	No	No	Uncomplicated	No	60	160	23.4375	Sinusal	2	0	No	No	0	0	66	83.8	50	35	47	yes	Yes	No	No	No
20.8185	15.6119	0	78	Past	No	No	No	No	< 7 D	No	0	No	0	No	0	No	No	No	No	No	0	No	0	No	<5years	No	No	No	85	170	29.4118	Sinusal	3	0	No	No	0	0	148	43.7	45			yes	Yes	Ao stenosis	No	No
11.7273	9.4798	0	30	Current	No	No	No	No	< 7 D	No	0	Valvular	1	No	0	No	No	No	No	No	0	No	0	No	No	No	No	No	78	175	25.4694	Sinusal	3	0	No	No	0	0	90	117.1	65	30		No	Yes	Mitral stenosis	No	No
26.0453	24.8879	0	61	Past	Yes	No	No	No	< 7 D	No	0	Valvular	1	No	0	No	Yes	No	Hemorragic stroke	Yes	1	Untreaded	0	No	No	No	No	No	60	187	17.1581	Sinusal	4	0	No	No	0	0	86	67.7	50			No	Yes	No	Yes	No	Others
11.7273	20.7551	0	52	Past	No	No	No	No	< 7 D	No	0	Valvular	1	No	0	Yes	No	No	No	No	0	No	0	No	No	No	No	No	80	172	27.0416	FA ou TSV	4	0	No	No	0	0	103	84	60	55		No	Yes	No	Yes	Yes	rheumatic
15.6025	24.5991	1	51	No	No	No	No	No	< 7 D	No	0	Valvular	3	No	0	No	No	No	Hemorragic stroke	No	0	No	0	No	No	No	No	No	73	173	24.3911	FA ou TSV	4	0	Yes	No	0	0	114	59.5	60	55	80	No	Yes	No	Yes	No	Others
9.35054	5.51849	1	25	No	No	No	No	No	< 7 D	No	0	Valvular	0	No	0	No	No	No	No	No	0	No	0	No	No	No	No	No	72	165	26.4463	Sinusal	3	0	No	No	0	0	71	121.8	45			No	Yes	No	Yes	No	rheumatic
11.7273	9.54623	0	56	Past	Yes	No	No	No	< 7 D	No	0	Others	1	No	0	No	No	No	No	No	0	No	0	No	No	No	No	No	82	180	25.3086	Sinusal	1	0	No	No	0	0	110	76.9	60			No	Yes	AoI	No	No
61.7403	41.7265	0	74	Past	Yes	No	Yes	No	< 7 D	No	0	Others	1	Previous vascular surgery	1	No	Yes	Stroke	TIA	Yes	1	No	0	No	No	No	No	No	76	170	26.2976	Sinusal	4	0	No	No	0	0	92	64.3	60	31		No	Yes	No	No	No
23.2866	18.8509	0	64	Past	Yes	No	Yes	No	< 7 D	No	0	Others	1	No	0	Yes	No	No	No	No	0	Yes treated	1	Yes	No	No	Uncomplicated	No	95	175	31.0204	Sinusal	3	0	No	No	0	0	96	92.4	50	40		No	Yes	AoI	No	No	Congenital
6.36877	6.33623	0	64	No	Yes	No	Yes	No	< 7 D	No	0	Valvular	0	No	0	No	No	No	No	No	0	No	0	No	No	No	No	No	105	185	30.6793	Sinusal	4	0	No	No	0	0	143	68.6	68		58	No	Yes	No	Yes	Yes	Degenerative/Dystrophic
11.7273	11.2067	0	48	No	No	No	No	No	< 7 D	No	0	Valvular	3	No	0	No	No	No	No	No	0	No	0	No	No	No	No	No	87	175	28.4082	Sinusal	1	0	No	No	0	0	150		60	45		No	Yes	No	No	No
21.9914	23.603	0	64	No	Yes	oral therapy	No	No	< 7 D	No	0	Valvular	1	No	0	Yes	Yes	No	No	No	0	No	0	No	No	No	No	No	78	175	25.4694	Sinusal	3	0	No	No	0	0	96	75.9	45	60		No	Yes	AoI	No	No	Others
11.7273	18.265	0	46	Past	No	No	No	No	< 7 D	No	0	Valvular	2	No	0	Yes	No	No	No	No	0	No	0	No	No	No	No	No	78	180	24.0741	Sinusal	4	0	Yes	No	0	0	92	97.9	50	50		No	Yes	No	No	No	Others
16.8073	20.2001	0	47	No	No	No	No	No	< 7 D	No	0	Valvular	3	No	0	No	No	No	No	No	0	No	0	No	No	No	No	No	52	183	15.5275	Sinusal	4	0	No	No	0	0	91	65.3	45			No	Yes	AoI	Yes	No	Others
6.90117	5.30981	0	43	Past	No	No	No	No	< 7 D	No	0	Valvular	0	No	0	No	No	No	No	No	0	No	0	No	No	No	No	No	82	182	24.7555	Sinusal	3	0	No	No	0	0	101	96.7	40	50	47	No	Yes	AoI	No	No	Degenerative/Dystrophic
11.7273	7.97909	0	30	No	No	No	No	No	< 7 D	No	0	Valvular	1	No	0	No	No	No	No	No	0	No	0	No	No	No	No	No	74	182	22.3403	Sinusal	2	0	No	No	0	0	75	133.3	60	20		No	No	Ao stenosis	No	No	Degenerative/Dystrophic
11.7273	7.22757	0	22	Current	No	No	No	No	< 7 D	No	0	Others	1	No	0	No	No	No	No	No	0	No	0	No	No	No	No	No	94	188	26.5957	Sinusal	1	0	No	No	0	0	77	177	76			No	No	No	No	No
21.9439	21.7745	1	54	No	No	No	No	No	< 7 D	No	0	Valvular	1	No	0	No	No	No	No	No	0	No	0	No	No	No	No	No	67	158	26.8386	Sinusal	4	0	No	No	0	0	61	98.6	40	50		No	Yes	AoI	No	No
17.4789	16.9195	0	66	Past	No	No	No	No	< 7 D	No	0	Valvular	1	No	0	Yes	No	No	No	No	0	No	0	No	No	No	No	No	86	170	29.7578	FA ou TSV	3	0	No	No	0	0	81	96.5	50	35	48	No	Yes	No	No	No
15.6025	13.4951	1	58	No	No	No	Yes	No	< 7 D	No	0	Valvular	1	No	0	Yes	No	No	No	No	0	No	0	No	No	No	No	No	118			Sinusal	3	0	No	No	0	0	63	160.4	55	43	64	No	Yes	AoI	No	No
11.7273	12.55	0	35	Past	No	No	No	No	< 7 D	No	0	Valvular	1	No	0	No	Yes	No	No	No	0	No	0	No	No	No	No	No	87	187	24.8792	Sinusal	3	0	No	No	0	0	83	135.2	50			No	Yes	AoI	No	No
11.7273	14.0208	0	37	Past	No	No	No	No	< 7 D	No	0	Valvular	1	No	0	No	No	No	No	No	0	No	0	No	No	No	No	No	100	186	28.9051	Sinusal	4	0	Yes	No	0	0	96	131.8	60	50		No	Yes	AoI	No	No
15.6025	11.5396	1	39	No	No	No	No	No	< 7 D	No	0	Valvular	1	No	0	No	Yes	No	No	No	0	No	0	No	No	No	No	No	70	175	22.8571	Sinusal	3	0	No	No	0	0	74	99.8	54	25	55	No	Yes	No	No	No
15.6025	18.7056	1	42	No	No	No	Yes	No	< 7 D	No	0	Valvular	1	No	0	No	No	No	No	No	0	No	0	No	No	No	No	No	56	150	24.8889	Sinusal	4	0	Yes	No	0	0	81	70.7	53	25		No	Yes	Ao stenosis	No	No	Degenerative/Dystrophic
40.8245	36.1836	0	51	Current	No	No	No	Non STEMI	< 90 D	No	1	Valvular	2	No	0	Yes	No	Visceral	No	No	0	No	0	No	No	No	No	No	83	181	25.335	Sinusal	4	0	Yes	yes	1	0	140	64.8	63	56		yes	Yes	AoI	Yes	No	Endocarditis
15.6025	16.8833	1	34	No	Yes	No	Yes	No	< 7 D	No	0	Valvular	1	No	0	No	No	No	No	No	0	No	0	No	No	No	No	No	109	178	34.4022	Sinusal	4	0	No	No	0	0	84	143.6	60	40	56	No	Yes	AoI	No	No	rheumatic
11.7273	8.52271	0	49	No	No	No	No	No	< 7 D	No	0	Valvular	1	No	0	No	Yes	No	No	No	0	No	0	No	No	No	No	No	80	175	26.1224	Sinusal	1	0	No	No	0	0	79	113.2	58	37	61	No	Yes	AoI	No	Yes	Endocarditis
28.552	16.2879	0	45	No	No	No	No	No	< 7 D	No	0	Others	1	No	0	No	No	No	No	No	0	No	0	No	No	No	No	No	70	172	23.6614	Sinusal	3	0	No	yes	1	0	65	125.7	65			No	Yes	No	No	No
28.552	13.8747	0	29	No	No	No	No	No	< 7 D	No	0	Valvular	1	No	0	No	No	No	No	No	0	No	0	No	No	No	No	No	75	190	20.7756	Sinusal	2	0	No	yes	1	0	80	127.8	60			No	Yes	AoI	No	No	Endocarditis
37.7992	18.0839	0	57	No	No	No	No	No	< 7 D	No	0	Others	1	No	0	No	Yes	No	No	No	0	No	0	No	No	No	No	No	89	173	29.737	Sinusal	2	0	No	yes	1	0	80	113.4	46			No	Yes	No	No	No	Endocarditis
4.64801	4.99652	0	45	No	No	No	No	No	< 7 D	No	0	No	0	No	0	No	No	No	TIA	No	0	No	0	No	No	No	No	No	64	168	22.6757	Sinusal	2	0	No	No	0	0	99	75.4	50			No	Yes	AoI	No	No
4.64801	4.26537	0	51	No	No	No	No	No	< 7 D	No	0	No	0	No	0	No	No	No	No	No	0	No	0	No	No	No	No	No	105	189	29.3945	Sinusal	4	0	No	No	0	0	68	168.8	60			No	Yes	AoI	No	No
4.64801	3.30857	0	41	No	No	No	No	No	< 7 D	No	0	No	0	No	0	No	No	No	No	No	0	No	0	No	No	No	No	No	91	192	24.6853	Sinusal	3	0	No	No	0	0	76	145.6	55			No	Yes	AoI	No	No
6.35226	5.25799	1	53	No	No	No	No	No	< 7 D	No	0	No	0	No	0	No	No	No	No	No	0	No	0	No	No	No	No	No	83	174	27.4145	Sinusal	4	0	No	No	0	0	60	125.7	55			No	Yes	AoI	No	No
7.67	7.13155	0	67	No	No	No	No	No	< 7 D	No	0	No	0	No	0	No	No	No	No	No	0	No	0	No	No	No	No	No	88	180	27.1605	Sinusal	2	0	No	No	0	0	142	55.6	50	40		No	Yes	AoI	No	No
7.1927	5.5557	1	61	Current	Yes	No	No	No	< 7 D	No	0	No	0	No	0	No	No	No	No	No	0	No	0	No	No	No	No	No	48	169	16.8061	Sinusal	2	0	No	No	0	0	50	79.2	58	40		No	Yes	AoI	No	No
5.61877	4.67787	0	62	Past	Yes	No	No	No	< 7 D	No	0	No	0	No	0	No	No	No	No	No	0	No	0	No	No	No	No	No	65	180	20.0617	Sinusal	3	0	No	No	0	0	100	62.3	55			No	Yes	AoI	No	No
4.64801	3.9312	0	51	Past	Yes	No	No	No	< 7 D	No	0	No	0	No	0	No	No	No	No	No	0	No	0	No	No	No	No	No	85	175	27.7551	Sinusal	3	0	No	No	0	0	74	125.6	55	40		No	Yes	AoI	No	No
6.35226	4.04943	1	51	Past	Yes	No	No	No	< 7 D	No	0	No	0	No	0	No	No	No	No	No	0	No	0	No	No	No	No	No	93	175	30.3673	Sinusal	2	0	No	No	0	0	67	129	60	38		No	Yes	AoI	No	No
6.77787	7.16261	0	65	No	Yes	No	No	No	< 7 D	No	0	No	0	No	0	No	No	No	No	No	0	No	0	No	No	No	No	No	80	172	27.0416	Sinusal	2	0	No	No	0	0	148	49.8	64			No	Yes	AoI	No	No
4.64801	7.06005	0	49	No	Yes	No	No	No	< 7 D	No	0	No	0	No	0	No	No	No	No	No	0	No	0	No	No	No	No	No	94	180	29.0123	Sinusal	3	0	No	No	0	0	142	74	50	38	57	No	Yes	AoI	No	No
4.64801	4.47901	0	53	No	Yes	No	No	No	< 7 D	No	0	No	0	No	0	No	No	No	No	No	0	No	0	No	No	No	No	No	91	190	25.2078	Sinusal	3	0	No	No	0	0	73	133.2	50			No	Yes	AoI	No	No
4.64801	3.30857	0	53	No	Yes	No	No	No	< 7 D	No	0	No	0	No	0	No	Yes	No	No	No	0	No	0	No	No	No	No	No	80	182	24.1517	Sinusal	3	0	No	No	0	0	80	106.9	60			No	Yes	AoI	No	No
9.95568	8.0549	0	65	Past	Yes	No	No	No	< 7 D	No	0	No	0	No	0	No	No	No	No	No	0	No	0	Yes	No	No	No	No	76	169	26.6097	Sinusal	3	0	No	No	0	0	108	64.8	40	39		No	Yes	AoI	No	No
8.15541	4.59969	0	68	No	Yes	No	No	Stable angina	< 7 D	No	0	No	0	No	0	No	No	No	No	No	0	No	0	No	No	No	No	No	83	175	27.102	Sinusal	2	0	No	No	0	0	100	73.4	53			No	No	No	No	No
4.64801	2.75507	0	51	Current	No	No	No	No	< 7 D	No	0	No	0	No	0	No	No	No	No	No	0	No	0	No	No	No	No	No	113	195	29.7173	Sinusal	2	0	No	No	0	0	88	140.4	60			No	No	No	No	No
4.64801	2.48231	0	48	No	No	No	No	No	< 7 D	No	0	No	0	No	0	No	No	No	No	No	0	No	0	No	No	No	No	No	95	175	31.0204	Sinusal	1	0	No	No	0	0	89	120.6	60			No	No	No	No	No
4.64801	2.48231	0	29	No	No	No	No	No	< 7 D	No	0	No	0	No	0	No	No	No	No	No	0	No	0	No	No	No	No	No	75	191	20.5586	Sinusal	1	0	No	No	0	0	77	132.8	60			No	No	No	No	No
6.35226	5.45877	1	45	No	No	No	No	No	< 7 D	No	0	No	0	No	0	No	No	No	No	No	0	No	0	No	No	No	No	No	55	161	21.2183	Sinusal	3	0	No	No	0	0	74	73.7	60			No	No	No	No	No
4.64801	2.75507	0	31	No	No	No	No	No	< 7 D	No	0	No	0	No	0	No	No	No	No	No	0	No	0	No	No	No	No	No	83	186	23.9912	Sinusal	2	0	No	No	0	0	97	114.6	72	30		No	No	No	No	No
4.64801	3.9312	0	51	No	No	No	No	No	< 7 D	No	0	No	0	No	0	No	No	No	No	No	0	No	0	No	No	No	No	No	90	176	29.0548	Sinusal	3	0	No	No	0	0	91	108.1	61	35		No	No	No	No	No
4.64801	3.30857	0	30	No	No	No	No	No	< 7 D	No	0	No	0	No	0	No	No	No	No	No	0	No	0	No	No	No	No	No	84	191	23.0257	Sinusal	3	0	No	No	0	0	72	157.7	66			No	No	No	No	No
4.64801	2.48231	0	45	Past	Yes	No	No	No	< 7 D	No	0	No	0	No	0	No	No	No	No	No	0	No	0	No	No	No	No	No	109	190	30.1939	Sinusal	1	0	No	No	0	0	62	205.2	73			No	No	No	No	No
5.27567	2.55228	0	61	No	Yes	No	No	No	< 7 D	No	0	No	0	No	0	No	No	No	No	No	0	No	0	No	No	No	No	No	90	182	27.1706	Sinusal	1	0	No	No	0	0	85	102.8	70			No	No	No	No	No
4.64801	2.75507	0	40	No	Yes	No	No	No	< 7 D	No	0	No	0	No	0	No	No	No	No	No	0	No	0	No	No	No	No	No	95	192	25.7704	Sinusal	2	0	No	No	0	0	74	157.7	70	30		No	No	No	No	No
4.64801	2.75507	0	46	No	Yes	No	No	No	< 7 D	No	0	No	0	No	0	No	No	No	No	No	0	No	0	No	No	No	No	No	86	180	26.5432	Sinusal	2	0	No	No	0	0	81	122.6	58	23		No	No	No	No	No
4.95243	5.69203	0	60	Past	No	oral therapy	No	No	< 7 D	No	0	No	0	No	0	No	No	No	No	No	0	No	0	No	No	No	No	No	88	169	30.8112	Sinusal	4	0	No	No	0	0	141	61.3	62			No	No	No	No	No
4.64801	2.75507	0	59	No	No	oral therapy	No	No	< 7 D	No	0	No	0	No	0	No	No	No	No	No	0	No	0	No	No	No	No	No	105	181	32.0503	Sinusal	2	0	No	No	0	0	109	95.9	60	30		No	No	No	No	No
4.64801	6.20614	0	56	Past	Yes	Insulin	Yes	No	< 7 D	No	0	No	0	No	0	No	No	No	No	No	0	No	0	No	No	No	No	No	133	193	35.7057	Sinusal	2	0	No	No	0	0	104	132	50	32		No	No	No	No	No
8.66865	3.18552	0	69	Current	Yes	No	Yes	No	< 7 D	No	0	No	0	No	0	No	No	No	No	No	0	No	0	No	No	No	No	No	63	168	22.3214	Sinusal	1	0	No	No	0	0	64		60			No	No	No	No	No
4.64801	3.37064	0	49	Current	No	No	No	Stable angina	< 7 D	Yes	0	No	0	No	0	No	No	No	No	No	0	No	0	No	No	No	No	No	80	176	25.8264	Sinusal	1	0	No	No	0	0	89	100.5	50			No	No	No	No	No
10.1606	4.13211	0	50	No	No	No	No	No	< 7 D	No	0	No	0	No	0	No	No	No	No	Yes	1	No	0	No	No	No	No	No	115	195	30.2433	Sinusal	2	0	No	No	0	0	62	205.1	58	35		No	No	No	No	No
4.64801	3.30857	0	59	Current	No	No	No	No	< 7 D	No	0	No	0	No	0	No	No	No	No	No	0	Untreaded	0	No	No	No	No	No	66	165	24.2424	Sinusal	3	0	No	No	0	0	69	95.2	64		58	No	No	No	No	No
4.64801	2.75507	0	59	No	No	No	No	No	< 7 D	No	0	Others	0	No	0	No	No	No	No	No	0	No	0	No	No	No	No	No	85	180	26.2346	Sinusal	2	0	No	No	0	0	83	101.9	55			No	Yes	No	No	No
4.64801	2.75507	0	44	Past	No	No	No	No	< 7 D	No	0	No	0	No	0	No	No	No	No	No	0	No	0	No	No	No	No	No	102	195	26.8245	Sinusal	2	0	No	No	0	0	77	156.2	65			No	Yes	No	No	No
4.64801	4.26537	0	39	No	No	No	No	No	< 7 D	No	0	No	0	No	0	No	No	No	No	No	0	No	0	No	No	No	No	No	72	170	24.9135	Sinusal	4	0	No	No	0	0	71	125.8	70			No	Yes	No	No	No
5.27567	3.79894	0	61	Past	No	No	No	No	< 7 D	No	0	No	0	No	0	No	No	No	No	No	0	No	0	No	No	No	No	No	72	166	26.1286	Sinusal	2	0	No	No	0	0	83	84.2	60			No	Yes	Ao stenosis	No	No
4.64801	3.30857	0	49	Current	Yes	No	Yes	No	< 7 D	No	0	No	0	No	0	No	No	No	No	No	0	No	0	No	No	No	No	No	84	171	28.7268	Sinusal	3	0	No	No	0	0	64	146.7	70			No	Yes	Ao stenosis	Yes	No
16.1593	13.3172	0	67	Past	No	No	No	STEMI	> 90 D	Yes	0	No	0	No	0	Yes	No	No	No	Yes	1	No	0	No	No	No	No	No	54	162	20.5761	Sinusal	4	0	No	No	0	0	66	73.4	50	49		No	Yes	AoI	Yes	Yes
4.64801	2.75507	0	54	Past	No	No	No	No	< 7 D	No	0	No	0	No	0	No	No	No	No	No	0	No	0	No	No	No	No	No	80	173	26.7299	Sinusal	2	0	No	No	0	0	72	117.4	64			No	Yes	AoI	No	No	Others
9.37406	6.6464	0	64	Past	Yes	No	Yes	No	< 7 D	No	0	No	0	No	0	No	No	No	No	No	0	No	0	No	No	No	No	No	98	176	31.6374	Sinusal	3	0	No	No	0	0	125	73.2	43			No	Yes	AoI	No	No	Others
4.64801	2.48231	0	51	Current	No	No	No	No	< 7 D	No	0	No	0	No	0	No	No	No	No	No	0	No	0	No	No	No	No	No	87	178	27.4587	Sinusal	1	0	No	No	0	0	93	102.3	60			No	Yes	AoI	No	No	Congenital
4.64801	3.30857	0	53	Past	No	No	No	No	< 7 D	No	0	No	0	No	0	No	No	No	No	No	0	No	0	No	No	No	No	No	74	170	25.6055	Sinusal	3	0	No	No	0	0	90	87.9	74			No	Yes	AoI	No	No	Congenital
4.64801	5.30981	0	33	No	No	No	No	No	< 7 D	No	0	No	0	No	0	No	No	No	No	No	0	No	0	No	No	No	No	No	91	204	21.8666	Sinusal	3	0	No	No	0	0	74	161.6	50	33	50	No	Yes	AoI	No	No	Congenital
4.64801	2.75507	0	20	No	No	No	No	No	< 7 D	No	0	No	0	No	0	No	No	No	No	No	0	No	0	No	No	No	No	No	69	176	22.2753	Sinusal	2	0	No	No	0	0	96	106	67	26		No	Yes	AoI	No	No	Congenital
6.35226	4.08804	1	41	No	No	No	No	No	< 7 D	No	0	No	0	No	0	No	No	No	No	No	0	No	0	No	No	No	No	No	63	173	21.0498	Sinusal	3	0	No	No	0	0	56	116.3	58			No	Yes	AoI	No	No	Congenital
6.90117	4.00447	0	51	No	No	No	No	No	< 7 D	No	0	No	0	No	0	No	No	No	No	No	0	No	0	No	No	No	No	No	79	170	27.3356	Sinusal	1	0	No	No	0	0	78	110.7	45	33		No	Yes	AoI	No	No	Congenital
4.64801	5.97267	0	58	Current	Yes	No	No	No	< 7 D	No	0	No	0	No	0	No	No	No	No	No	0	No	0	No	No	No	No	No	66	176	21.3068	Sinusal	3	0	No	No	0	0	100	66.5	50	25		No	Yes	AoI	No	No	Congenital
6.35226	5.51849	1	56	Current	Yes	No	No	No	< 7 D	No	0	No	0	No	0	No	No	No	No	No	0	No	0	No	No	No	No	No	54	169	18.9069	Sinusal	3	0	No	No	0	0	50	94.7	50			No	Yes	AoI	No	No	Congenital
11.8967	11.0524	0	68	Past	Yes	No	No	No	< 7 D	No	0	No	0	No	0	No	No	No	No	No	0	No	0	No	No	No	No	No	87	174	28.7356	Sinusal	4	0	No	No	0	0	108	71.3	47	52		No	Yes	AoI	No	No	Congenital
4.64801	3.30857	0	58	No	Yes	No	No	No	< 7 D	No	0	No	0	No	0	No	No	No	No	No	0	No	0	No	No	No	No	No	82	180	25.3086	Sinusal	3	0	No	No	0	0	83	99.5	55			No	Yes	AoI	No	No	Congenital
6.35226	4.08804	1	48	No	Yes	No	No	No	< 7 D	No	0	No	0	No	0	No	No	No	No	No	0	No	0	No	No	No	No	No	90	168	31.8878	Sinusal	3	0	No	No	0	0	98	88.2	65			No	Yes	AoI	No	No	Congenital
4.64801	3.30857	0	50	Current	No	No	Yes	No	< 7 D	No	0	No	0	No	0	No	No	No	No	No	0	No	0	No	No	No	No	No	94	176	30.3461	Sinusal	3	0	No	No	0	0	101	102.9	70			No	Yes	AoI	No	No	Congenital
4.64801	3.30857	0	39	Past	No	No	Yes	No	< 7 D	No	0	No	0	No	0	No	No	No	No	No	0	No	0	No	No	No	No	No	88	183	26.2773	Sinusal	3	0	No	No	0	0	98	111.4	70			No	Yes	AoI	No	No	Congenital
4.64801	5.25223	0	59	No	No	No	Yes	No	< 7 D	No	0	No	0	No	0	No	No	No	No	No	0	No	0	No	No	No	No	No	76	173	25.3934	Sinusal	3	0	No	No	0	0	90	84	63	38		No	Yes	AoI	No	No	Congenital
8.82309	4.85964	0	63	Past	No	oral therapy	Yes	No	< 7 D	No	0	No	0	No	0	No	No	No	No	No	0	No	0	No	No	No	No	No	104	170	35.9862	Sinusal	3	0	No	No	0	0	77	127.8	46			No	Yes	AoI	No	No	Congenital
16.1593	5.08374	0	67	Past	Yes	No	No	No	< 7 D	No	0	No	0	No	0	No	No	No	No	Yes	1	No	0	No	No	No	No	No	62	161	23.9188	Sinusal	1	0	No	No	0	0	92	60.4	67			No	Yes	AoI	No	No	Congenital
6.76037	7.33218	1	60	No	No	No	No	No	< 7 D	No	0	No	0	No	0	No	No	No	No	No	0	No	0	No	<5years	Yes	No	No	60	157	24.3418	Sinusal	3	0	Yes	No	0	0	60	83.5	50	30		No	Yes	AoI	No	No	Congenital
4.64801	3.9312	0	44	No	Yes	No	No	No	< 7 D	No	0	No	0	No	0	No	No	No	No	No	0	No	0	No	No	No	No	No	87	175	28.4082	Sinusal	3	0	No	No	0	0	63	162.9	78	35		No	Yes	No	No	No	Congenital
4.64801	2.75507	0	25	Current	No	No	No	No	< 7 D	No	0	No	0	No	0	No	No	No	No	No	0	No	0	No	No	No	No	No	68	168	24.093	Sinusal	2	0	No	No	0	0	79	121.6	70			No	Yes	Ao stenosis	No	No	Congenital
4.64801	4.43001	0	48	Current	No	No	No	No	< 7 D	No	0	No	0	No	0	No	No	No	No	No	0	No	0	No	No	No	No	No	70	180	21.6049	Sinusal	3	0	No	No	0	0	97	81.6	70			No	Yes	Ao stenosis	No	No	Congenital
4.64801	8.01495	0	53	Current	No	No	No	No	< 7 D	No	0	No	0	No	0	No	No	No	No	No	0	No	0	No	No	No	No	No	110	180	33.9506	Sinusal	3	0	No	No	0	0	86	136.7				No	Yes	Ao stenosis	No	No	Congenital
4.64801	3.9312	0	57	No	No	No	No	No	< 7 D	No	0	No	0	No	0	No	No	No	No	No	0	No	0	No	No	No	No	No	77	163	28.9811	Sinusal	3	0	No	No	0	0	69	113.8	78	33		No	Yes	Ao stenosis	No	No	Congenital
6.76037	6.45901	1	60	No	No	No	No	No	< 7 D	No	0	No	0	No	0	No	No	No	No	No	0	No	0	No	No	No	No	No	58	150	25.7778	Sinusal	3	0	No	No	0	0	89	54.4	76	40	55	No	Yes	Ao stenosis	No	No	Congenital
4.64801	3.30857	0	57	Past	Yes	No	No	No	< 7 D	No	0	No	0	No	0	No	No	No	No	No	0	No	0	No	No	No	No	No	84	185	24.5435	Sinusal	3	0	No	No	0	0	79	108.4	67			No	Yes	Ao stenosis	No	No	Congenital
6.35226	3.0733	1	42	No	Yes	No	No	No	< 7 D	No	0	No	0	No	0	No	No	No	No	No	0	No	0	No	No	No	No	No	62	150	27.5556	Sinusal	1	0	No	No	0	0	68	93.3	65	24		No	Yes	Ao stenosis	No	No	Congenital
7.1927	4.20133	1	61	No	Yes	No	No	No	< 7 D	No	0	No	0	No	0	No	No	No	No	No	0	No	0	No	No	No	No	No	82	170	28.3737	Sinusal	3	0	No	No	0	0	72	94	65			No	Yes	Ao stenosis	No	No	Congenital
9.21095	4.35288	0	70	No	Yes	No	No	No	< 7 D	No	0	No	0	No	0	No	No	No	No	No	0	No	0	No	No	No	No	No	77	175	25.1429	Sinusal	3	0	No	No	0	0	55	120.4	55			No	Yes	Ao stenosis	No	No	Congenital
9.7591	5.36828	1	66	No	Yes	No	No	No	< 7 D	No	0	No	0	No	0	No	No	No	No	No	0	No	0	No	No	No	No	No	69	162	26.2917	Sinusal	2	0	No	No	0	0	85	62.7	55	25		No	Yes	Ao stenosis	No	No	Congenital
4.64801	3.30857	0	41	No	No	No	Yes	No	< 7 D	No	0	No	0	No	0	No	No	No	No	No	0	No	0	No	No	No	No	No	115	184	33.9674	Sinusal	3	3	No	No	0	0	81	172.7	73			No	Yes	Ao stenosis	No	No	Congenital
9.21095	5.80704	0	70	Past	Yes	No	Yes	No	< 7 D	No	0	No	0	No	0	No	No	No	No	No	0	No	0	No	No	No	No	No	83	170	28.7197	Sinusal	3	0	No	No	0	0	112	63.7	60			No	Yes	Ao stenosis	No	No	Congenital
12.1361	7.88092	0	62	Past	No	No	Yes	No	< 7 D	No	0	No	0	No	0	No	No	No	No	Yes	1	No	0	No	No	No	No	No	80	185	23.3747	Sinusal	3	0	No	No	0	0	94	81.6	50			No	Yes	Ao stenosis	No	No	Congenital
15.5618	11.0498	1	74	No	Yes	No	No	No	< 7 D	No	0	No	0	No	0	No	No	No	TIA	No	0	No	0	No	No	No	No	No	55	168	19.487	Sinusal	2	0	No	No	0	0	94	40.3	60			No	Yes	AoI	No	No	Degenerative/Dystrophic
10.5692	5.27082	0	66	Current	No	No	No	No	< 7 D	No	0	No	0	No	0	No	No	No	No	No	0	No	0	No	No	No	No	No	82	173	27.3982	FA ou TSV	3	0	No	No	0	0	72	103.5	47			No	Yes	AoI	No	No	Degenerative/Dystrophic
4.64801	4.51214	0	57	Current	No	No	No	No	< 7 D	No	0	No	0	No	0	No	No	No	No	No	0	No	0	No	No	No	No	No	70	176	22.5981	Sinusal	1	0	No	No	0	0	99	72.1	50			No	Yes	AoI	No	No	Degenerative/Dystrophic
6.35226	7.33218	1	46	Current	No	No	No	No	< 7 D	No	0	No	0	No	0	No	No	No	No	No	0	No	0	No	No	No	No	No	55	156	22.6003	Sinusal	3	0	No	No	0	0	69	78.2	50			No	Yes	AoI	No	No	Degenerative/Dystrophic
4.64801	3.30857	0	55	Past	No	No	No	No	< 7 D	No	0	No	0	No	0	No	No	No	No	No	0	No	0	No	No	No	No	No	99	181	30.2189	Sinusal	3	0	No	No	0	0	88	117.5	62			No	Yes	AoI	No	No	Degenerative/Dystrophic
4.64801	3.30857	0	57	Past	No	No	No	No	< 7 D	No	0	No	0	No	0	No	No	No	No	No	0	No	0	No	No	No	No	No	89	173	29.737	Sinusal	3	0	No	No	0	0	82	110.7	63			No	Yes	AoI	No	No	Degenerative/Dystrophic
4.64801	4.26537	0	38	Past	No	No	No	No	< 7 D	No	0	No	0	No	0	No	No	No	No	No	0	No	0	No	No	No	No	No	62	161	23.9188	Sinusal	4	0	No	No	0	0	85	91.4	55			No	Yes	AoI	No	No	Degenerative/Dystrophic
4.64801	3.30857	0	49	No	No	No	No	No	< 7 D	No	0	No	0	No	0	No	No	No	No	No	0	No	0	No	No	No	No	No	86	183	25.6801	Sinusal	3	0	No	No	0	0	111	86.6	60			No	Yes	AoI	No	No	Degenerative/Dystrophic
4.64801	3.69608	0	54	No	No	No	No	No	< 7 D	No	0	No	0	No	0	No	No	No	No	No	0	No	0	No	No	No	No	No	77	169	26.9598	Sinusal	2	0	No	No	0	0	131	62.1	60			No	Yes	AoI	No	No	Degenerative/Dystrophic
6.90117	3.73727	0	28	No	No	No	No	No	< 7 D	No	0	No	0	No	0	No	No	No	No	No	0	No	0	No	No	No	No	No	83	173	27.7323	Sinusal	2	0	No	No	0	0	79	144.6	40			No	Yes	AoI	No	No	Degenerative/Dystrophic
4.64801	3.69608	0	59	No	No	No	No	No	< 7 D	No	0	No	0	No	0	No	No	No	No	No	0	No	0	No	No	No	No	No	91	188	25.7469	FA ou TSV	2	0	No	No	0	0	132	68.6	55			No	Yes	AoI	No	No	Degenerative/Dystrophic
4.64801	3.30857	0	55	No	No	No	No	No	< 7 D	No	0	No	0	No	0	No	No	No	No	No	0	No	0	No	No	No	No	No	75	197	19.3254	Sinusal	3	0	No	No	0	0	72	108.8	70			No	Yes	AoI	No	No	Degenerative/Dystrophic
6.35226	3.0733	1	42	No	No	No	No	No	< 7 D	No	0	No	0	No	0	No	No	No	No	No	0	No	0	No	No	No	No	No	63	173	21.0498	Sinusal	1	0	No	No	0	0	67	96.2	60			No	Yes	AoI	No	No	Degenerative/Dystrophic
4.64801	3.69608	0	59	Past	Yes	No	No	No	< 7 D	No	0	No	0	No	0	No	No	No	No	No	0	No	0	No	No	No	No	No	80	180	24.6914	Sinusal	2	0	No	No	0	0	98	81.2	59			No	Yes	AoI	No	No	Degenerative/Dystrophic
5.27567	5.45504	0	61	Past	Yes	No	No	No	< 7 D	No	0	No	0	No	0	No	No	No	No	No	0	No	0	No	No	No	No	No	90	192	24.4141	Sinusal	3	0	No	No	0	0	88	99.3	50	45		No	Yes	AoI	No	No	Degenerative/Dystrophic
8.66865	5.60047	0	69	Past	Yes	No	No	No	< 7 D	No	0	No	0	No	0	No	No	No	No	No	0	No	0	No	No	No	No	No	79	165	29.0174	Sinusal	2	0	No	No	0	0	105	65.6	63	33		No	Yes	AoI	No	No	Degenerative/Dystrophic
9.7591	5.36828	1	66	No	Yes	No	No	No	< 7 D	No	0	No	0	No	0	No	No	No	No	No	0	No	0	No	No	No	No	No	58	155	24.1415	Sinusal	2	0	No	No	0	0	82	54.7	60			No	Yes	AoI	No	No	Degenerative/Dystrophic
9.1878	5.22523	1	65	No	Yes	No	No	No	< 7 D	No	0	No	0	No	0	No	No	No	No	No	0	No	0	No	No	No	No	No	67	168	23.7387	Sinusal	2	0	No	No	0	0	85	61.7	76			No	Yes	AoI	No	No	Degenerative/Dystrophic
11.6667	8.19412	1	69	No	Yes	No	No	No	< 7 D	No	0	No	0	No	0	No	No	No	No	No	0	No	0	No	No	No	No	No	62	162	23.6244	Sinusal	3	0	No	No	0	0	78	58.9	60	34		No	Yes	AoI	No	No	Degenerative/Dystrophic
4.64801	3.30857	0	51	No	Yes	No	No	No	< 7 D	No	0	No	0	No	0	No	No	No	No	No	0	No	0	No	No	No	No	No	75	180	23.1481	Sinusal	3	0	No	No	0	0	95	86.3	55			No	Yes	AoI	No	No	Degenerative/Dystrophic
9.1878	6.24314	1	65	No	Yes	No	No	No	< 7 D	No	0	No	0	No	0	No	No	No	No	No	0	No	0	No	No	No	No	No	57	169	19.9573	Sinusal	3	0	No	No	0	0	78	57.2	60	25		No	Yes	AoI	No	No	Degenerative/Dystrophic
5.61877	4.63396	0	62	Current	No	No	Yes	No	< 7 D	No	0	No	0	No	0	No	No	No	No	No	0	No	0	No	No	No	No	No	67	170	23.1834	Sinusal	2	0	No	No	0	0	90	71.3	72	35	65	No	Yes	AoI	No	No	Degenerative/Dystrophic
8.15541	5.50281	0	68	No	No	No	Yes	No	< 7 D	No	0	No	0	No	0	No	No	No	No	No	0	No	0	No	No	No	No	No	85	178	26.8274	Sinusal	3	0	No	No	0	0	127	59.2	70			No	Yes	AoI	No	No	Degenerative/Dystrophic
4.64801	3.30857	0	57	No	No	oral therapy	Yes	No	< 7 D	No	0	No	0	No	0	No	No	No	No	No	0	No	0	No	No	No	No	No	91	187	26.023	Sinusal	3	0	No	No	0	0	79	117.5	60	30		No	Yes	AoI	No	No	Degenerative/Dystrophic
9.37406	13.9112	0	64	Past	Yes	oral therapy	Yes	No	< 7 D	No	0	No	0	No	0	No	No	No	No	No	0	No	0	No	No	No	No	No	80	175	26.1224	Sinusal	4	0	No	No	0	0	153	48.8	45		39	No	Yes	AoI	No	No	Degenerative/Dystrophic
6.77787	3.79638	0	65	Past	Yes	oral therapy	Yes	No	< 7 D	No	0	No	0	No	0	No	No	No	No	No	0	No	0	No	No	No	No	No	87	159	34.4132	Sinusal	3	0	No	No	0	0	80	100.2	62			No	Yes	AoI	No	No	Degenerative/Dystrophic
4.64801	3.30857	0	49	Past	Yes	oral therapy	Yes	No	< 7 D	No	0	No	0	No	0	No	No	No	No	No	0	No	0	No	No	No	No	No	90	175	29.3878	Sinusal	3	0	No	No	0	0	97	103.7	78			No	Yes	AoI	No	No	Degenerative/Dystrophic
7.21122	5.21364	0	66	No	Yes	No	Yes	Stable angina	< 7 D	Yes	0	No	0	No	0	No	No	No	No	No	0	No	0	No	No	No	No	No	82	162	31.2452	Sinusal	3	0	No	No	0	0	101	73.8	60			No	Yes	AoI	No	No	Degenerative/Dystrophic
8.82309	8.26496	0	63	No	No	No	No	No	< 7 D	No	0	No	0	No	0	Yes	No	No	No	No	0	No	0	No	No	No	No	No	59	162	22.4813	Sinusal	4	0	No	No	0	0	101	55.3	30	26		No	Yes	AoI	No	No	Degenerative/Dystrophic
4.64801	3.30857	0	59	Past	Yes	No	No	No	< 7 D	No	0	No	0	No	0	Yes	No	No	No	No	0	No	0	No	No	No	No	No	111	182	33.5104	Sinusal	3	0	No	No	0	0	99	111.6	70	30		No	Yes	AoI	No	No	Degenerative/Dystrophic
4.64801	4.47901	0	41	Past	No	No	No	No	< 7 D	No	0	No	0	No	0	No	No	Peripheral	No	No	0	No	0	No	No	No	No	No	80	189	22.3958	Sinusal	3	0	No	No	0	0	95	102.4	50			No	Yes	AoI	No	No	Degenerative/Dystrophic
7.39184	3.96825	0	52	Past	Yes	No	Yes	No	< 7 D	No	0	No	0	No	0	No	No	No	No	No	0	Yes treated	1	No	No	No	No	No	97	175	31.6735	Sinusal	3	0	No	No	0	0	80	131.1	76	30		No	Yes	AoI	No	No	Degenerative/Dystrophic
4.64801	2.9542	0	52	Past	No	No	No	No	< 7 D	No	0	No	0	No	0	No	No	No	TIA	No	0	No	0	Yes	No	No	No	No	90	173	30.0712	Sinusal	1	0	No	No	0	0	97	100.3	70	31		No	Yes	AoI	No	No	Degenerative/Dystrophic
9.7591	4.81422	1	66	No	Yes	No	No	No	< 7 D	No	0	No	0	No	0	No	No	No	No	No	0	No	0	No	<5years	Yes	No	No	84	167	30.1194	Sinusal	3	0	No	No	0	0	61	106.4	52		63	No	Yes	AoI	No	No	Degenerative/Dystrophic
9.1878	6.24314	1	65	Current	Yes	No	Yes	Stable angina	< 7 D	No	0	No	0	No	0	No	No	No	No	No	0	No	0	No	No	No	No	No	52	157	21.0962	Sinusal	3	0	No	No	0	0	71	57.4	65	29		No	Yes	No	No	No	Degenerative/Dystrophic
6.90117	4.47901	0	50	No	No	No	No	No	< 7 D	No	0	No	0	No	0	No	No	No	No	No	0	No	0	No	No	No	No	No	66	180	20.3704	Sinusal	3	0	No	No	0	0	73	100	45	23	51	No	Yes	No	No	No	Degenerative/Dystrophic
13.1119	12.1059	1	71	No	Yes	No	No	No	< 7 D	No	0	No	0	No	0	No	No	No	No	No	0	No	0	No	<5years	No	No	No	52	162	19.8141	Sinusal	3	0	No	No	0	0	77	48.7	72			No	Yes	Ao stenosis	No	No	Degenerative/Dystrophic
9.21095	4.38512	0	70	No	No	No	No	No	< 7 D	No	0	No	0	No	0	No	No	No	TIA	No	0	No	0	No	No	No	No	No	75	170	25.9516	Sinusal	1	0	No	No	0	0	82	78.7	66			No	Yes	Ao stenosis	No	No	Degenerative/Dystrophic
13.366	9.1761	0	70	Past	No	No	No	No	< 7 D	No	0	No	0	No	0	No	No	No	Ischemic stroke	No	0	No	0	No	No	No	No	No	68	167	24.3824	Sinusal	3	0	No	No	0	0	75	78	35	50	26	No	Yes	Ao stenosis	No	No	Degenerative/Dystrophic
4.64801	3.30857	0	50	Past	No	No	No	No	< 7 D	No	0	No	0	No	0	No	No	No	No	No	0	No	0	No	No	No	No	No	67	170	23.1834	Sinusal	3	0	No	No	0	0	59	125.6	65	30	55	No	Yes	Ao stenosis	No	No	Degenerative/Dystrophic
7.34179	6.23393	0	60	Current	Yes	oral therapy	No	No	< 7 D	No	0	No	0	No	0	No	No	No	No	No	0	No	0	No	No	No	No	No	103	180	31.7901	Sinusal	3	0	No	No	0	0	78	129.8	45	60		No	Yes	Ao stenosis	No	No	Degenerative/Dystrophic
4.64801	3.30857	0	57	Current	No	No	Yes	No	< 7 D	No	0	No	0	No	0	No	No	No	No	No	0	No	0	No	No	No	No	No	72	170	24.9135	Sinusal	3	0	No	No	0	0	68	108	60	28		No	Yes	Ao stenosis	No	No	Degenerative/Dystrophic
7.76213	3.83419	0	39	Past	No	No	No	Non STEMI	< 90 D	No	1	No	0	No	0	No	No	No	No	No	0	No	0	No	No	No	No	No	80	176	25.8264	Sinusal	3	0	No	No	0	0	69	143.9	70	30		No	Yes	Ao stenosis	No	No	Degenerative/Dystrophic
32.0949	34.0743	1	72	No	Yes	No	No	No	< 7 D	No	0	No	0	Lower Limbs	1	No	No	No	No	No	0	No	0	No	No	No	No	No	58	174	19.1571	Sinusal	4	0	No	No	0	0	109	37.8	30	33		No	Yes	AoI	Yes	No	Degenerative/Dystrophic
4.64801	4.26537	0	37	No	Yes	No	No	No	< 7 D	No	0	No	0	No	0	No	No	No	No	No	0	No	0	No	No	No	No	No	83	172	28.0557	Sinusal	4	0	No	No	0	0	90	116.7	77		67	No	Yes	No	Yes	No	Degenerative/Dystrophic
11.5877	6.09508	0	64	Past	Yes	oral therapy	No	Stable angina	< 7 D	No	0	No	0	Lower Limbs	1	No	No	Peripheral	Ischemic stroke	No	0	No	0	No	No	No	No	No	86	169	30.111	Sinusal	2	0	No	No	0	0	82	97.9	77	32		yes	Yes	Ao stenosis	Yes	No	Degenerative/Dystrophic
5.61877	5.54341	0	62	Past	No	No	No	No	< 7 D	No	0	No	0	No	0	No	No	No	No	No	0	No	0	No	No	No	No	No	70	185	20.4529	Sinusal	3	0	No	No	0	0	115	58.3	70	45	64	No	Yes	AoI	No	Yes	Degenerative/Dystrophic
8.30154	7.17535	0	62	Past	No	No	No	No	< 7 D	No	0	No	0	No	0	No	No	No	No	No	0	No	0	No	No	No	No	No	80	180	24.6914	Sinusal	4	0	No	No	0	0	87	88.1	30	40	41	No	Yes	AoI	No	Yes	Degenerative/Dystrophic
14.349	6.13966	0	61	No	Yes	No	No	No	< 7 D	No	0	No	0	No	0	No	No	No	No	No	0	No	0	No	No	No	No	No	62	172	20.9573	Sinusal	3	0	No	yes	1	0	66	91.2	57			No	Yes	No	No	No	Endocarditis
6.36877	3.69359	0	64	No	No	No	No	No	< 7 D	No	0	No	0	No	0	No	No	No	No	No	0	No	0	No	No	No	No	No	87	178	27.4587	Sinusal	3	0	No	No	0	0	75	108.3	76			No	Yes	AoI	No	No	Others
6.90117	4.47901	0	52	No	Yes	No	No	No	< 7 D	No	0	No	0	No	0	No	No	No	No	No	0	No	0	No	No	No	No	No	82	180	25.3086	Sinusal	3	0	No	No	0	0	73	121.4	46		46	No	Yes	AoI	No	No
4.64801	4.43001	0	54	No	Yes	No	No	No	< 7 D	No	0	No	0	No	0	No	No	No	No	No	0	No	0	No	No	No	No	No	91	173	30.4053	Sinusal	3	0	No	No	0	0	127	75.7	60			No	No	No	No	No
5.61877	2.91207	0	62	Past	Yes	No	Yes	No	< 7 D	No	0	No	0	No	0	No	No	No	No	No	0	No	0	No	No	No	Uncomplicated	No	105	172	35.4922	Sinusal	2	0	No	No	0	0	69	145.8	55	25		No	Yes	Ao stenosis	No	No
16.8073	12.55	0	36	Current	No	No	No	No	< 7 D	No	0	Valvular	1	No	0	No	No	No	No	No	0	No	0	No	No	No	No	No	55	180	16.9753	FA ou TSV	3	0	Yes	No	0	0	78	90.1	32			No	Yes	AoI	No	No	Others
4.64801	2.75507	0	52	No	No	No	Yes	No	< 7 D	No	0	No	0	No	0	No	No	No	No	No	0	No	0	No	No	No	No	No	86	177	27.4506	Sinusal	2	0	No	No	0	0	106	87.7	64			No	Yes	Ao stenosis	No	No	Congenital
8.66865	9.45656	0	69	Past	Yes	oral therapy	Yes	No	< 7 D	No	0	No	0	No	0	No	No	No	No	No	0	No	0	No	No	No	No	No	86	173	28.7347	Sinusal	3	0	No	No	0	0	156	48.1	74	20		No	Yes	Ao stenosis	No	No	Congenital
4.64801	2.75507	0	22	No	No	No	No	No	< 7 D	No	0	No	0	No	0	No	No	No	No	No	0	No	0	No	No	No	No	No	75	196	19.5231	Sinusal	2	0	No	No	0	0	68	159.9	55	30		No	Yes	AoI	Yes	No	Congenital
6.35226	4.85	1	46	Current	No	No	No	No	< 7 D	No	0	No	0	No	0	No	No	No	No	No	0	No	0	No	No	No	No	No	59	162	22.4813	Sinusal	3	0	No	No	0	0	60	96.5	69	33		No	Yes	AoI	No	No	Degenerative/Dystrophic
5.98277	4.85964	0	63	No	Yes	oral therapy	No	No	< 7 D	No	0	No	0	No	0	No	No	No	No	No	0	No	0	No	No	No	No	No	97	174	32.0386	Sinusal	3	0	No	No	0	0	72	127.4	50			No	Yes	No	No	No	Degenerative/Dystrophic
4.64801	3.69608	0	50	Past	No	No	No	No	< 7 D	No	0	No	0	No	0	No	No	No	No	No	0	No	0	No	No	No	No	No	70	178	22.0932	Sinusal	2	0	No	No	0	0	95	81.5	73	27		No	Yes	Ao stenosis	No	No	Degenerative/Dystrophic
4.64801	3.30857	0	53	Past	No	No	No	No	< 7 D	No	0	No	0	No	0	No	No	No	No	No	0	No	0	No	No	No	No	No	104	177	33.1961	Sinusal	3	0	No	No	0	0	65	171	64			No	No	No	No	No
4.64801	2.75507	0	29	No	No	No	No	No	< 7 D	No	0	No	0	No	0	No	No	No	No	No	0	No	0	No	No	No	No	No	88	198	22.4467	Sinusal	2	0	No	No	0	0	88	136.4	63			No	No	No	No	No
4.64801	2.48231	0	21	No	No	No	No	No	< 7 D	No	0	No	0	No	0	No	No	No	No	No	0	No	0	No	No	No	No	No	80	205	19.0363	Sinusal	1	0	No	No	0	0	93	125.8	74	25		No	No	No	No	No
4.64801	2.75507	0	28	No	No	No	No	No	< 7 D	No	0	No	0	No	0	No	No	No	No	No	0	No	0	No	No	No	No	No	84	192	22.7865	Sinusal	2	0	No	No	0	0	80	144.5	65			No	No	No	No	No
4.64801	2.75507	0	30	No	No	No	No	No	< 7 D	No	0	No	0	No	0	No	No	No	No	No	0	No	0	Yes	No	No	No	No	70	178	22.0932	Sinusal	2	0	No	No	0	0	91	104	70			No	Yes	AoI	No	No	Congenital
4.64801	2.48231	0	46	No	No	No	No	No	< 7 D	No	0	No	0	No	0	No	No	No	No	No	0	No	0	No	No	No	No	No	79	182	23.8498	Sinusal	1	0	No	No	0	0	84	108.6	77			No	No	No	No	No	Congenital
6.90117	4.47901	0	54	No	No	No	No	No	< 7 D	No	0	No	0	No	0	No	No	No	No	No	0	No	0	No	No	No	No	No	68	173	22.7204	Sinusal	3	0	No	No	0	0	79	90.9	45	30	62	No	Yes	Ao stenosis	No	No	Congenital
11.7273	9.4798	0	57	Past	Yes	No	No	No	< 7 D	No	0	Others	1	No	0	No	No	No	No	No	0	No	0	No	No	No	No	No	98	170	33.91	Sinusal	3	0	No	No	0	0	100	99.9	60			No	Yes	AoI	No	No	Degenerative/Dystrophic
25.5	36.0255	1	43	No	No	No	Yes	No	< 7 D	No	0	No	0	No	0	No	No	No	No	No	0	No	0	No	No	No	No	No	80	170	27.6817	Sinusal	1	0	No	No	0	1	58	139.7	60			No	Yes	AoI	No	No
25.5	64.5664	1	52	No	No	No	No	No	< 7 D	No	0	No	0	No	0	No	No	No	No	No	0	No	0	No	No	No	No	No				Sinusal	1	0	No	No	0	1			50			No	No	No	No	No
10.2012	11.671	0	61	Current	Yes	No	No	No	< 7 D	No	0	No	0	No	0	No	No	No	No	No	0	No	0	No	No	No	No	No	67	182	20.227	Sinusal	3	0	No	No	0	0	90	72.2	50			No	No	No	No	No
19.7415	52.0229	0	46	Current	No	No	No	No	< 7 D	No	0	No	0	No	0	No	No	No	No	No	0	No	0	No	No	No	No	No	82	172	27.7177	Sinusal	4	0	Yes	No	0	1	103	91.9	50			No	No	No	No	No
25.5	43.2735	1	56	Unknown	Yes	No	No	No	< 7 D	No	0	No	0	No	0	No	No	No	No	No	0	No	0	No	No	No	No	No	48	153	20.5049	Sinusal	1	0	Yes	No	0	1	81	52	60			No	No	No	No	No
9.04346	8.26298	0	47	No	Yes	No	No	No	< 7 D	No	0	No	0	No	0	No	No	No	No	No	0	No	0	No	No	No	No	No	76	168	26.9274	Sinusal	4	0	Yes	No	0	0	69	125.8	60			No	Yes	AoI	No	No	Others
9.04346	6.47005	0	42	No	Yes	No	No	No	< 7 D	No	0	No	0	No	0	No	No	No	No	No	0	No	0	No	No	No	No	No	100	183	29.8606	Sinusal	3	0	No	No	0	0	76		60			No	No	No	No	No
7.67	15.4067	0	67	No	Yes	No	No	No	< 7 D	No	0	No	0	No	0	No	No	No	No	No	0	No	0	No	No	No	No	No	70	170	24.2215	Sinusal	4	0	No	No	0	0	139	45.2	75	55		No	Yes	No	Yes	No	Degenerative/Dystrophic
4.95243	4.47901	0	60	No	No	No	Yes	No	< 7 D	No	0	No	0	No	0	No	No	No	No	No	0	No	0	No	No	No	No	No	78	178	24.6181	Sinusal	3	0	No	No	0	0	87	88.1	50		55	No	Yes	No	Yes	No	Degenerative/Dystrophic
41.6169	24.2397	0	32	Current	No	No	No	No	< 7 D	No	0	Valvular	2	No	0	Yes	No	No	No	No	0	Yes treated	1	No	No	No	No	No	91	164	33.834	FA ou TSV	4	0	No	No	0	0	97	124.5	45	80		No	Yes	No	Yes	No	Degenerative/Dystrophic
4.64801	2.48231	0	42	No	No	No	No	No	< 7 D	No	0	No	0	No	0	No	No	No	No	No	0	No	0	Yes	No	No	No	No	60	190	16.6205	Sinusal	1	0	No	No	0	0	53	136.3	70			No	Yes	Org MR	No	No
7.67	7.19734	0	67	Current	No	No	Yes	No	< 7 D	No	0	No	0	No	0	No	No	No	No	No	0	No	0	No	No	No	No	No	80	180	24.6914	Sinusal	3	0	No	No	0	0	123	58.3	50	25		No	Yes	fctl MR	No	No	Congenital
7.39184	5.10575	0	55	Current	No	No	No	No	< 7 D	No	0	No	0	No	0	No	No	No	No	No	0	Yes treated	1	No	No	No	No	No	105	187	30.0266	Sinusal	4	0	No	No	0	0	80	137.1	60			No	Yes	Org MR	No	No	Degenerative/Dystrophic
9.35054	9.34016	1	51	No	Yes	No	No	No	< 7 D	No	0	No	0	No	0	Yes	Yes	No	No	No	0	No	0	No	No	No	No	No	76	174	25.1024	FA ou TSV	4	0	No	No	0	0	94	75.1	45	30		No	Yes	No	Yes	Yes	Endocarditis
9.21095	5.16155	0	70	Past	Yes	No	Yes	No	< 7 D	No	0	No	0	No	0	No	No	No	No	No	0	No	0	No	No	No	No	No	85	173	28.4005	Sinusal	3	0	No	No	0	0	77	94.9	65	35		No	Yes	No	Yes	No	Degenerative/Dystrophic
15.6025	21.5791	1	57	No	No	No	No	No	< 7 D	No	0	Valvular	2	No	0	No	No	No	No	No	0	No	0	No	No	No	No	No	63	150	28	Sinusal	4	0	No	No	0	0	86	63.5	67	45		No	Yes	No	No	Yes	rheumatic
6.77787	4.53986	0	65	No	Yes	No	No	No	< 7 D	No	0	No	0	No	0	Yes	No	No	No	No	0	No	0	No	No	No	No	No	76	177	24.2587	FA ou TSV	1	0	No	No	0	0	106	66.1	55	42		No	Yes	Org MR	Yes	Yes	Degenerative/Dystrophic
11.7273	16.2016	0	26	Past	No	No	No	No	< 7 D	No	0	Valvular	1	No	0	Yes	Yes	Peripheral	Ischemic stroke	No	0	No	0	No	No	No	No	No	86	188	24.3323	Sinusal	4	0	Yes	No	0	0	97	124.2	55	60		No	Yes	No	Yes	Yes	Degenerative/Dystrophic
15.6025	13.4951	1	38	Past	No	No	No	No	< 7 D	No	0	Valvular	1	No	0	Yes	Yes	Thrombosis	No	No	0	No	0	No	No	No	No	No	64	167	22.9481	FA ou TSV	3	0	No	No	0	0	78	87.4	70	50		No	Yes	No	Yes	Yes	rheumatic
19.5948	7.43862	0	30	No	Yes	No	No	No	< 7 D	No	0	No	0	No	0	No	No	No	No	Yes	1	No	0	Yes	No	No	PHT	No	95	168	33.6593	Sinusal	4	0	No	No	0	0	67	191.6	60	80		No	Yes	No	Yes	Yes	Congenital
12.4575	11.693	0	55	Past	No	No	No	No	< 7 D	No	0	No	0	No	0	No	No	No	No	No	0	No	0	No	No	No	No	No	109	170	37.7163	FA ou TSV	3	0	No	No	0	0	250	45.5	45	37		No	Yes	Org MR	No	No	rheumatic
18.6565	9.17629	0	42	Current	No	No	No	Non STEMI	< 90 D	No	1	Combined	1	No	0	No	No	No	No	No	0	No	0	No	No	No	No	No	93	187	26.595	Sinusal	2	2	No	No	0	0	92	121.7	60			yes	Yes	No	No	No	Degenerative/Dystrophic
22.2559	16.2016	0	42	No	No	No	No	No	< 7 D	No	0	Valvular	3	No	0	Yes	Yes	No	No	No	0	No	0	No	No	No	No	No	95	167	34.0636	Sinusal	4	0	Yes	No	0	0	79	144.8	60	64		No	Yes	No	No	No
7.67	4.47616	0	67	No	No	oral therapy	No	No	< 7 D	No	0	No	0	No	0	No	No	No	No	No	0	No	0	No	No	No	No	No	95	173	31.7418	Sinusal	2	0	No	No	0	0	116	73.4	65	30		yes	Yes	Ao stenosis	No	No	Congenital
5.27567	4.55233	0	61	No	Yes	No	No	No	< 7 D	No	0	No	0	No	0	No	No	No	No	No	0	No	0	No	No	No	No	No	85	180	26.2346	Sinusal	3	0	No	No	0	0	127	65	55			yes	Yes	AoI	No	No	Degenerative/Dystrophic
4.64801	3.30857	0	57	No	Yes	No	Yes	No	< 7 D	No	0	No	0	No	0	No	No	No	No	No	0	No	0	No	No	No	No	No	78	174	25.763	Sinusal	3	0	No	No	0	0	90	88.4	68			yes	Yes	AoI	No	No	Degenerative/Dystrophic
12.613	7.58772	0	69	Past	No	No	No	Stable angina	< 7 D	Yes	0	No	0	No	0	No	No	No	No	No	0	No	0	No	No	No	No	No	110	175	35.9184	Sinusal	3	2	No	No	0	0	145	66.2	45			yes	Yes	Ao stenosis	No	No	Degenerative/Dystrophic
8.64673	4.59319	1	64	No	Yes	oral therapy	Yes	No	< 7 D	No	0	No	0	No	0	No	No	No	No	No	0	No	0	No	No	No	No	No	76	168	26.9274	Sinusal	1	0	No	No	0	0	90		60			No	No	No	No	No
12.1539	27.8207	1	58	Past	Yes	No	Yes	No	< 7 D	No	0	No	0	No	0	No	No	No	No	No	0	No	0	No	No	No	No	No				Sinusal	1	0	No	No	0	0						No	No	No	No	No
11.7273	9.4798	0	58	No	No	No	No	No	< 7 D	No	0	Valvular	2	No	0	No	Yes	No	No	No	0	No	0	No	No	No	No	No	75	173	25.0593	Sinusal	3	0	No	No	0	0	75	100.7	73			No	No	No	No	No
7.21122	5.21364	0	66	Past	No	No	Yes	No	< 7 D	No	0	No	0	No	0	No	No	No	Ischemic stroke	No	0	No	0	No	No	No	No	No	77	172	26.0276	Sinusal	3	0	No	No	0	0	88	79.5	67			yes	No	No	No	No
18.4099	6.56676	1	30	No	No	oral therapy	Yes	Non STEMI	< 90 D	No	1	No	0	Carotid >50%	1	No	No	No	No	No	0	No	0	No	No	No	No	No	67	155	27.8876	Sinusal	2	2	No	No	0	0	71	108.4	60	25	69	yes	No	No	No	No
12.0577	9.07733	0	66	No	Yes	Insulin	Yes	Stable angina	< 7 D	No	0	No	0	No	0	No	No	No	No	No	0	No	0	No	No	No	No	No	82	171	28.0428	FA ou TSV	1	4	No	No	0	0	92	81	50	30		yes	No	No	No	No
7.21122	3.2525	0	66	Past	Yes	No	Yes	No	< 7 D	No	0	No	0	No	0	No	No	No	No	No	0	No	0	No	No	No	No	No	71	164	26.398	Sinusal	2	0	No	No	0	0	70	92.2	70			yes	Yes	Ao stenosis	No	No	Congenital
7.80818	5.49498	0	61	No	No	No	No	STEMI	> 90 D	Yes	0	No	0	No	0	No	No	No	No	No	0	No	0	No	No	No	No	No	95	170	32.872	Sinusal	1	0	Yes	No	0	0	151	61.1	34	35		yes	Yes	AoI	No	No	rheumatic
13.9129	14.2749	0	60	No	Yes	No	No	No	< 7 D	No	0	No	0	No	0	No	No	No	No	No	0	No	0	No	No	No	No	No	62	165	22.7732	Sinusal	1	0	No	No	0	0	140	43.5	40			No	No	No	No	No
7.01463	1.85722	1	78	No	No	No	No	No	< 7 D	No	0	No	0	No	0	No	No	No	No	No	0	No	0	Yes	<5years	No	No	No	78	165	28.6501	Sinusal	2	0	No	No	0	0	69	72	60	33	72	No	Yes	Ao stenosis	No	Yes	Degenerative/Dystrophic
5.47904	14.468	1	56	No	No	No	No	No	< 7 D	No	0	Valvular	1	No	0	Yes	No	No	No	No	0	No	0	No	No	No	No	No	39	150	17.3333	Sinusal	1	0	No	No	0	0	72	47.5	60	55		No	Yes	No	Yes	No
4.38213	5.25789	1	24	No	No	No	No	No	< 7 D	No	0	No	0	No	0	Yes	No	Stroke	Ischemic stroke	No	0	No	0	No	No	No	No	No	59	165	21.6713	Sinusal	4	0	No	No	0	0	85	84.1	70	70	53	No	Yes	No	Yes	No	rheumatic
2.08258	4.08796	1	58	No	No	No	Yes	No	< 7 D	No	0	No	0	No	0	No	No	No	No	No	0	No	0	No	No	No	No	No	65	152	28.1337	Sinusal	3	0	No	No	0	0	94	59.2	60	60	60	No	Yes	No	Yes	Yes	rheumatic
18.2678	9.86238	0	46	No	No	No	No	No	< 7 D	No	0	Valvular	3	No	0	No	Yes	No	No	No	0	Yes treated	1	No	No	No	No	No	84	183	25.0829	Sinusal	4	0	Yes	No	0	0	106	91.5	45	80		No	Yes	No	Yes	No
12.1145	21.4966	1	72	No	No	No	No	No	< 7 D	No	0	Valvular	1	No	0	Yes	No	No	No	No	0	No	0	No	No	No	No	No	48	157	19.4734	FA ou TSV	4	0	No	No	0	0	116	29.4	70	55		No	Yes	No	Yes	Yes	Degenerative/Dystrophic
17.369	22.6621	0	77	No	Yes	No	No	No	< 7 D	No	0	Valvular	1	No	0	Yes	No	No	No	No	0	No	0	No	No	No	No	No	54	168	19.1327	FA ou TSV	4	0	No	No	0	0	120	34.8	45	50		No	Yes	No	Yes	No	Degenerative/Dystrophic
28.8024	15.8344	1	23	Current	No	No	No	No	< 7 D	No	0	Valvular	1	No	0	Yes	No	Visceral	Hemorragic stroke	Yes	1	No	0	No	No	No	No	No	60	175	19.5918	Sinusal	4	0	Yes	yes	1	0	75	97.7	50			No	Yes	Mitral stenosis	No	No	rheumatic
21.5154	7.02161	1	76	No	No	No	Yes	No	< 7 D	No	0	No	0	Lower Limbs	1	Yes	No	No	No	No	0	No	0	No	No	No	No	No	71	155	29.5525	FA ou TSV	3	0	No	No	0	0	73	65	65	62		No	Yes	Org MR	No	Yes
30.7012	15.7121	1	78	Past	No	No	Yes	No	< 7 D	No	0	Valvular	3	No	0	No	No	No	No	No	0	No	0	No	No	No	No	No	85	158	34.049	FA ou TSV	4	0	No	No	0	0	73	75.4	72	75	70	No	Yes	No	Yes	Yes	Others
20.926	6.92407	1	57	No	No	No	No	No	< 7 D	No	0	No	0	No	0	Yes	Yes	No	No	No	0	No	0	No	No	No	No	Yes	50	165	18.3655	Sinusal	1	0	No	yes	1	0	523	8.3	50	65		No	Yes	No	Yes	No	Endocarditis
10.0135	12.0616	1	32	Current	No	No	No	No	< 7 D	No	0	Valvular	1	No	0	No	No	No	No	No	0	No	0	No	No	No	No	No	78	168	27.6361	FA ou TSV	4	0	No	No	0	0	210	41.9	60			No	Yes	No	Yes	No	rheumatic
11.1349	16.9834	0	57	No	No	No	No	No	< 7 D	No	0	Valvular	1	No	0	Yes	Yes	No	No	No	0	No	0	No	No	No	No	No	70	170	24.2215	Sinusal	4	0	Yes	yes	1	0	157	45.5	60			No	Yes	No	Yes	No	Endocarditis
29.9152	14.5712	0	75	No	Yes	No	Yes	No	< 7 D	No	0	Valvular	1	No	0	Yes	No	No	No	Yes	1	Untreaded	0	No	No	No	No	No	54	152	23.3726	FA ou TSV	4	0	No	No	0	0	92	46.9	40	30	57	No	Yes	Tricuspid	No	No
8.63278	12.5057	0	65	Past	No	No	No	STEMI	> 90 D	No	0	Valvular	1	No	0	Yes	No	Stroke	TIA	No	0	No	0	No	No	No	No	No	60	163	22.5827	FA ou TSV	4	0	Yes	No	0	0	196	28.2	45	60		No	Yes	Tricuspid	No	No
9.23435	5.74472	0	65	Past	No	No	No	No	< 7 D	No	0	Valvular	1	No	0	Yes	No	No	No	No	0	Yes treated	1	No	No	No	Uncomplicated	No	86	182	25.963	FA ou TSV	4	0	Yes	No	0	0	101	78.5	54	49		No	Yes	No	No	Yes	Others
13.3196	9.19597	1	61	No	No	Insulin	No	No	< 7 D	No	0	Valvular	1	No	0	Yes	No	No	Ischemic stroke	Yes	1	No	0	No	No	No	PHT	No	60	159	23.7332	FA ou TSV	1	0	No	No	0	0	102	48.5	66	45		No	Yes	No	Yes	Yes	Others
5.47904	3.25536	1	50	No	No	No	No	No	< 7 D	No	0	Valvular	1	No	0	No	No	Stroke	Ischemic stroke	No	0	No	0	No	No	No	No	No	115	160	44.9219	FA ou TSV	4	0	No	No	0	0	101	107	69			No	Yes	No	No	No
16.6068	11.7919	1	66	No	No	No	No	No	< 7 D	No	0	Valvular	2	No	0	Yes	No	Stroke	Ischemic stroke	No	0	No	0	No	No	No	No	No	61	160	23.8281	FA ou TSV	4	0	No	No	0	0	98	48.1	55	75		No	Yes	Tricuspid	No	No
6.60934	2.91039	0	82	Past	No	No	No	No	< 7 D	No	0	No	0	No	0	No	No	No	No	No	0	No	0	No	metatstasis	No	No	No	69	165	25.3444	Sinusal	3	0	No	No	0	0	122	40.3	75			yes	Yes	Tricuspid	No	No
2.08258	1.34945	1	56	No	No	No	No	No	< 7 D	No	0	Valvular	0	No	0	No	No	No	No	No	0	No	0	No	No	No	No	No	58	160	22.6562	FA ou TSV	3	0	No	No	0	0	68	74.8	60	49		No	Yes	No	No	Yes
15.2505	14.6641	1	76	No	No	No	No	No	< 7 D	No	0	Valvular	1	No	0	Yes	No	No	No	No	0	No	0	No	No	No	No	No	47	153	20.0777	FA ou TSV	4	0	Yes	No	0	0	116	27.1	50			No	Yes	Tricuspid	No	Yes
3.99907	3.53025	0	29	Past	No	No	No	No	< 7 D	No	0	Others	1	No	0	No	No	No	No	No	0	No	0	No	No	No	No	No	86	178	27.143	Sinusal	4	0	No	No	0	0	194	60.4	60			No	Yes	Tricuspid	No	No	Others
1.83246	0.962822	0	62	No	No	No	No	No	< 7 D	No	0	No	0	No	0	No	No	No	No	No	0	No	0	No	no metatstasis	No	No	No	82	185	23.9591	Sinusal	3	0	No	No	0	0	115	68.3	65			No	Yes	No	Yes	No	Others
4.98888	1.972	0	66	Past	No	oral therapy	No	No	< 7 D	No	0	Valvular	0	No	0	Yes	No	No	No	No	0	No	0	No	No	No	No	No	89	179	27.7769	Sinusal	4	0	Yes	No	0	0	97	83.4	55	62		No	Yes	Tricuspid	No	No	Degenerative/Dystrophic
5.56385	2.49989	1	68	No	No	No	No	No	< 7 D	No	0	No	0	No	0	Yes	No	No	No	No	0	No	0	No	No	No	No	No	68	160	26.5625	FA ou TSV	4	0	Yes	No	0	0	63	81.2	40	19	40	No	Yes	Tricuspid	No	Yes	Degenerative/Dystrophic
4.39542	4.42582	0	34	Current	No	No	No	No	< 7 D	No	0	No	0	No	0	No	No	No	No	No	0	No	0	No	No	No	No	No	50	168	17.7154	Sinusal	4	0	No	yes	1	0	160	40.7	67	40		No	Yes	Tricuspid	No	No	Endocarditis
4.39542	1.39291	0	42	Current	No	No	No	No	< 7 D	No	0	No	0	No	0	No	No	No	No	No	0	No	0	No	No	No	No	No	56	160	21.875	Sinusal	2	0	No	yes	1	0	80	84.3	60	30		No	Yes	Tricuspid	No	No	Endocarditis
4.39542	2.17318	0	48	Current	No	No	Yes	Stable angina	< 7 D	No	0	No	0	No	0	Yes	Yes	No	No	No	0	No	0	No	No	No	No	No	69	173	23.0546	Sinusal	4	0	No	yes	1	0	128	60.9	57		64	No	Yes	Tricuspid	No	No	Endocarditis
20.6781	12.1824	0	75	No	No	No	No	No	< 7 D	No	0	Valvular	2	No	0	No	No	No	No	No	0	No	0	Yes	No	No	No	No	90	187	25.7371	Sinusal	4	0	Yes	No	0	0	162	44.4	55	65		No	Yes	Tricuspid	No	No	rheumatic
3.97661	1.73745	1	69	No	Yes	oral therapy	No	No	< 7 D	No	0	No	0	No	0	Yes	No	No	No	No	0	No	0	No	No	No	No	No	70	168	24.8016	FA ou TSV	3	0	No	No	0	0	64	81.1	60	45		No	Yes	No	No	Yes	rheumatic
2.27149	1.09868	0	25	Current	No	No	No	No	< 7 D	No	0	No	0	No	0	No	No	No	No	No	0	No	0	No	No	No	No	No	80	186	23.1241	Sinusal	3	0	No	No	0	0	85	133	44	33		No	Yes	Tricuspid	No	No	Others
5.70791	1.87738	1	64	No	Yes	oral therapy	No	No	< 7 D	No	0	No	0	No	0	Yes	Yes	No	No	No	0	No	0	No	No	No	No	No	100	167	35.8564	FA ou TSV	3	0	Yes	No	0	0	89	89.2	61			No	Yes	Tricuspid	No	No	Endocarditis
8.57348	4.29797	0	56	No	No	No	No	No	< 7 D	No	0	No	0	No	0	No	No	No	No	No	0	No	0	No	No	No	No	No	68	165	24.977	Sinusal	4	0	Yes	yes	1	0	96	73.1	70			No	Yes	Tricuspid	No	No	Endocarditis
10.5732	8.43772	1	44	No	No	No	No	No	< 7 D	No	0	Valvular	1	No	0	No	No	Visceral	No	No	0	No	0	No	no metatstasis	No	No	No	57	159	22.5466	Sinusal	4	0	Yes	No	0	0	76	75.2	60			No	Yes	No	No	No	Others
13.0016	8.00119	0	63	Past	Yes	Insulin	Yes	No	< 7 D	No	0	No	0	No	0	No	No	Stroke	Ischemic stroke	No	0	Yes treated	1	No	No	No	No	No	65	171	22.2291	Sinusal	4	0	No	yes	1	0	71	86.6	46	40		No	Yes	AoI	No	No	Endocarditis
11.1036	21.7008	1	54	No	No	Insulin	No	No	< 7 D	No	0	Valvular	2	No	0	No	No	No	No	No	0	No	0	No	No	No	No	No	57	160	22.2656	FA ou TSV	4	0	No	No	0	0	170	30.1	60	65		No	Yes	No	No	Yes
9.17306	15.1861	0	66	No	No	No	No	No	< 7 D	No	0	Valvular	2	No	0	Yes	No	No	No	No	0	No	0	Yes	No	No	No	No	65	170	22.4913	FA ou TSV	4	0	Yes	No	0	0	132	44.8	40			No	Yes	No	Yes	Yes
14.8473	21.1476	1	59	No	Yes	No	No	No	< 7 D	No	0	Valvular	2	No	0	No	No	No	No	No	0	No	0	No	No	No	No	No	51	151	22.3674	FA ou TSV	3	0	No	yes	1	0	101	42.7	50			No	Yes	No	Yes	No	Endocarditis
16.8766	21.042	1	60	No	Yes	oral therapy	No	No	< 7 D	No	0	Valvular	1	No	0	Yes	No	No	No	No	0	No	0	No	No	No	No	No	46	150	20.4444	Sinusal	4	0	No	No	0	0	143	26.9	35	65		No	Yes	Org MR	No	Yes	rheumatic
10.1421	9.23209	1	69	No	No	No	No	No	< 7 D	No	0	Valvular	2	No	0	Yes	No	Thrombosis	Ischemic stroke	No	0	No	0	No	No	No	No	No	65	158	26.0375	Sinusal	4	0	No	No	0	0	95	50.7	72			No	Yes	Mitral stenosis	No	Yes	rheumatic
11.1036	7.60907	1	25	Current	No	No	No	No	< 7 D	No	0	Valvular	2	No	0	No	No	No	No	No	0	No	0	No	No	No	No	No	80	162	30.4832	Sinusal	4	1	No	No	0	0	71	135.3	55	125		No	Yes	No	Yes	Yes	rheumatic
3.99907	4.10698	0	53	Past	Yes	No	No	No	< 7 D	No	0	Valvular	1	No	0	No	No	No	No	No	0	No	0	No	No	No	No	No	103	168	36.4938	FA ou TSV	3	0	No	No	0	0	107	102.9	55	50	53	No	Yes	Org MR	No	No
5.83455	7.06578	1	60	No	Yes	Insulin	No	No	< 7 D	No	0	Valvular	1	No	0	No	No	No	No	No	0	No	0	No	No	No	No	No	83	165	30.4867	FA ou TSV	3	0	No	No	0	0	70	99.1	79	40	77	No	Yes	No	Yes	No	rheumatic
12.542	35.7183	1	39	No	No	No	No	No	< 7 D	No	0	Valvular	1	No	0	Yes	No	No	No	No	0	No	0	No	No	No	No	No	112	167	40.1592	FA ou TSV	3	0	No	No	0	1	115	102.7	51	60	61	No	Yes	No	Yes	No	rheumatic
2.08258	1.86253	1	57	No	No	oral therapy	No	No	< 7 D	No	0	No	0	No	0	No	No	No	No	No	0	No	0	No	No	No	No	No	59	141	29.6766	FA ou TSV	4	0	No	No	0	0	52	98.3	60			No	Yes	Mitral stenosis	No	Yes	Degenerative/Dystrophic
17.6206	62.4315	1	65	No	No	No	No	No	< 7 D	No	0	Valvular	3	No	0	Yes	Yes	No	No	No	0	No	0	No	No	No	No	No	52	167	18.6453	FA ou TSV	4	0	Yes	No	0	1	119	34.2	56	45		No	Yes	No	Yes	Yes	Degenerative/Dystrophic
2.53176	2.04762	1	62	No	No	No	No	No	< 7 D	No	0	No	0	No	0	No	No	No	No	No	0	No	0	No	No	No	No	No	51	165	18.7328	FA ou TSV	3	0	No	No	0	0	62	67	66	30		No	Yes	No	Yes	No	rheumatic
8.76608	4.05626	1	69	No	Yes	No	No	No	< 7 D	No	0	No	0	No	0	Yes	No	No	No	Yes	1	Untreaded	0	No	No	No	No	No	69	158	27.6398	FA ou TSV	4	0	No	No	0	0	62	82.5	60			No	Yes	No	Yes	No	rheumatic
2.08258	1.43664	1	47	No	No	No	No	No	< 7 D	No	0	No	0	No	0	No	No	No	No	No	0	No	0	No	No	No	No	No	109	176	35.1885	FA ou TSV	3	0	No	No	0	0	77	137.5	55	30		No	Yes	Ao stenosis	No	Yes	rheumatic
2.53176	3.15246	1	62	No	Yes	No	No	No	< 7 D	No	0	No	0	No	0	No	No	No	Ischemic stroke	No	0	No	0	No	No	No	No	No	64	154	26.986	FA ou TSV	4	0	No	No	0	0	68	76.7	60	50		No	Yes	Mitral stenosis	No	Yes	rheumatic
2.08258	1.43664	1	36	No	No	oral therapy	Yes	No	< 7 D	No	0	No	0	No	0	Yes	No	No	No	No	0	No	0	No	No	No	No	No	100	169	35.0128	FA ou TSV	3	0	No	No	0	0	109	99.6	60		51	No	Yes	No	Yes	Yes	rheumatic
8.10081	12.6576	1	34	Past	No	No	No	No	< 7 D	No	0	Valvular	1	No	0	Yes	No	No	Ischemic stroke	No	0	No	0	No	No	No	Uncomplicated	No	120	160	46.875	FA ou TSV	4	0	No	No	0	0	108	123	40	45	54	No	Yes	No	Yes	No	rheumatic
2.08258	1.93593	1	34	No	No	No	No	No	< 7 D	No	0	No	0	No	0	No	No	No	No	No	0	No	0	No	No	No	No	No	70	154	29.5159	Sinusal	1	0	No	No	0	0	58	133.6	74	45		No	Yes	No	Yes	Yes	rheumatic
2.08258	4.6933	1	45	No	Yes	Insulin	Yes	No	< 7 D	No	0	No	0	No	0	No	No	No	No	No	0	No	0	No	No	No	No	No	65	153	27.7671	Sinusal	4	0	No	No	0	0	67	96.2	55	35		No	Yes	No	Yes	Yes	rheumatic
4.39542	2.12778	0	36	No	No	No	No	No	< 7 D	No	0	Valvular	0	No	0	No	No	No	No	No	0	No	0	No	No	No	No	No	83	188	23.4835	Sinusal	3	0	No	yes	1	0	102	104	80			No	Yes	No	No	No	Endocarditis
11.1349	4.77903	0	48	Current	No	No	No	No	< 7 D	No	0	Valvular	2	No	0	Yes	Yes	No	No	No	0	No	0	No	No	No	No	No	65	173	21.7181	Sinusal	4	0	No	yes	1	0	75	98	70			No	Yes	Tricuspid	No	Yes	Endocarditis
8.96511	4.98172	1	82	No	Yes	No	Yes	No	< 7 D	No	0	No	0	No	0	No	No	No	No	No	0	No	0	No	No	No	No	No	69	154	29.0943	Sinusal	3	0	No	No	0	0	71	58.9	60	56		No	Yes	Org MR	No	Yes	Degenerative/Dystrophic
1.50543	1.38006	0	37	Past	No	No	No	No	< 7 D	No	0	Valvular	0	No	0	No	Yes	Stroke	Ischemic stroke	No	0	No	0	No	No	No	No	No	87	188	24.6152	Sinusal	3	0	No	No	0	0	76	144.8	66	50		No	Yes	No	Yes	No
15.2505	25.1457	1	76	No	Yes	Insulin	No	No	< 7 D	No	0	Valvular	1	No	0	Yes	No	No	No	No	0	No	0	No	No	No	No	No	70	164	26.0262	FA ou TSV	3	0	No	No	0	0	113	41.4	70	60		No	Yes	No	Yes	No	Others
12.1145	9.23618	1	72	No	Yes	No	No	No	< 7 D	No	0	Valvular	1	No	0	No	Yes	No	No	No	0	No	0	Yes	No	No	No	No	64	164	23.7954	Sinusal	3	0	No	No	0	0	83	54.8	60	54		No	Yes	No	Yes	No	Others
58.7532	26.2728	1	79	No	Yes	oral therapy	No	No	< 7 D	No	0	Valvular	1	No	0	Yes	No	Peripheral	Hemorragic stroke	No	0	No	0	No	No	No	No	No	80	168	28.3447	FA ou TSV	4	0	No	yes	1	0	76	67.1	55	80		No	Yes	No	No	No
5.47904	5.06469	1	27	No	Yes	No	No	No	< 7 D	No	0	Valvular	1	No	0	No	No	No	No	No	0	No	0	Yes	No	No	No	No	64	164	23.7954	Sinusal	3	0	No	No	0	0	83	91	61	54		No	Yes	No	Yes	No
73.1667	83.7992	0	72	No	No	No	No	No	< 7 D	No	0	Valvular	1	Previous vascular surgery	1	No	No	Stroke	TIA	No	0	No	0	No	metatstasis	No	No	No	72	172	24.3375	Sinusal	4	0	No	yes	1	1	334	18	60	50		No	Yes	No	Yes	No	Endocarditis
21.752	19.6756	1	66	No	Yes	No	No	No	< 7 D	No	0	Valvular	1	No	0	No	Yes	No	Hemorragic stroke	No	0	No	0	No	<5years	Yes	Uncomplicated	No	50	164	18.5901	Sinusal	1	0	No	yes	1	0	127	30.4	60	60		No	Yes	No	Yes	Yes	Endocarditis
1.50543	1.78948	0	52	Current	Yes	No	No	No	< 7 D	No	0	No	0	No	0	Yes	Yes	No	No	No	0	No	0	No	No	No	No	No	64	183	19.1108	Sinusal	4	0	No	No	0	0	70	98.8	70	40		No	Yes	No	No	No
2.08824	2.69209	0	64	Past	Yes	No	No	No	< 7 D	No	0	No	0	No	0	No	No	No	No	No	0	No	0	No	<5years	No	No	No	83	160	32.4219	FA ou TSV	4	2	No	No	0	0	109	71.1	61	45	56	No	Yes	No	Yes	No
4.52987	2.90487	0	76	Past	No	No	No	No	< 7 D	No	0	No	0	No	0	No	No	No	No	No	0	No	0	No	No	No	No	No	88	166	31.935	Sinusal	3	0	No	No	0	0	103	67.2	67	45		No	Yes	No	Yes	No
6.19361	3.89933	1	76	No	Yes	oral therapy	Yes	No	< 7 D	No	0	No	0	No	0	Yes	No	No	No	No	0	No	0	No	No	No	No	No	89	147	41.1865	FA ou TSV	4	0	No	No	0	0	112	53.1	60			yes	Yes	No	Yes	No
2.08258	1.34945	1	56	No	No	No	No	Non STEMI	> 90 D	Yes	0	No	0	No	0	No	No	No	No	No	0	No	0	No	<5years	Yes	No	No	77	173	25.7276	Sinusal	3	0	No	No	0	0	92	73.4	75	45		No	Yes	No	Yes	No	Others
7.26303	3.0676	0	72	No	Yes	No	Yes	No	< 7 D	No	0	No	0	No	0	No	No	No	No	No	0	No	0	No	No	No	No	No	75	168	26.5731	Sinusal	3	0	No	No	0	0	112	55.9	51	68		No	Yes	Org MR	No	No	Degenerative/Dystrophic
7.03273	3.82501	0	83	Past	Yes	No	Yes	No	< 7 D	No	0	No	0	No	0	No	No	Stroke	TIA	No	0	No	0	No	No	No	No	No	72	156	29.5858	Sinusal	4	0	No	No	0	0	98	51.4	62			No	Yes	No	Yes	No	Degenerative/Dystrophic
16.9018	14.0465	0	88	Past	Yes	No	Yes	No	< 7 D	No	0	No	0	Previous vascular surgery	1	No	No	No	No	No	0	No	0	No	No	No	No	No	78	172	26.3656	Sinusal	4	0	No	No	0	0	144	34.6	78	40		No	Yes	No	Yes	No	Degenerative/Dystrophic
3.28851	1.76439	0	71	No	No	No	No	No	< 7 D	No	0	No	0	No	0	No	No	No	No	No	0	No	0	No	No	No	No	No	79	183	23.5898	Sinusal	2	0	No	No	0	0	80	83.7	55			No	Yes	No	Yes	No	Degenerative/Dystrophic
4.5179	3.13026	1	71	No	No	No	No	No	< 7 D	No	0	No	0	No	0	No	No	No	No	No	0	No	0	No	No	No	No	No	61	161	23.533	FA ou TSV	3	0	No	No	0	0	55	79.9	69	45		No	Yes	No	Yes	No	Degenerative/Dystrophic
11.3915	7.95259	1	86	No	Yes	oral therapy	No	No	< 7 D	No	0	No	0	No	0	No	No	No	No	No	0	No	0	No	No	No	No	No	50	157	20.2848	Sinusal	3	0	No	No	0	0	68	41.5	65	46		No	Yes	No	Yes	No	Degenerative/Dystrophic
28.2694	15.0838	1	85	No	No	No	Yes	No	< 7 D	No	0	No	0	No	0	No	No	No	No	No	0	No	0	No	No	No	No	No	45	163	16.937	Sinusal	4	0	No	No	0	0	67	38.6	35	90		No	Yes	No	Yes	No	Degenerative/Dystrophic
3.08306	3.54469	0	70	No	Yes	No	Yes	No	< 7 D	No	0	No	0	No	0	No	No	No	No	No	0	No	0	No	No	No	No	No	72	160	28.125	Sinusal	3	0	No	No	0	0	153	40.5	62			No	Yes	No	Yes	No	Degenerative/Dystrophic
5.14244	7.8538	0	78	Past	No	No	No	No	< 7 D	No	0	No	0	No	0	Yes	No	No	No	No	0	No	0	No	No	No	No	No	65	176	20.984	Sinusal	4	0	No	No	0	0	155	31.9	60	55		No	Yes	No	Yes	No	Degenerative/Dystrophic
10.1391	4.48896	0	89	Past	No	No	No	No	< 7 D	No	0	No	0	No	0	Yes	No	No	No	No	0	No	0	No	No	No	No	No	65	156	26.7094	FA ou TSV	1	0	No	No	0	0	98	41.6	65			No	Yes	No	Yes	No	Degenerative/Dystrophic
13.0251	14.0204	1	82	No	No	No	No	No	< 7 D	No	0	No	0	No	0	Yes	No	No	No	No	0	No	0	No	No	No	No	No	70	161	27.0051	FA ou TSV	4	0	No	No	0	0	134	31.6	45	60		No	Yes	No	Yes	No	Degenerative/Dystrophic
4.25027	6.19084	0	75	No	Yes	No	Yes	No	< 7 D	No	0	No	0	No	0	Yes	No	No	No	No	0	No	0	No	No	No	No	No	86	160	33.5938	Sinusal	4	0	No	No	0	0	142	48.4	60	35		No	Yes	No	Yes	No	Degenerative/Dystrophic
43.3419	20.637	1	84	Past	Yes	No	No	No	< 7 D	No	0	No	0	Carotid >50%	1	No	No	No	No	No	0	Yes treated	1	No	No	No	No	No	78	153	33.3205	Sinusal	4	0	No	No	0	0	149	30.6	60	70	60	No	Yes	No	Yes	No	Degenerative/Dystrophic
7.64829	3.24846	1	72	No	Yes	No	No	No	< 7 D	No	0	No	0	No	0	No	No	No	No	No	0	Yes treated	1	No	No	No	No	No	69	173	23.0546	Sinusal	3	0	No	No	0	0	73	67.1	70			No	Yes	No	Yes	No	Degenerative/Dystrophic
9.25239	2.75037	1	71	No	Yes	No	No	No	< 7 D	No	0	No	0	No	0	No	No	No	No	No	0	No	0	No	<5years	Yes	No	No	64	163	24.0882	Sinusal	3	0	No	No	0	0	54	85.4	62	70		No	Yes	No	Yes	No	Degenerative/Dystrophic
8.24747	4.91137	1	61	No	Yes	Insulin	Yes	No	< 7 D	No	0	No	0	Previous vascular surgery	1	Yes	No	No	No	No	0	No	0	No	No	No	Uncomplicated	Yes	78	165	28.6501	Sinusal	1	0	No	No	0	0	760	8.5	80			No	Yes	No	Yes	No	Degenerative/Dystrophic
8.72995	4.29587	0	75	Past	No	No	Yes	No	< 7 D	No	0	No	0	No	0	No	No	No	No	No	0	No	0	No	No	No	No	No	86	175	28.0816	Sinusal	4	0	Yes	No	0	0	106	64.8	60	64		No	Yes	No	Yes	No	Degenerative/Dystrophic
8.43594	3.96706	1	81	No	Yes	No	Yes	No	< 7 D	No	0	No	0	No	0	No	No	No	No	No	0	No	0	No	No	No	No	No	64	152	27.7008	Sinusal	4	0	No	No	0	0	44	89.6	56	36	56	No	Yes	Ao stenosis	Yes	No	Degenerative/Dystrophic
10.736	3.87209	1	85	No	Yes	oral therapy	Yes	No	< 7 D	No	0	No	0	No	0	Yes	No	No	No	No	0	No	0	No	No	No	No	No	86	160	33.5938	Sinusal	3	0	No	No	0	0	67	73.7	59			No	Yes	Ao stenosis	Yes	No	Degenerative/Dystrophic
7.03273	4.54027	0	83	No	Yes	No	No	No	< 7 D	No	0	No	0	No	0	Yes	No	No	TIA	No	0	No	0	Yes	No	No	No	No	80	174	26.4236	Sinusal	4	0	No	No	0	0	88	63.7	60	40		No	Yes	Ao stenosis	Yes	No	Degenerative/Dystrophic
11.2128	6.91204	0	77	Past	No	No	No	No	< 7 D	No	0	No	0	No	0	Yes	Yes	No	No	No	0	Yes treated	1	No	No	No	No	No	52	162	19.8141	Sinusal	3	0	Yes	No	0	0	87	46.3	45			No	Yes	Ao stenosis	Yes	No	Degenerative/Dystrophic
8.58383	6.17867	0	69	Past	Yes	No	Yes	No	< 7 D	No	0	No	0	Previous vascular surgery	1	No	No	No	TIA	No	0	Yes treated	1	No	No	No	No	No	55	160	21.4844	Sinusal	4	0	No	No	0	0	76	63.1	60	52		No	Yes	Mitral stenosis	Yes	No	Degenerative/Dystrophic
4.6143	3.33962	0	70	Past	Yes	No	No	No	< 7 D	No	0	No	0	No	0	No	No	No	No	No	0	Untreaded	0	No	No	No	No	No	115	177	36.7072	FA ou TSV	3	0	No	No	0	0	155	63.8	45	40		No	Yes	No	No	Yes	Degenerative/Dystrophic
7.95555	10.7365	0	85	Past	Yes	No	Yes	Stable angina	< 7 D	No	0	No	0	No	0	Yes	No	No	No	No	0	No	0	Yes	No	No	No	No	73	169	25.5593	FA ou TSV	4	0	No	No	0	0	166	29.7	50	48		No	Yes	No	Yes	Yes	Degenerative/Dystrophic
8.11002	3.54555	0	53	No	No	No	No	No	< 7 D	No	0	No	0	No	0	No	No	No	No	No	0	No	0	No	No	No	No	Yes	68	165	24.977	Sinusal	1	0	No	yes	1	0	590		56	32		No	No	No	No	No	Endocarditis
22.8529	28.4211	1	82	Current	No	No	No	No	< 7 D	No	0	No	0	No	0	No	No	No	No	No	0	No	0	No	No	No	No	No				Sinusal	4	0	No	yes	1	0						No	Yes	No	No	No	Endocarditis
4.39542	6.26554	0	43	Current	No	No	No	No	< 7 D	No	0	No	0	No	0	Yes	Yes	No	No	No	0	No	0	No	No	No	No	No	53	169	18.5568	Sinusal	4	0	Yes	yes	1	0	135	46.8	70			No	Yes	AoI	Yes	No	Endocarditis
4.39542	2.12778	0	47	Current	No	No	No	No	< 7 D	No	0	No	0	No	0	No	No	Stroke	Ischemic stroke	No	0	No	0	No	No	No	No	No	66	176	21.3068	Sinusal	3	0	No	yes	1	0	83	90.8	80			No	Yes	No	Yes	No	Endocarditis
30.6438	16.7694	1	88	No	Yes	No	No	No	< 7 D	No	0	No	0	No	0	No	No	No	No	No	0	No	0	No	No	No	No	No	62	145	29.4887	Sinusal	3	0	No	yes	1	0	96	35.1	60	55		No	Yes	No	Yes	No	Endocarditis
28.7958	10.0943	0	79	No	Yes	No	No	No	< 7 D	No	0	No	0	No	0	No	Yes	Stroke	Hemorragic stroke	Yes	1	No	0	No	No	No	No	No	81	182	24.4536	Sinusal	3	0	No	yes	1	0	124	49	65			No	Yes	No	Yes	No	Endocarditis
21.8765	40.244	0	61	No	No	No	No	No	< 7 D	No	0	No	0	No	0	Yes	Yes	No	Ischemic stroke	No	0	No	0	No	No	No	No	No	60	160	23.4375	Sinusal	4	0	Yes	yes	1	1	101	57.7	50	65		No	Yes	No	Yes	No	Endocarditis
15.054	12.5368	1	68	Past	No	No	No	No	< 7 D	No	0	No	0	No	0	No	No	Peripheral	No	No	0	No	0	No	No	No	No	No	52	150	23.1111	Sinusal	4	0	Yes	yes	1	0	81	48.3	45			No	Yes	No	Yes	No	Endocarditis
4.39542	1.76821	0	45	Current	No	No	No	No	< 7 D	No	0	No	0	No	0	No	Yes	Peripheral	No	No	0	No	0	Yes	No	No	PHT	No	78	173	26.0617	Sinusal	2	0	No	yes	1	0	54	168.6	60			yes	Yes	No	Yes	No	Endocarditis
2.27149	1.40648	0	26	No	No	No	No	No	< 7 D	No	0	No	0	No	0	No	No	No	No	No	0	No	0	No	No	No	No	No	140	180	43.2099	Sinusal	1	0	No	No	0	0	132	148.5	45	45	63	No	Yes	No	Yes	No	rheumatic
8.43594	4.47021	1	81	No	No	No	No	No	< 7 D	No	0	No	0	No	0	No	No	No	No	No	0	No	0	No	No	No	No	No	66	159	26.1066	Sinusal	4	0	No	No	0	0	76	53.5	58			No	Yes	No	Yes	No	rheumatic
2.08258	1.71324	1	26	No	No	No	No	No	< 7 D	No	0	No	0	No	0	No	No	No	No	No	0	No	0	No	No	No	No	No	40	155	16.6493	Sinusal	3	0	No	No	0	0	55	86.6	74	38		No	Yes	No	Yes	No	rheumatic
8.13244	7.86649	1	73	No	Yes	No	No	No	< 7 D	No	0	No	0	No	0	No	No	No	No	No	0	Yes treated	1	No	No	No	No	No	74	155	30.8012	Sinusal	3	0	No	No	0	0	159	32.6	66	55		No	Yes	No	Yes	No	rheumatic
3.97661	5.47565	1	69	No	No	No	No	No	< 7 D	No	0	No	0	No	0	No	No	No	No	No	0	No	0	No	<5years	Yes	No	No	42	147	19.4363	Sinusal	4	0	No	No	0	0	75	41.5	73	30		No	Yes	No	Yes	No	rheumatic
7.01463	8.21872	1	78	No	No	No	No	No	< 7 D	No	0	No	0	No	0	Yes	No	No	No	No	0	No	0	No	<5years	Yes	No	No	72	176	23.2438	FA ou TSV	4	0	No	No	0	0	157	29.7	60	48		No	Yes	No	Yes	No	rheumatic
7.46191	7.15337	1	79	No	No	No	No	No	< 7 D	No	0	No	0	No	0	No	No	Visceral	No	No	0	No	0	No	No	No	PHT	No	67	155	27.8876	FA ou TSV	4	0	No	No	0	0	93	45.9	54	30		No	Yes	No	Yes	No	rheumatic
7.4087	23.6352	1	57	Current	No	No	Yes	No	< 7 D	No	0	No	0	No	0	Yes	No	No	No	No	0	No	0	Yes	<5years	Yes	No	No	70	160	27.3438	Sinusal	4	0	Yes	No	0	1	83	73.1	36			No	Yes	No	Yes	No	rheumatic
3.49779	2.33142	1	67	No	No	No	No	No	< 7 D	No	0	No	0	No	0	No	No	No	No	No	0	No	0	No	No	No	No	No	60	156	24.6548	Sinusal	2	0	No	No	0	0	78	58.6	62	40		No	Yes	Ao stenosis	Yes	No	rheumatic
3.50716	2.59985	0	72	Past	No	No	Yes	No	< 7 D	No	0	No	0	No	0	No	No	No	No	No	0	No	0	No	<5years	No	No	No	73	167	26.1752	Sinusal	3	0	No	No	0	0	101	60.4	65	35	76	No	Yes	No	Yes	Yes	rheumatic
31.7666	22.9627	0	68	Past	No	No	No	No	< 7 D	No	0	Valvular	1	No	0	No	No	No	No	No	0	No	0	No	No	No	No	No	64	164	23.7954	FA ou TSV	4	0	No	yes	1	0	109	51.9	60	28		No	Yes	AoI	No	No	Endocarditis
7.16036	33.4364	0	47	Current	Yes	No	No	No	< 7 D	No	0	No	0	No	0	No	No	No	No	No	0	No	0	No	No	No	No	No	80	175	26.1224	Sinusal	4	0	Yes	No	0	1	157	58.2	50			No	Yes	No	Yes	No	Congenital
45.9012	24.5695	0	70	Current	No	No	Yes	No	< 7 D	No	0	CABG	1	Previous vascular surgery	1	No	No	No	No	No	0	Yes treated	1	No	No	No	No	No	82	169	28.7105	Sinusal	3	0	No	No	0	0	82	86	49	50		No	Yes	Ao stenosis	No	No	Degenerative/Dystrophic
56.6774	78.1873	1	80	No	No	No	No	No	< 7 D	No	0	No	0	No	0	No	No	No	No	No	0	No	0	No	No	No	No	No	60	170	20.7612	Sinusal	4	0	No	yes	1	1	130	28.9	50			No	Yes	No	Yes	No	Endocarditis
24.4042	53.7574	1	59	No	No	oral therapy	No	No	< 7 D	No	0	No	0	No	0	No	No	Stroke	Ischemic stroke	No	0	No	0	No	<5years	Yes	No	No	75	162	28.578	Sinusal	4	0	Yes	yes	1	1	88	72.1	50			No	Yes	No	Yes	No	Endocarditis
48.6391	33.2255	1	82	No	Yes	Insulin	Yes	No	< 7 D	No	0	Valvular	1	No	0	No	No	No	No	No	0	Yes treated	1	No	No	No	No	No	70	140	35.7143	FA ou TSV	4	2	No	No	0	0	178	23.8	50	65		No	Yes	Org MR	No	No	Degenerative/Dystrophic
5.83455	6.80134	1	60	Current	No	No	No	No	< 7 D	No	0	Valvular	1	No	0	Yes	No	Stroke	Hemorragic stroke	No	0	Untreaded	0	No	No	No	No	No	58	154	24.4561	FA ou TSV	3	0	No	No	0	0	128	37.9	51	40		No	Yes	No	No	No	Degenerative/Dystrophic
28.6302	17.8597	1	68	No	Yes	No	Yes	Stable angina	< 7 D	Yes	0	Valvular	1	No	0	Yes	Yes	Stroke	Ischemic stroke	Yes	1	Yes treated	1	No	No	No	No	No	80	167	28.6851	Sinusal	4	0	No	No	0	0	154	39.1	60	55		No	Yes	Mitral stenosis	No	No	Degenerative/Dystrophic
9.39783	4.2791	0	58	No	No	oral therapy	Yes	No	< 7 D	No	0	Valvular	1	No	0	Yes	No	No	No	No	0	Yes treated	1	No	<5years	Yes	No	No	89	160	34.7656	Sinusal	4	0	No	No	0	0	64	140.1	35	30	36	No	Yes	Mitral stenosis	No	No	rheumatic
3.99907	4.23928	0	39	Past	No	No	No	No	< 7 D	No	0	Valvular	2	No	0	Yes	No	Stroke	No	No	0	No	0	No	No	No	No	No	60	170	20.7612	Sinusal	4	0	No	No	0	0	79	94.2	50	35		No	Yes	Org MR	No	No
5.47904	3.53461	1	19	No	No	No	No	No	< 7 D	No	0	Valvular	3	No	0	No	No	Stroke	Ischemic stroke	No	0	No	0	No	No	No	No	No	65	168	23.03	Sinusal	3	0	No	No	0	0	49	167.6	60	55		No	Yes	No	No	No
5.8498	11.3882	0	65	Past	No	No	No	No	< 7 D	No	0	Valvular	2	No	0	No	No	No	No	No	0	No	0	No	No	No	No	No	68	175	22.2041	FA ou TSV	4	0	No	No	0	0	79	79.3		33		No	Yes	No	No	No
3.99907	4.40296	0	22	No	No	No	No	No	< 7 D	No	0	Valvular	1	No	0	No	No	No	No	No	0	No	0	No	No	No	No	No	60	182	18.1138	FA ou TSV	3	0	No	No	0	0	105	82.8	50	40		No	Yes	No	No	No
11.1036	8.13603	1	46	No	No	No	No	No	< 7 D	No	0	Valvular	2	No	0	Yes	No	No	No	No	0	No	0	No	No	No	No	No	54	165	19.8347	Sinusal	4	0	No	No	0	0	88	60.2	50	75		No	Yes	No	Yes	No	Others
5.49341	3.94001	0	64	Past	Yes	No	Yes	No	< 7 D	No	0	Valvular	1	No	0	Yes	No	No	No	No	0	No	0	Yes	No	No	No	No	56	166	20.3223	Sinusal	4	0	No	No	0	0	83	63	70			No	Yes	Org MR	No	No
10.7923	16.8506	0	75	No	Yes	No	No	No	< 7 D	No	0	Valvular	1	No	0	No	No	No	No	No	0	No	0	No	No	No	No	No	80	170	27.6817	FA ou TSV	4	0	No	No	0	0	78	81.9		55		yes	Yes	Org MR	No	Yes
20.7522	19.0691	1	62	No	No	No	Yes	No	< 7 D	Yes	0	Combined	1	Previous vascular surgery	1	Yes	No	No	No	No	0	No	0	No	No	No	No	No	63	160	24.6094	FA ou TSV	4	0	No	No	0	0	361	14.2	50	47		yes	Yes	Org MR	No	Yes
6.22778	4.93662	0	66	Past	Yes	No	No	No	< 7 D	No	0	Valvular	1	No	0	No	No	No	No	No	0	No	0	No	No	No	No	No	75	170	25.9516	FA ou TSV	4	0	No	No	0	0	108	63.1	65	50		No	Yes	Org MR	No	No	Others
4.84117	2.12852	0	62	Past	Yes	No	Yes	No	< 7 D	No	0	Valvular	1	No	0	No	No	No	No	No	0	No	0	No	No	No	No	No	83	172	28.0557	Sinusal	2	0	No	No	0	0	77	103.3	78	45		No	Yes	Org MR	No	No	Others
16.1318	7.45907	1	77	No	No	No	No	No	< 7 D	No	0	Valvular	2	No	0	No	Yes	No	No	No	0	No	0	No	<5years	No	No	No	62	158	24.8358	Sinusal	3	0	No	No	0	0	64	63.7	70	60	71	No	Yes	Mitral stenosis	No	No	Others
7.18091	5.26418	0	62	Past	No	No	Yes	No	< 7 D	No	0	Valvular	1	No	0	Yes	No	No	No	No	0	No	0	No	No	No	No	No	70	180	21.6049	Sinusal	4	0	No	No	0	0	58	115.6	45	55		No	Yes	Org MR	No	Yes	Others
24.0982	11.139	1	73	No	Yes	No	No	No	< 7 D	No	0	Valvular	1	No	0	No	No	No	No	No	0	No	0	No	No	No	No	No	56	165	20.5693	Sinusal	3	0	No	No	0	0	145	27	70	75		No	Yes	Org MR	No	No	Degenerative/Dystrophic
26.6733	8.40652	0	80	No	Yes	No	No	No	< 7 D	No	0	Valvular	1	No	0	No	No	No	No	No	0	No	0	No	No	No	No	No	81	160	31.6406	Sinusal	4	0	No	No	0	0	114	52.4	75	75		No	Yes	Org MR	No	Yes	Degenerative/Dystrophic
5.47904	6.17434	1	25	No	No	No	No	No	< 7 D	No	0	Valvular	1	No	0	No	No	No	Ischemic stroke	No	0	No	0	No	No	No	No	No	50	169	17.5064	Sinusal	3	0	No	No	0	0	57	105.3				No	Yes	Mitral stenosis	Yes	No	rheumatic
51.2502	21.0851	0	72	No	No	No	No	No	< 7 D	No	0	Valvular	3	No	0	No	No	Peripheral	Hemorragic stroke	Yes	1	No	0	No	<5years	No	No	No	77	178	24.3025	FA ou TSV	3	0	No	yes	1	0	158	40.7	45	31		No	Yes	No	No	No
11.1349	3.71147	0	36	Current	No	No	No	No	< 7 D	No	0	Valvular	2	No	0	No	Yes	No	Ischemic stroke	No	0	No	0	No	No	No	No	No	76	180	23.4568	Sinusal	3	0	No	yes	1	0	77	126.1	75	23		No	Yes	No	No	No
17.0538	15.8414	1	78	No	Yes	No	No	No	< 7 D	No	0	Valvular	1	No	0	Yes	Yes	No	Ischemic stroke	No	0	No	0	No	No	No	No	No	80	158	32.0461	Sinusal	4	0	No	No	0	0	104	49.8	77	60		No	Yes	Mitral stenosis	No	No
51.3129	28.8554	1	86	No	Yes	Insulin	Yes	No	< 7 D	No	0	Valvular	1	No	0	No	Yes	No	Ischemic stroke	No	0	No	0	No	No	No	No	No	75	165	27.5482	FA ou TSV	3	0	Yes	yes	1	0	102	45	55	40		No	Yes	No	No	No	Endocarditis
8.72995	2.5344	0	75	Past	Yes	oral therapy	Yes	No	< 7 D	No	0	No	0	No	0	Yes	No	No	No	No	0	No	0	No	No	No	No	No	91	174	30.0568	FA ou TSV	4	0	No	No	0	0	124	58.6	70	70		No	Yes	Org MR	No	No
8.13244	4.00474	1	73	No	Yes	No	Yes	No	< 7 D	No	0	No	0	No	0	Yes	No	No	No	No	0	Yes treated	1	No	No	No	No	No	68	155	28.3039	Sinusal	3	0	No	No	0	0	101	47.1	73	50		No	Yes	Org MR	No	No
20.827	11.8008	1	49	Unknown	No	No	No	No	< 7 D	No	0	No	0	No	0	Yes	No	No	No	Yes	1	No	0	No	No	No	No	No	59	140	30.102	FA ou TSV	3	0	Yes	No	0	1	64	87.6	64	80		No	Yes	Org MR	No	No
4.239	3.9655	1	70	No	Yes	oral therapy	Yes	No	< 7 D	No	0	No	0	No	0	Yes	No	No	No	No	0	No	0	No	No	No	No	No	81	165	29.7521	Sinusal	4	0	No	No	0	0	134	44.2	70	45		No	Yes	Mitral stenosis	No	No
7.72484	2.39726	0	73	No	No	No	No	No	< 7 D	No	0	No	0	No	0	No	No	Stroke	Ischemic stroke	No	0	No	0	No	No	No	No	No	85	180	26.2346	FA ou TSV	4	0	No	No	0	0	104		65	70		No	Yes	Org MR	Yes	No
13.6309	5.80605	1	73	No	Yes	No	Yes	No	< 7 D	No	0	No	0	No	0	Yes	No	No	Ischemic stroke	No	0	No	0	No	No	No	No	No	66	158	26.4381	FA ou TSV	4	2	No	No	0	0	517	8.9	46	42		No	Yes	Org MR	No	Yes
2.53176	1.42753	1	62	No	Yes	No	Yes	No	< 7 D	No	0	No	0	No	0	No	No	No	No	No	0	No	0	No	<5years	Yes	No	No	65	149	29.278	Sinusal	3	0	No	No	0	0	80	66.2	55	45		No	Yes	Org MR	No	Yes
3.57324	1.41493	0	66	Past	No	No	Yes	No	< 7 D	No	0	No	0	No	0	No	No	No	No	No	0	No	0	No	No	No	No	No	78	175	25.4694	Sinusal	4	0	No	No	0	0	83	85.4	35	26		No	Yes	Org MR	No	No	Others
9.1853	6.38302	1	75	No	No	No	No	No	< 7 D	No	0	No	0	No	0	Yes	No	No	No	No	0	Yes treated	1	No	No	No	No	No	55	155	22.8928	FA ou TSV	4	0	No	No	0	0	125	29.9	60	55		No	Yes	Org MR	No	No	Others
24.368	53.0662	1	78	No	No	No	No	STEMI	< 7 D	Yes	1	No	0	No	0	No	No	No	No	No	0	No	0	No	<5years	No	No	No				Sinusal	4	0	Yes	No	0	1						No	Yes	Org MR	No	No	Others
10.4597	2.8948	0	78	Past	No	No	No	No	< 7 D	No	0	No	0	No	0	No	No	No	No	No	0	No	0	No	<5years	No	No	No	77	169	26.9598	FA ou TSV	3	0	No	No	0	0	108	54.3	50	62		No	Yes	Org MR	No	No	Degenerative/Dystrophic
7.95555	7.63064	0	85	No	Yes	No	No	No	< 7 D	No	0	No	0	No	0	No	No	No	No	No	0	No	0	No	<5years	No	No	No	61	173	20.3816	Sinusal	4	0	No	No	0	0	136	30.3	50	60		No	Yes	Org MR	No	No	Degenerative/Dystrophic
12.6805	3.86099	0	83	No	Yes	oral therapy	No	No	< 7 D	No	0	No	0	No	0	Yes	No	No	Ischemic stroke	No	0	No	0	No	no metatstasis	No	No	No	80	175	26.1224	FA ou TSV	4	0	No	No	0	0	223	25.1	55			No	Yes	Org MR	No	No	Degenerative/Dystrophic
12.144	8.87415	0	77	Past	No	No	No	No	< 7 D	No	0	Valvular	1	No	0	No	No	No	No	No	0	No	0	No	no metatstasis	No	No	No	61	172	20.6193	FA ou TSV	4	0	No	No	0	0	83	56.9	50	45	40	No	Yes	Org MR	No	No	Degenerative/Dystrophic
14.8382	5.53464	0	84	No	Yes	No	No	No	< 7 D	No	0	No	0	No	0	Yes	No	No	Ischemic stroke	No	0	No	0	No	No	No	No	No	82	174	27.0842	Sinusal	4	0	No	No	0	0	129	43.7	60	70		No	Yes	Org MR	No	No	Degenerative/Dystrophic
19.8536	7.88036	1	86	No	Yes	No	Yes	Stable angina	< 7 D	Yes	0	No	0	Carotid >50%	1	No	No	No	No	No	0	No	0	No	No	No	No	No	57	155	23.7253	Sinusal	3	0	No	No	0	0	117	27.5	65	45		No	Yes	Org MR	No	No	Degenerative/Dystrophic
1.50543	0.673305	0	43	Current	No	No	No	No	< 7 D	No	0	No	0	No	0	No	No	No	No	No	0	No	0	No	No	No	No	No	75	178	23.6713	Sinusal	3	0	No	No	0	0	98	91.2	77			No	Yes	Org MR	No	No	Degenerative/Dystrophic
1.50543	0.558121	0	53	Past	No	No	No	No	< 7 D	No	0	No	0	No	0	No	No	No	No	No	0	No	0	No	No	No	No	No	76	180	23.4568	Sinusal	2	0	No	No	0	0	84	96.7	74			No	Yes	Org MR	No	No	Degenerative/Dystrophic
7.46191	4.63484	1	79	No	No	No	No	No	< 7 D	No	0	No	0	No	0	No	No	No	No	No	0	No	0	No	No	No	No	No	55	154	23.1911	Sinusal	3	0	No	No	0	0	72	48.7	70	55		No	Yes	Org MR	No	No	Degenerative/Dystrophic
1.50543	0.673305	0	43	No	No	No	No	No	< 7 D	No	0	No	0	No	0	No	No	No	No	No	0	No	0	No	No	No	No	No	90	185	26.2966	Sinusal	3	0	No	No	0	0	82	130.8	69			No	Yes	Org MR	No	No	Degenerative/Dystrophic
2.53861	1.56479	0	67	Current	Yes	No	No	No	< 7 D	No	0	No	0	No	0	No	No	No	No	No	0	No	0	No	No	No	No	No	70	179	21.847	Sinusal	3	0	No	No	0	0	89	70.5	73	56		No	Yes	Org MR	No	No	Degenerative/Dystrophic
11.3915	4.7664	1	86	No	Yes	No	No	No	< 7 D	No	0	No	0	No	0	No	No	No	No	No	0	No	0	No	No	No	No	No	46	150	20.4444	Sinusal	3	0	No	No	0	0	68	38.1	76	45		No	Yes	Org MR	No	No	Degenerative/Dystrophic
4.25027	1.03693	0	75	Past	No	No	Yes	No	< 7 D	No	0	No	0	No	0	No	No	No	No	No	0	No	0	No	No	No	No	No	76	162	28.959	Sinusal	1	0	No	No	0	0	105	57.8	55			No	Yes	Org MR	No	No	Degenerative/Dystrophic
8.96511	2.49775	1	82	No	No	No	Yes	No	< 7 D	No	0	No	0	No	0	No	No	No	No	No	0	No	0	No	No	No	No	No	56	157	22.719	Sinusal	3	0	No	No	0	0	64	53	70	47		No	Yes	Org MR	No	No	Degenerative/Dystrophic
5.14244	3.99801	0	78	Past	Yes	No	Yes	No	< 7 D	No	0	No	0	No	0	No	No	No	No	No	0	No	0	No	No	No	No	No	63	162	24.0055	Sinusal	4	0	No	No	0	0	132	36.4	70	40		No	Yes	Org MR	No	No	Degenerative/Dystrophic
6.59225	3.72764	1	77	No	No	No	No	No	< 7 D	No	0	No	0	No	0	Yes	No	No	No	No	0	No	0	No	No	No	No	No	64	162	24.3865	Sinusal	3	0	No	No	0	0	91	46.3	60	36		No	Yes	Org MR	No	No	Degenerative/Dystrophic
1.50543	0.874912	0	58	No	No	No	No	No	< 7 D	No	0	No	0	No	0	Yes	No	No	No	No	0	No	0	No	No	No	No	No	75	170	25.9516	Sinusal	4	0	No	No	0	0	71	106.4	65	28		No	Yes	Org MR	No	No	Degenerative/Dystrophic
11.0731	5.20181	1	74	No	Yes	No	No	No	< 7 D	No	0	No	0	No	0	Yes	No	No	No	No	0	No	0	No	No	No	No	No	40	153	17.0874	Sinusal	4	0	No	No	0	0	110	25.1	65	70		No	Yes	Org MR	No	No	Degenerative/Dystrophic
7.01463	5.79394	1	78	Current	Yes	No	Yes	No	< 7 D	No	0	No	0	No	0	Yes	No	No	No	No	0	No	0	No	No	No	No	No	67	170	23.1834	Sinusal	4	0	No	No	0	0	105	41.3	60	55		No	Yes	Org MR	No	No	Degenerative/Dystrophic
4.70258	3.19712	1	51	No	No	No	No	No	< 7 D	No	0	No	0	No	0	No	No	Stroke	Ischemic stroke	Yes	1	No	0	No	No	No	No	No	51	164	18.9619	FA ou TSV	4	0	No	No	0	0	158	30	63	30		No	Yes	Org MR	No	No	Degenerative/Dystrophic
46.785	14.4582	0	76	Past	No	No	No	No	< 7 D	No	0	Valvular	1	Carotid >50%	1	Yes	No	No	No	No	0	Yes treated	1	No	No	No	No	No	98	186	28.327	FA ou TSV	4	0	No	No	0	0	98	78.6	60	75		No	Yes	Org MR	No	No	Degenerative/Dystrophic
17.5056	6.44889	1	82	No	Yes	No	No	No	< 7 D	No	0	No	0	No	0	Yes	No	No	No	No	0	Untreaded	0	No	No	No	No	No	68	165	24.977	Sinusal	4	0	No	No	0	0	137	30.1	65	66		No	Yes	Org MR	No	No	Degenerative/Dystrophic
12.0816	7.36445	1	87	No	Yes	No	Yes	No	< 7 D	No	0	No	0	No	0	Yes	No	No	No	No	0	Untreaded	0	No	No	No	No	No	73	173	24.3911	FA ou TSV	4	0	No	No	0	0	160	25.3	70	60		No	Yes	Org MR	No	No	Degenerative/Dystrophic
11.3915	4.7664	1	86	No	Yes	No	No	No	< 7 D	No	0	No	0	No	0	No	No	No	No	No	0	No	0	Yes	No	No	No	No	62	165	22.7732	Sinusal	3	0	No	No	0	0	84	41.6	68	32		No	Yes	Org MR	No	No	Degenerative/Dystrophic
8.96511	3.22789	1	82	No	No	No	No	No	< 7 D	No	0	No	0	No	0	No	No	No	No	No	0	No	0	No	No	No	No	No	66	167	23.6652	Sinusal	4	0	Yes	No	0	0	68	58.8	69	45		No	Yes	Org MR	No	No	Degenerative/Dystrophic
2.53861	1.16576	0	67	Past	No	Insulin	No	No	< 7 D	No	0	No	0	No	0	Yes	No	No	No	No	0	No	0	No	No	No	No	No	55	162	20.9572	Sinusal	3	0	Yes	No	0	0	53	93.1	55			No	Yes	Org MR	No	No	Degenerative/Dystrophic
18.6039	27.7623	0	86	No	No	No	No	No	< 7 D	No	0	No	0	No	0	Yes	No	No	No	No	0	No	0	No	No	No	No	No	55	165	20.202	Sinusal	4	0	Yes	No	0	1	81	45	67			No	Yes	Org MR	No	No	Degenerative/Dystrophic
6.59225	1.82358	1	77	No	Yes	No	No	No	< 7 D	No	0	No	0	No	0	No	No	No	No	No	0	No	0	No	No	No	No	No	75	150	33.3333	Sinusal	3	0	No	No	0	0	81	60.9	55			No	Yes	Ao stenosis	No	No	Degenerative/Dystrophic
11.7465	4.4124	1	75	No	Yes	Insulin	Yes	No	< 7 D	No	0	No	0	No	0	No	No	No	TIA	No	0	No	0	No	No	No	No	No	90	165	33.0579	Sinusal	4	0	No	No	0	0	75	81.4	55	70		No	Yes	Mitral stenosis	No	No	Degenerative/Dystrophic
5.12893	2.51557	1	73	No	Yes	No	No	No	< 7 D	No	0	No	0	No	0	No	No	No	No	No	0	No	0	No	No	No	No	No	63	160	24.6094	Sinusal	4	0	No	No	0	0	81	54.4	60	50		No	Yes	Mitral stenosis	No	No	Degenerative/Dystrophic
3.07479	2.19881	1	65	No	No	Insulin	Yes	No	< 7 D	No	0	No	0	No	0	No	No	No	No	No	0	No	0	No	No	No	No	No	60	145	28.5375	Sinusal	3	0	No	No	0	0	86	54.6	68	35		No	Yes	Mitral stenosis	No	No	Degenerative/Dystrophic
4.81422	1.6578	1	72	No	Yes	No	Yes	Non STEMI	> 90 D	Yes	0	No	0	No	0	No	No	No	No	No	0	No	0	No	No	No	No	No	68	160	26.5625	Sinusal	3	0	No	No	0	0	55	87.8	65	60		No	Yes	Mitral stenosis	No	No	Degenerative/Dystrophic
13.2	5.64023	1	77	No	No	oral therapy	No	No	< 7 D	No	0	No	0	No	0	Yes	No	No	No	No	0	No	0	No	No	No	No	No	52	158	20.83	FA ou TSV	4	0	No	No	0	0	98	34.9	55	85		No	Yes	Mitral stenosis	No	No	Degenerative/Dystrophic
6.19361	3.05071	1	76	No	Yes	No	No	No	< 7 D	No	0	Valvular	0	No	0	No	No	No	No	No	0	No	0	No	No	No	No	No	55	155	22.8928	FA ou TSV	3	0	No	No	0	0	151	24.3	55			yes	Yes	Mitral stenosis	No	No	Degenerative/Dystrophic
8.37672	4.91005	0	76	Past	Yes	No	Yes	No	< 7 D	No	0	No	0	Carotid >50%	1	No	No	No	Ischemic stroke	No	0	No	0	No	No	No	No	No	70	161	27.0051	Sinusal	3	0	No	No	0	0	137	40.2	60	40		No	Yes	No	Yes	No	Degenerative/Dystrophic
55.3162	44.0768	1	65	No	Yes	No	No	No	< 7 D	No	0	No	0	Lower Limbs	1	No	No	Peripheral	No	Yes	1	Yes treated	1	Yes	No	No	No	Yes	50	165	18.3655	Sinusal	4	0	No	No	0	1	143	27.4	70	65		No	Yes	No	Yes	No	Degenerative/Dystrophic
12.4551	1.8544	1	76	No	No	No	Yes	STEMI	> 90 D	Yes	0	No	0	No	0	No	No	No	No	No	0	No	0	No	No	No	No	No	72	150	32	Sinusal	3	0	No	No	0	0	51	94.3	68	64		No	Yes	Mitral stenosis	Yes	No	Degenerative/Dystrophic
3.08306	1.07485	0	70	No	Yes	No	Yes	No	< 7 D	No	0	No	0	No	0	No	No	No	No	No	0	No	0	No	No	No	No	No	77	171	26.3329	Sinusal	1	0	No	No	0	0	79	83.8	65	45		No	Yes	Org MR	No	Yes	Degenerative/Dystrophic
11.3915	6.11811	1	86	No	Yes	No	Yes	No	< 7 D	No	0	No	0	No	0	Yes	No	No	No	No	0	No	0	No	No	No	No	No	80	168	28.3447	Sinusal	4	0	No	No	0	0	96	47	70	40		No	Yes	Org MR	No	Yes	Degenerative/Dystrophic
10.736	5.95634	1	85	No	Yes	No	Yes	No	< 7 D	No	0	No	0	No	0	Yes	No	No	No	No	0	No	0	No	No	No	No	No	64	164	23.7954	Sinusal	4	0	No	No	0	0	106	34.7	70	46		No	Yes	Org MR	No	Yes	Degenerative/Dystrophic
12.3679	6.21968	1	80	Past	No	No	No	No	< 7 D	No	0	No	0	No	0	No	No	No	No	No	0	Yes treated	1	No	No	No	No	No	42	155	17.4818	FA ou TSV	4	0	Yes	No	0	0	97	27.1	57	50		No	Yes	Mitral stenosis	No	Yes	Degenerative/Dystrophic
4.52987	1.70361	0	76	No	No	No	No	No	< 7 D	No	0	No	0	No	0	No	Yes	No	No	No	0	No	0	No	<5years	No	No	No	70	170	24.2215	Sinusal	3	0	No	No	0	0	94	58.5	81	32		No	Yes	Org MR	No	No	Endocarditis
4.98888	1.46327	0	66	Past	No	No	No	No	< 7 D	No	0	No	0	No	0	No	No	No	Ischemic stroke	No	0	No	0	No	No	No	No	No	71	176	22.921	Sinusal	4	0	No	No	0	0	51	126.6	60	65		No	Yes	Org MR	No	No	Endocarditis
10.0106	4.10891	0	79	Past	Yes	No	No	No	< 7 D	No	0	No	0	No	0	Yes	Yes	Stroke	No	No	0	No	0	No	No	No	No	No	70	175	22.8571	Sinusal	4	0	No	No	0	0	230	22.8	55	34		No	Yes	Org MR	No	No	Endocarditis
9.87035	9.043	1	70	No	No	No	No	No	< 7 D	No	0	No	0	No	0	No	No	No	No	No	0	No	0	No	No	No	No	No	65	165	23.8751	Sinusal	1	0	No	No	0	1	82	57.9	60			No	Yes	Org MR	No	No	Endocarditis
6.59225	6.70338	1	77	No	Yes	Insulin	No	No	< 7 D	No	0	No	0	No	0	Yes	Yes	Stroke	Ischemic stroke	No	0	No	0	No	No	No	PHT	No	52	166	18.8707	Sinusal	4	0	No	No	0	0	125	27.4	73	45		No	Yes	Org MR	No	No	Endocarditis
2.60548	0.811965	0	60	Past	No	No	No	No	< 7 D	No	0	No	0	No	0	No	Yes	Stroke	Ischemic stroke	No	0	Yes treated	1	No	No	No	Uncomplicated	No	100	177	31.9193	Sinusal	3	0	No	No	0	0	96	102.4	65	30		No	Yes	Org MR	No	No	Endocarditis
6.01289	2.93963	1	47	No	No	Insulin	No	No	< 7 D	No	0	No	0	No	0	No	No	Stroke	No	No	0	No	0	No	metatstasis	No	No	No	62	163	23.3355	Sinusal	3	0	No	yes	1	0	92	65.4	55			No	Yes	Org MR	No	No	Endocarditis
14.4698	29.762	1	60	No	No	No	No	No	< 7 D	No	0	No	0	No	0	No	No	Stroke	No	No	0	No	0	No	No	No	No	No	70	155	29.1363	Sinusal	4	0	No	yes	1	1	187	31.3	60			No	Yes	Org MR	No	No	Endocarditis
38.4878	20.2865	0	67	No	Yes	Insulin	Yes	Stable angina	< 7 D	No	0	CABG	1	Carotid >50%	1	No	No	No	No	No	0	No	0	No	No	No	No	No	75	168	26.5731	Sinusal	3	0	No	yes	1	0	124	54.2	45	42		No	Yes	Org MR	No	No	Endocarditis
6.01289	1.54454	1	25	No	No	No	No	No	< 7 D	No	0	No	0	No	0	No	No	No	No	No	0	No	0	No	No	No	No	No	54	169	18.9069	Sinusal	3	0	No	yes	1	0	66	98.3	70			No	Yes	Org MR	No	No	Endocarditis
18.9227	21.0315	0	60	Past	No	oral therapy	No	No	< 7 D	No	0	No	0	No	0	No	No	No	No	No	0	No	0	No	No	No	No	No	77	177	24.5779	Sinusal	1	0	No	yes	1	1	212	35.7	50			No	Yes	Org MR	No	No	Endocarditis
11.1349	4.40647	0	52	Current	No	No	No	No	< 7 D	No	0	Valvular	1	No	0	No	No	No	No	No	0	No	0	No	No	No	No	No	61	164	22.68	Sinusal	3	0	No	yes	1	0	76	86.8	70	32		No	Yes	Org MR	No	No	Endocarditis
10.2124	16.3287	0	45	Current	No	No	No	No	< 7 D	No	0	No	0	No	0	No	Yes	No	No	No	0	No	0	No	No	No	No	No	80	175	26.1224	Sinusal	4	0	No	yes	1	1	127	73.5	60			No	Yes	Org MR	No	No	Endocarditis
6.01289	2.47847	1	31	No	No	No	No	No	< 7 D	No	0	No	0	No	0	No	Yes	No	No	No	0	No	0	No	No	No	No	No	53	170	18.3391	Sinusal	3	0	No	yes	1	0	73	82.6	58	40		No	Yes	Org MR	No	No	Endocarditis
15.5185	4.89785	0	70	No	Yes	oral therapy	Yes	No	< 7 D	No	0	No	0	No	0	Yes	Yes	No	No	No	0	No	0	No	No	No	No	No	69	168	24.4473	Sinusal	4	0	No	yes	1	0	208	28.5	78			No	Yes	Org MR	No	No	Endocarditis
24.0489	7.86492	1	83	No	Yes	No	No	No	< 7 D	No	0	No	0	No	0	No	No	Peripheral	No	No	0	No	0	No	No	No	No	No	57	158	22.8329	Sinusal	3	0	No	yes	1	0	70	48.5	60	35		No	Yes	Org MR	No	No	Endocarditis
34.2535	12.8785	1	68	No	Yes	No	No	No	< 7 D	No	0	No	0	Carotid >50%	1	No	Yes	Visceral	Hemorragic stroke	Yes	1	No	0	No	No	No	No	No	70	155	29.1363	Sinusal	3	0	No	yes	1	0	77	68.3				No	Yes	Org MR	No	No	Endocarditis
13.0016	2.87126	0	63	Past	Yes	No	No	No	< 7 D	No	0	No	0	No	0	Yes	Yes	Stroke	Hemorragic stroke	No	0	Yes treated	1	No	No	No	No	No	95	190	26.3158	Sinusal	4	0	No	yes	1	0	86	104.5	35	28		No	Yes	Org MR	No	No	Endocarditis
7.00108	5.29607	0	36	Current	No	No	No	No	< 7 D	No	0	No	0	No	0	Yes	Yes	No	No	No	0	Yes treated	1	No	No	No	No	No				Sinusal	4	0	No	yes	1	0	170		70	45		No	Yes	Org MR	No	No	Endocarditis
14.8692	2.67008	0	40	No	Yes	No	No	No	< 7 D	No	0	No	0	No	0	No	Yes	Stroke	Ischemic stroke	Yes	1	Yes treated	1	No	No	No	No	No	105	170	36.3322	Sinusal	3	0	No	yes	1	0	114	113.2	70	60		No	Yes	Org MR	No	No	Endocarditis
22.8529	8.28458	1	82	Past	Yes	No	No	No	< 7 D	No	0	No	0	No	0	No	No	No	No	No	0	No	0	No	<5years	Yes	No	No	62	162	23.6244	Sinusal	4	0	No	yes	1	0	110	34.1	55			No	Yes	Org MR	No	No	Endocarditis
10.2124	27.283	0	48	Past	No	No	No	No	< 7 D	No	0	No	0	No	0	No	No	No	No	No	0	No	0	No	No	No	No	Yes	53	170	18.3391	Sinusal	4	0	No	yes	1	1	197	30.4	50			No	Yes	Org MR	No	No	Endocarditis
10.938	4.4367	1	48	No	Yes	oral therapy	No	No	< 7 D	No	0	No	0	No	0	Yes	Yes	No	No	No	0	No	0	No	No	No	No	Yes	98	167	35.1393	Sinusal	4	0	No	yes	1	0	335	28.1	65	50		No	Yes	Org MR	No	No	Endocarditis
33.9969	4.8016	0	63	No	Yes	oral therapy	Yes	No	< 7 D	No	0	No	0	Lower Limbs	1	No	Yes	No	No	Yes	1	No	0	No	No	No	No	Yes	80	178	25.2493	Sinusal	1	0	No	yes	1	0	530	14.3	70	48		No	Yes	Org MR	No	No	Endocarditis
15.3502	8.89752	0	66	No	No	No	No	No	< 7 D	No	0	No	0	No	0	No	No	No	No	No	0	No	0	No	No	No	No	No	60	170	20.7612	Sinusal	1	0	Yes	yes	1	1	46	118.6	60			No	Yes	Org MR	No	No	Endocarditis
19.6842	32.538	0	51	No	No	No	No	No	< 7 D	No	0	No	0	No	0	No	No	No	No	No	0	No	0	No	No	No	No	No	56	178	17.6745	Sinusal	4	0	Yes	yes	1	1	175	35	65	70		No	Yes	Org MR	No	No	Endocarditis
41.5813	42.5219	0	75	Past	Yes	No	No	No	< 7 D	No	0	No	0	No	0	No	No	No	No	No	0	No	0	No	No	No	No	No	64	168	22.6757	Sinusal	4	0	Yes	yes	1	1	119	42.9	70	70		No	Yes	Org MR	No	No	Endocarditis
41.7504	12.0204	1	63	No	Yes	oral therapy	Yes	No	< 7 D	No	0	No	0	Lower Limbs	1	Yes	No	Stroke	Ischemic stroke	Yes	1	No	0	No	No	No	No	No	65	168	23.03	Sinusal	4	0	Yes	yes	1	0	243	21.5	60	50		No	Yes	Org MR	No	No	Endocarditis
41.6913	41.065	1	69	No	Yes	No	No	No	< 7 D	No	0	No	0	No	0	No	No	No	Ischemic stroke	Yes	1	No	0	No	No	No	No	No	50	150	22.2222	Sinusal	4	0	Yes	yes	1	1	193	19.2	60			No	Yes	Org MR	No	No	Endocarditis
10.4634	9.82884	0	73	Past	No	No	No	No	< 7 D	No	0	No	0	No	0	No	No	No	No	No	0	Untreaded	0	No	No	No	No	No	72	172	24.3375	Sinusal	4	0	Yes	yes	1	0	125	47.4	50	55		No	Yes	Org MR	No	No	Endocarditis
4.6841	1.39291	0	60	Past	Yes	No	No	No	< 7 D	No	0	No	0	No	0	No	No	Stroke	No	No	0	No	0	No	No	No	No	No	81	181	24.7245	Sinusal	2	0	No	yes	1	0	104	76.5	63			No	Yes	No	No	No	Endocarditis
6.01289	1.15356	1	35	No	No	No	No	No	< 7 D	No	0	No	0	No	0	No	Yes	No	Ischemic stroke	No	0	No	0	No	No	No	No	No	58	155	24.1415	Sinusal	1	0	No	yes	1	0	72	88.3	63			No	Yes	Mitral stenosis	No	No	Endocarditis
6.01289	2.00177	1	32	Current	No	No	No	No	< 7 D	No	0	No	0	No	0	No	No	Stroke	Ischemic stroke	No	0	No	0	No	No	No	No	No	40	160	15.625	Sinusal	4	0	No	yes	1	0	38	118.7	60			No	Yes	Org MR	Yes	No	Endocarditis
2.08258	0.999685	1	29	No	No	No	No	No	< 7 D	No	0	No	0	No	0	No	No	No	No	No	0	No	0	No	No	No	No	No	58	160	22.6562	Sinusal	3	0	No	No	0	0	67	100.3	53	35		No	Yes	Org MR	No	No	rheumatic
5.46304	2.16326	1	74	No	No	No	No	No	< 7 D	No	0	No	0	No	0	No	No	No	No	No	0	No	0	No	No	No	No	No	59	161	22.7615	Sinusal	1	0	No	No	0	0	88	46.2	70			No	Yes	Org MR	No	No	rheumatic
3.08306	0.893512	0	70	Past	No	No	Yes	No	< 7 D	No	0	No	0	No	0	No	No	No	No	No	0	No	0	No	No	No	No	No	92	180	28.3951	Sinusal	3	0	No	No	0	0	72	109.9	72			No	Yes	Org MR	No	No	rheumatic
3.08306	2.08452	0	70	Past	Yes	No	Yes	No	< 7 D	No	0	No	0	No	0	No	No	No	No	No	0	No	0	No	No	No	No	No	70	160	27.3438	Sinusal	3	0	No	No	0	0	155	38.8	60			No	Yes	Org MR	No	No	rheumatic
2.08258	0.999685	1	18	No	No	No	No	No	< 7 D	No	0	No	0	No	0	Yes	No	No	No	No	0	No	0	No	No	No	No	No	53	163	19.9481	Sinusal	3	0	No	No	0	0	77	87.7	55	35		No	Yes	Org MR	No	No	rheumatic
2.08258	1.13091	1	26	No	No	No	No	No	< 7 D	No	0	No	0	No	0	Yes	Yes	No	No	No	0	No	0	No	No	No	No	No	55	170	19.0311	Sinusal	3	0	No	No	0	0	80	81.8	64			No	Yes	Org MR	No	No	rheumatic
13.2	5.64023	1	77	No	No	oral therapy	No	No	< 7 D	No	0	No	0	No	0	Yes	No	No	No	No	0	No	0	No	No	No	No	No	51	149	22.9719	Sinusal	4	0	Yes	No	0	0	94	35.7	55	80		No	Yes	Org MR	No	No	rheumatic
2.08258	1.18304	1	35	No	Yes	No	No	No	< 7 D	No	0	No	0	No	0	No	No	Stroke	Ischemic stroke	No	0	No	0	No	No	No	No	No	85	166	30.8463	FA ou TSV	3	0	No	No	0	0	109	85.5	70	60		No	Yes	Mitral stenosis	No	No	rheumatic
6.59225	6.8598	1	77	No	No	No	No	No	< 7 D	No	0	No	0	No	0	No	No	No	Ischemic stroke	No	0	No	0	No	No	No	No	No	78	159	30.8532	FA ou TSV	4	0	No	No	0	0	70	73.3		50	74	No	Yes	Mitral stenosis	No	No	rheumatic
25.728	12.1915	0	81	Past	Yes	No	Yes	No	< 7 D	No	0	Valvular	2	No	0	Yes	No	No	Ischemic stroke	No	0	No	0	No	No	No	No	No	75	176	24.2123	Sinusal	4	0	No	No	0	0	227	23.9	55	40		No	Yes	Mitral stenosis	No	No	rheumatic
2.08258	1.46751	1	35	Past	No	No	No	No	< 7 D	No	0	No	0	No	0	No	No	No	No	No	0	No	0	No	No	No	No	No	55	155	22.8928	Sinusal	4	0	No	No	0	0	82	73.5	64	29		No	Yes	Mitral stenosis	No	No	rheumatic
1.50543	1.42582	0	42	Past	No	No	No	No	< 7 D	No	0	No	0	No	0	No	No	No	No	No	0	No	0	No	No	No	No	No	65	165	23.8751	Sinusal	4	0	No	No	0	0	65	120.4	50	35	54	No	Yes	Mitral stenosis	No	No	rheumatic
4.239	4.16478	1	70	No	No	No	No	No	< 7 D	No	0	No	0	No	0	No	No	No	No	No	0	No	0	No	No	No	No	No	53	160	20.7031	Sinusal	3	0	No	No	0	0	81	47.8	50	40		No	Yes	Mitral stenosis	No	No	rheumatic
2.08258	1.08748	1	38	No	No	No	No	No	< 7 D	No	0	No	0	No	0	No	No	No	No	No	0	No	0	No	No	No	No	No	70	161	27.0051	Sinusal	4	0	No	No	0	0	69	108.1	75			No	Yes	Mitral stenosis	No	No	rheumatic
5.47904	3.25536	1	30	No	No	No	No	No	< 7 D	No	0	Valvular	1	No	0	No	No	No	No	No	0	No	0	No	No	No	No	No	82	165	30.1194	Sinusal	4	0	No	No	0	0	82	114.9	64			No	Yes	Mitral stenosis	No	No	rheumatic
13.6065	12.4074	1	74	No	Yes	No	Yes	No	< 7 D	No	0	Valvular	2	No	0	No	No	No	No	No	0	No	0	No	No	No	No	No	57	160	22.2656	Sinusal	4	0	No	No	0	0	84	46.8	55	45		No	Yes	Mitral stenosis	No	No	rheumatic
14.409	6.03405	1	75	No	Yes	No	Yes	No	< 7 D	No	0	Valvular	1	No	0	No	No	No	No	No	0	No	0	No	No	No	No	No	74	162	28.1969	FA ou TSV	3	0	No	No	0	0	67	75	60	44		No	Yes	Mitral stenosis	No	No	rheumatic
1.50543	0.874912	0	29	No	No	No	No	No	< 7 D	No	0	No	0	No	0	Yes	No	No	No	No	0	No	0	No	No	No	No	No	65	165	23.8751	Sinusal	4	0	No	No	0	0	92	96.3	70			No	Yes	Mitral stenosis	No	No	rheumatic
4.70258	1.27801	1	52	No	No	No	No	No	< 7 D	No	0	No	0	No	0	No	No	Stroke	Ischemic stroke	Yes	1	No	0	No	No	No	No	No	55	152	23.8054	FA ou TSV	1	0	No	No	0	0	95	53.2	60	40		No	Yes	Mitral stenosis	No	No	rheumatic
4.34866	1.70021	1	63	Past	Yes	No	Yes	No	< 7 D	No	0	No	0	No	0	Yes	No	No	No	No	0	Yes treated	1	No	No	No	PHT	No	86	165	31.5886	FA ou TSV	4	0	No	No	0	0	77	89.8	72	52		yes	Yes	Mitral stenosis	No	No	rheumatic
2.08258	1.18304	1	44	No	Yes	No	Yes	No	< 7 D	No	0	No	0	No	0	No	No	No	No	No	0	No	0	No	No	No	No	No	62	154	26.1427	Sinusal	3	0	No	No	0	0	50	124.3	65	60		No	Yes	Org MR	No	Yes	rheumatic
3.97661	4.05243	1	69	No	Yes	No	No	No	< 7 D	No	0	No	0	No	0	No	No	No	No	No	0	No	0	No	No	No	No	No	64	160	25	FA ou TSV	3	0	No	No	0	0	112	42.4	50	53		No	Yes	Mitral stenosis	No	Yes	rheumatic
4.5179	4.07555	1	71	No	No	No	No	No	< 7 D	No	0	No	0	No	0	Yes	No	No	No	No	0	No	0	No	No	No	No	No	67	155	27.8876	FA ou TSV	4	0	No	No	0	0	122	39.6	62	35		No	Yes	Mitral stenosis	No	Yes	rheumatic
11.5846	2.64401	0	74	Current	Yes	No	Yes	No	< 7 D	No	0	No	0	Lower Limbs	1	No	No	No	No	No	0	Yes treated	1	No	No	No	No	No	98	180	30.2469	Sinusal	4	0	No	No	0	0	62	128.2	68		49	No	Yes	Mitral stenosis	No	Yes	rheumatic
3.28851	1.22899	0	71	No	Yes	No	Yes	No	< 7 D	No	0	No	0	No	0	No	No	No	No	No	0	No	0	No	No	No	No	No	78	173	26.0617	Sinusal	2	0	No	No	0	0	128	51.7	52	35		No	Yes	Org MR	Yes	No	Degenerative/Dystrophic
19.6779	3.9663	1	68	No	No	No	No	No	< 7 D	No	0	Valvular	1	No	0	No	No	Stroke	Ischemic stroke	Yes	1	No	0	No	No	No	No	No	70	160	27.3438	FA ou TSV	3	0	No	No	0	0	60	87.7	55			No	Yes	No	No	No
21.5867	49.8691	1	42	Past	No	Insulin	No	No	< 7 D	No	0	Valvular	1	No	0	Yes	Yes	Stroke	No	No	0	No	0	Yes	No	No	No	No	60	160	23.4375	Sinusal	4	0	Yes	No	0	1	307	20	60			No	Yes	No	No	No
7.03484	4.36162	1	63	No	No	No	No	No	< 7 D	No	0	Valvular	1	No	0	No	No	Thrombosis	No	No	0	No	0	No	No	No	No	No	70	160	27.3438	Sinusal	3	0	No	No	0	0	76	74.1	60	35		No	Yes	Mitral stenosis	No	No
10.0135	8.67756	1	47	Current	Yes	No	No	No	< 7 D	No	0	Valvular	1	No	0	No	No	Stroke	Ischemic stroke	No	0	No	0	No	No	No	No	No	95	170	32.872	FA ou TSV	4	0	No	No	0	0	372	24.8	55	37		No	Yes	Org MR	No	No	Others
7.4833	3.14657	1	64	Current	Yes	oral therapy	Yes	No	< 7 D	No	0	Valvular	2	No	0	No	No	Thrombosis	Ischemic stroke	No	0	No	0	No	No	No	No	No	69	148	31.5011	Sinusal	2	0	No	No	0	0	85	64.4	63	30		No	Yes	Mitral stenosis	No	No	Others
10.0135	11.1166	1	37	Past	No	No	No	No	< 7 D	No	0	Valvular	2	No	0	Yes	No	Thrombosis	Ischemic stroke	No	0	No	0	No	No	No	No	Yes	35	140	17.8571	Sinusal	3	0	No	No	0	0	550	6.8				No	Yes	Mitral stenosis	No	No	Others
66.1774	71.1998	1	76	No	No	No	No	No	< 7 D	No	0	Valvular	2	No	0	Yes	No	No	No	No	0	No	0	No	No	No	No	No	47	153	20.0777	FA ou TSV	1	0	Yes	No	0	1	73	43	50	70		No	Yes	Org MR	No	No
85.8821	81.9391	0	80	No	No	No	Yes	STEMI	< 7 D	No	1	CABG	1	No	0	No	No	No	No	No	0	No	0	No	No	No	No	No	60	170	20.7612	Sinusal	4	3	Yes	No	0	1	300	14.7	50	70		yes	Yes	Org MR	No	No	Others
37.0855	33.4691	0	78	No	Yes	No	Yes	No	< 7 D	No	0	No	0	No	0	Yes	No	No	No	No	0	No	0	No	No	No	No	No	76	172	25.6896	Sinusal	4	0	Yes	No	0	1	108	53.6	70	90		No	Yes	Org MR	No	No
23.8578	24.841	0	62	Current	No	No	No	Non STEMI	< 7 D	Yes	1	No	0	Lower Limbs	1	No	No	No	No	No	0	No	0	No	No	No	No	No	115	183	34.3396	Sinusal	4	3	Yes	No	0	1	98	112.4	75			No	Yes	Org MR	No	No	Others
62.6737	62.2271	1	76	Past	No	No	Yes	STEMI	< 90 D	No	1	No	0	No	0	No	No	No	No	No	0	No	0	No	No	No	No	No	75	152	32.4619	Sinusal	4	0	Yes	No	0	1	313	16	47	55		No	Yes	Org MR	No	No	Others
33.1969	44.8058	1	82	No	No	No	No	No	< 7 D	No	0	No	0	No	0	No	No	No	No	No	0	No	0	No	No	No	No	No	62	160	24.2188	Sinusal	4	0	Yes	No	0	1	58	64.7	50	50		No	Yes	Org MR	No	No	Degenerative/Dystrophic
20.3553	20.5322	0	47	No	No	No	No	No	< 7 D	No	0	Valvular	1	No	0	No	Yes	Stroke	Ischemic stroke	No	0	No	0	No	No	No	No	No	65	168	23.03	Sinusal	4	0	No	yes	1	0	72	103.1		25		No	Yes	Org MR	No	No	Endocarditis
8.57348	2.48288	0	56	Current	No	No	No	No	< 7 D	No	0	No	0	No	0	No	Yes	Visceral	Ischemic stroke	No	0	No	0	No	No	No	No	No	57	171	19.4932	Sinusal	3	0	No	yes	1	0	56	105	59			No	Yes	Org MR	No	No	Endocarditis
46.6751	13.4313	0	81	No	No	No	Yes	No	< 7 D	No	0	No	0	No	0	No	No	No	No	No	0	No	0	No	No	No	No	No	71	168	25.1559	Sinusal	3	0	No	yes	1	0	110	46.8	71	71		No	Yes	Org MR	No	No	Endocarditis
11.5428	3.65418	1	55	Past	No	No	No	No	< 7 D	No	0	No	0	No	0	No	No	Peripheral	No	No	0	No	0	No	<5years	Yes	No	No	81	163	30.4867	Sinusal	3	0	No	yes	1	0	50	143.8	60	39		No	Yes	Org MR	No	No	Endocarditis
38.2612	46.139	1	39	No	No	No	No	No	< 7 D	No	0	No	0	No	0	No	No	No	Ischemic stroke	No	0	No	0	No	No	No	No	No	60	160	23.4375	Sinusal	4	0	Yes	yes	1	1	381	16.6	70			No	Yes	Org MR	No	No	Endocarditis
50.1233	59.9499	0	81	Past	Yes	oral therapy	No	No	< 7 D	No	0	No	0	No	0	No	No	Stroke	No	No	0	No	0	No	No	No	No	No	94	170	32.526	Sinusal	4	0	Yes	yes	1	1	168	40.6	58	42		No	Yes	Org MR	No	No	Endocarditis
45.0723	45.9888	1	73	Unknown	No	No	Yes	No	< 7 D	No	0	No	0	No	0	Yes	No	No	No	No	0	No	0	No	No	No	No	No	75	170	25.9516	FA ou TSV	4	0	Yes	yes	1	1	85	61.7	65	45		No	Yes	Org MR	No	No	Endocarditis
68.6868	18.4625	0	85	Past	Yes	No	Yes	No	< 7 D	Yes	0	No	0	No	0	No	Yes	No	No	No	0	No	0	No	No	No	No	No	61	170	21.1073	FA ou TSV	4	0	Yes	yes	1	0	270	15.3	74	70		No	Yes	Org MR	No	No	Endocarditis
34.9913	33.4179	0	34	No	No	No	No	No	< 7 D	No	0	No	0	No	0	No	No	Stroke	No	Yes	1	No	0	No	No	No	No	No	60	170	20.7612	Sinusal	4	0	No	yes	1	1	94	83.1	60			No	Yes	No	No	No	Endocarditis
21.9469	7.34879	1	28	No	No	No	No	No	< 7 D	No	0	No	0	No	0	No	No	No	No	No	0	No	0	No	No	No	No	No	53	162	20.1951	Sinusal	4	0	Yes	yes	1	0	79	78.5	60	70		No	Yes	Org MR	No	Yes	Endocarditis
10.9468	3.59083	1	62	No	No	No	No	No	< 7 D	No	0	No	0	No	0	Yes	No	Stroke	No	Yes	1	No	0	No	No	No	No	No	72	168	25.5102	FA ou TSV	3	0	No	No	0	0	98	59.8	60	39		No	Yes	Mitral stenosis	No	No	rheumatic
13.3709	11.8466	1	63	No	Yes	No	Yes	No	< 7 D	No	0	Valvular	1	No	0	No	No	Stroke	Ischemic stroke	No	0	No	0	No	No	No	No	No	84	150	37.3333	Sinusal	3	0	No	No	0	0			60			No	Yes	No	No	No
24.8894	17.7833	0	63	Past	No	No	No	No	< 7 D	No	0	Combined	2	No	0	No	No	Thrombosis	No	No	0	No	0	No	No	No	No	No	64	175	20.898	Sinusal	4	0	Yes	No	0	0	113	53.6	20	50		No	Yes	No	No	No
29.8846	21.7217	1	61	Current	Yes	No	Yes	No	< 7 D	No	0	Valvular	1	Previous vascular surgery	1	Yes	No	Thrombosis	No	No	0	Yes treated	1	No	No	No	No	No	63	167	22.5896	FA ou TSV	4	0	Yes	No	0	0	81	64.2	60	60		No	Yes	No	No	No
17.7208	10.3757	1	68	No	No	oral therapy	No	No	< 7 D	No	0	Valvular	1	No	0	No	No	No	TIA	No	0	No	0	Yes	<5years	No	No	No	70	154	29.5159	Sinusal	4	0	No	No	0	0	103	51.1	60		60	No	Yes	Mitral stenosis	No	No
10.5732	7.52318	1	32	Past	No	No	No	No	< 7 D	No	0	Valvular	3	No	0	Yes	No	Stroke	Ischemic stroke	No	0	No	0	No	No	No	No	No	52	160	20.3125	Sinusal	4	0	No	No	0	0	56	104.7	60	45		No	Yes	No	No	No	Others
5.66195	4.21115	0	63	No	No	No	No	No	< 7 D	No	0	No	0	No	0	No	No	No	No	No	0	No	0	No	No	No	No	No	71	170	24.5675	Sinusal	3	0	No	yes	1	0	123	54.6	50			No	Yes	No	Yes	No	Endocarditis
2.08258	1.86253	1	35	Current	No	No	No	No	< 7 D	No	0	No	0	No	0	No	No	No	No	No	0	No	0	No	No	No	No	No	62	154	26.1427	Sinusal	4	0	No	No	0	0	48	141.6	70			No	Yes	No	Yes	No	rheumatic
77.847	35.394	0	82	Past	Yes	No	No	No	< 7 D	No	0	Others	1	Previous vascular surgery	1	No	Yes	No	No	No	0	Yes treated	1	No	<5years	No	No	No	64	165	23.5078	Sinusal	4	0	No	yes	1	0	216	21.1	55	45		No	Yes	No	Yes	No	Endocarditis
24.4931	13.7916	1	75	No	No	No	No	No	< 7 D	No	0	Valvular	2	Carotid >50%	1	Yes	No	No	No	No	0	No	0	No	No	No	No	No	37	165	13.5904	Sinusal	3	0	No	No	0	0	109	23	70	30		No	Yes	No	No	No
14.409	10.0666	1	75	Past	No	No	Yes	No	< 7 D	No	0	Combined	1	No	0	No	No	No	No	No	0	No	0	No	No	No	No	No	55	152	23.8054	Sinusal	3	0	No	No	0	0	76	49.1	60	35		No	Yes	Ao stenosis	No	No
8.63278	7.18581	0	65	Past	No	No	No	No	< 7 D	No	0	Valvular	1	No	0	No	No	No	No	No	0	No	0	No	No	No	No	No	62	172	20.9573	Sinusal	3	0	No	No	0	0	172	33.2	45			No	Yes	Ao stenosis	No	No
19.6065	5.60717	0	74	Past	Yes	oral therapy	No	No	< 7 D	No	0	Valvular	1	No	0	Yes	No	No	No	No	0	No	0	No	No	No	No	No	92	170	31.8339	Sinusal	3	0	No	No	0	0	138	54.1	69	80		No	Yes	No	Yes	Yes
20.1147	13.8021	0	86	Past	Yes	oral therapy	Yes	No	< 7 D	No	0	Valvular	1	No	0	No	No	No	No	No	0	No	0	No	No	No	No	No	82	170	28.3737	Sinusal	4	0	No	No	0	0	162	33.6	55	49		No	Yes	AoI	No	No	Others
9.57469	6.7732	0	73	Unknown	Yes	No	Yes	Stable angina	< 7 D	Yes	0	CABG	2	No	0	Yes	No	No	No	No	0	No	0	No	No	No	No	No	85	167	30.478	Sinusal	4	1	No	No	0	0	105	66.6	50			yes	Yes	AoI	No	No	Degenerative/Dystrophic
16.1318	9.20928	1	77	No	Yes	No	Yes	No	< 7 D	No	0	Others	1	No	0	No	No	No	No	No	0	No	0	No	<5years	No	No	No	86	166	31.2092	Sinusal	4	0	No	No	0	0	87	65	50	28		No	Yes	Ao stenosis	No	No	Degenerative/Dystrophic
40.8367	17.2941	0	85	Past	Yes	No	Yes	Stable angina	< 7 D	No	0	CABG	1	Lower Limbs	1	No	No	No	No	No	0	No	0	No	No	No	No	No	85	180	26.2346	FA ou TSV	4	0	No	No	0	0	105	54.7	42	50		No	Yes	Ao stenosis	No	No	Degenerative/Dystrophic
22.1606	10.2172	0	78	Past	Yes	oral therapy	Yes	Stable angina	< 7 D	No	0	CABG	1	Previous vascular surgery	1	No	No	No	No	No	0	No	0	No	No	No	No	No	85	168	30.1162	Sinusal	3	0	No	No	0	0	94	68.9	60	55		No	Yes	Ao stenosis	No	No	Degenerative/Dystrophic
19.9471	13.6468	0	76	No	Yes	No	Yes	Stable angina	< 7 D	No	0	CABG	1	Carotid >50%	1	No	No	No	No	No	0	No	0	No	No	No	No	No	75	165	27.5482	Sinusal	3	0	No	No	0	0	120	49.1	65	44		No	Yes	Ao stenosis	No	No	Degenerative/Dystrophic
19.3656	6.20993	0	79	Past	No	No	No	Non STEMI	> 90 D	No	0	CABG	1	No	0	No	No	No	No	No	0	No	0	No	<5years	No	No	No	70	170	24.2215	FA ou TSV	3	0	No	No	0	0	98	53.5	35			yes	Yes	Ao stenosis	No	No	Degenerative/Dystrophic
6.38545	4.44261	0	55	Past	Yes	Insulin	Yes	Stable angina	< 7 D	No	0	CABG	1	No	0	No	No	No	No	No	0	Yes treated	1	No	No	No	No	No	74	173	24.7252	Sinusal	4	0	No	No	0	0	75	103	55			yes	Yes	Ao stenosis	No	No	Degenerative/Dystrophic
25.2689	14.7915	0	74	Past	No	oral therapy	Yes	STEMI	> 90 D	No	0	CABG	1	No	0	Yes	No	No	No	No	0	No	0	Yes	No	No	No	No	75	178	23.6713	FA ou TSV	4	0	No	No	0	0	110	55.3	20	55		yes	Yes	Ao stenosis	No	No	Degenerative/Dystrophic
28.1696	10.1083	1	74	No	Yes	oral therapy	Yes	Non STEMI	> 90 D	No	0	CABG	1	No	0	Yes	No	No	No	No	0	Yes treated	1	No	No	No	No	No	85	162	32.3884	Sinusal	4	0	No	No	0	0	94	62.3	40		30	No	Yes	Ao stenosis	No	Yes	Degenerative/Dystrophic
7.43023	7.03429	0	40	Current	No	No	No	No	< 7 D	No	0	Valvular	2	Previous vascular surgery	1	No	No	No	No	No	0	No	0	No	No	No	No	No	69	170	23.8754	Sinusal	4	0	No	No	0	0	91	93.2	50	50		No	Yes	AoI	No	No	Endocarditis
9.00455	1.62863	0	67	No	Yes	No	No	No	< 7 D	No	0	Valvular	0	No	0	Yes	No	Stroke	Hemorragic stroke	Yes	1	Yes treated	1	No	<5years	No	No	No	110	175	35.9184	Sinusal	4	0	Yes	No	0	0	99	99.6	55			No	Yes	AoI	No	No
25.1866	9.90927	1	78	No	Yes	oral therapy	Yes	No	< 7 D	No	0	Combined	1	No	0	Yes	No	No	No	No	0	Yes treated	1	No	No	No	No	No	67	160	26.1719	Sinusal	4	0	No	No	0	0	86	50.4	55	52		No	Yes	No	No	No
8.81311	5.27373	0	52	Current	No	No	No	No	< 7 D	No	0	Valvular	2	No	0	No	Yes	No	No	Yes	1	No	0	No	No	No	Uncomplicated	No	47	155	19.563	Sinusal	4	0	No	No	0	0	70	72.6	63	45		No	Yes	Ao stenosis	No	No
3.99907	2.07114	0	48	Past	No	No	Yes	No	< 7 D	No	0	Valvular	1	No	0	No	No	No	No	No	0	No	0	No	No	No	No	No	98	180	30.2469	Sinusal	1	0	Yes	No	0	0	119	93.1	50	28		No	Yes	No	No	No	Others
14.409	10.28	1	75	No	Yes	No	Yes	No	< 7 D	No	0	Valvular	1	No	0	No	No	No	No	No	0	No	0	No	No	No	No	No	82	172	27.7177	Sinusal	4	0	No	No	0	0	75	74.2	50	35		No	Yes	Ao stenosis	No	No	Others
50.6262	61.6435	1	77	No	No	No	No	No	< 7 D	No	0	Valvular	1	No	0	No	No	No	No	No	0	No	0	No	<5years	Yes	No	No	66	155	27.4714	Sinusal	4	0	Yes	No	0	1	170	25.5	69	65		No	Yes	AoI	No	No	Degenerative/Dystrophic
7.43023	10.8358	0	58	Past	Yes	No	No	No	< 7 D	No	0	Valvular	1	Lower Limbs	1	Yes	No	No	No	No	0	No	0	No	No	No	Uncomplicated	No	66	173	22.0522	Sinusal	4	0	No	No	0	0	112	59.4	50	60		No	Yes	Ao stenosis	No	No	Degenerative/Dystrophic
7.46191	6.81573	1	79	No	Yes	No	Yes	No	< 7 D	No	0	Valvular	0	No	0	Yes	No	No	No	No	0	No	0	No	No	No	No	No	55	163	20.7008	Sinusal	4	0	Yes	No	0	0	130	26.9	50	47		No	Yes	No	Yes	Yes	Degenerative/Dystrophic
21.752	9.13171	1	66	No	Yes	No	No	No	< 7 D	No	0	Valvular	2	No	0	No	No	No	No	No	0	No	0	No	No	No	No	No	82	156	33.6949	Sinusal	4	0	No	yes	1	0	88	72	55			No	Yes	AoI	No	No	Endocarditis
8.81311	3.08272	0	52	Current	No	No	No	No	< 7 D	No	0	Valvular	1	No	0	No	No	No	No	Yes	1	No	0	No	No	No	No	No	50	155	20.8117	Sinusal	1	0	No	No	0	0	68	79.5	63	33		No	Yes	Ao stenosis	No	No	Endocarditis
36.6517	18.0442	1	77	No	No	No	Yes	No	< 7 D	No	0	Valvular	1	No	0	No	No	No	TIA	No	0	No	0	No	No	No	No	No	68	157	27.5873	Sinusal	3	0	No	yes	1	0	99	45.2	55	40		No	Yes	Ao stenosis	No	No	Endocarditis
13.5164	6.9123	0	69	No	Yes	No	Yes	Stable angina	< 7 D	No	0	Valvular	1	Previous vascular surgery	1	Yes	No	No	No	No	0	No	0	No	No	No	No	No	80	176	25.8264	FA ou TSV	3	0	No	No	0	0	84	83.1	60	32		yes	Yes	Ao stenosis	No	No	Congenital
11.7242	12.0066	0	69	Current	Yes	oral therapy	Yes	No	< 7 D	No	0	Others	1	No	0	No	No	No	TIA	No	0	Yes treated	1	No	No	No	No	No	63	173	21.0498	Sinusal	4	0	No	No	0	0	117	47	50			No	Yes	AoI	No	No	Degenerative/Dystrophic
13.6392	8.18952	0	79	Past	Yes	oral therapy	Yes	No	< 7 D	No	0	Valvular	1	No	0	No	No	No	No	No	0	No	0	No	No	No	No	No	80	181	24.4193	Sinusal	4	0	No	No	0	0	103	58.2	55	60		No	Yes	AoI	No	No	rheumatic
7.2657	3.70321	0	67	Past	No	No	No	No	< 7 D	No	0	No	0	No	0	No	Yes	No	No	No	0	No	0	No	No	No	No	No	75	173	25.0593	FA ou TSV	4	0	Yes	yes	1	0	105	64.1	70	55		No	Yes	AoI	No	No
3.99907	2.421	0	38	Current	Yes	No	No	No	< 7 D	No	0	Valvular	1	No	0	Yes	Yes	No	No	No	0	No	0	No	No	No	No	No	74	182	22.3403	Sinusal	3	0	No	No	0	0	85	109.1	53	35	64	No	Yes	No	No	No
62.8115	31.7762	1	77	No	Yes	No	Yes	No	< 7 D	No	0	Valvular	1	No	0	No	Yes	No	No	No	0	No	0	No	No	No	No	No	85	158	34.049	Sinusal	4	0	No	yes	1	0	240	23.3	45	55		No	Yes	No	No	No
60.4741	55.3166	1	78	No	Yes	oral therapy	Yes	Stable angina	< 7 D	Yes	0	Combined	1	No	0	No	No	No	No	No	0	No	0	No	No	No	No	No	60	158	24.0346	Sinusal	1	0	No	yes	1	1	174	22.3	60			No	Yes	No	Yes	No
3.99907	3.53025	0	57	No	No	No	No	No	< 7 D	No	0	Valvular	2	No	0	Yes	Yes	No	No	No	0	No	0	No	No	No	No	No	70	170	24.2215	Sinusal	4	0	Yes	No	0	0	94	75.9	70			No	Yes	AoI	No	No	Endocarditis
20.6846	5.43737	0	70	No	Yes	No	Yes	No	< 7 D	No	0	Valvular	1	No	0	No	No	No	No	No	0	No	0	No	No	No	No	No	80	176	25.8264	Sinusal	2	0	No	yes	1	0	82	83.9	60			No	Yes	AoI	No	No	Endocarditis
34.86	45.4231	0	58	Past	Yes	oral therapy	Yes	Non STEMI	< 90 D	Yes	1	Valvular	2	No	0	Yes	No	Stroke	No	No	0	Untreaded	0	No	No	No	No	No	110	192	29.8394	Sinusal	4	2	No	yes	1	1	131	84.6	60	50		No	Yes	AoI	No	No	Endocarditis
17.556	8.9365	1	62	No	Yes	Insulin	Yes	No	< 7 D	No	0	Valvular	1	No	0	No	No	Stroke	Ischemic stroke	No	0	No	0	No	<5years	Yes	No	No	70	157	28.3987	FA ou TSV	3	0	No	yes	1	0	76	75	74			No	Yes	AoI	No	No	Endocarditis
57.6545	29.0744	1	80	No	No	No	Yes	No	< 7 D	No	0	Valvular	1	Previous vascular surgery	1	No	No	No	No	No	0	No	0	No	No	No	No	No	50	155	20.8117	Sinusal	3	0	No	yes	1	0	68	46.1	62	50		No	Yes	Ao stenosis	No	No	Endocarditis
6.01289	2.06088	1	53	No	No	No	No	No	< 7 D	No	0	Valvular	0	No	0	No	No	No	No	No	0	No	0	No	No	No	No	No	86	168	30.4705	Sinusal	2	0	No	yes	1	0	120	65.1	64	35		No	Yes	No	No	No	rheumatic
2.44162	1.05465	0	57	Past	Yes	No	No	No	< 7 D	No	0	No	0	No	0	No	No	No	No	No	0	Yes treated	1	No	metatstasis	No	No	No	100	190	27.7008	Sinusal	4	0	No	No	0	0	68	149.9	55	29		No	Yes	Ao stenosis	No	No
12.3186	7.83409	0	86	No	Yes	No	Yes	Stable angina	< 7 D	No	0	No	0	No	0	Yes	No	No	No	No	0	No	0	Yes	metatstasis	No	No	No	57	165	20.9366	Sinusal	4	0	No	No	0	0	150	25.2	47	55		No	Yes	Ao stenosis	No	No	Degenerative/Dystrophic
9.953	5.02449	0	75	Past	Yes	No	Yes	No	< 7 D	No	0	No	0	No	0	No	No	No	TIA	No	0	Yes treated	1	No	No	No	No	No	80	165	29.3848	Sinusal	4	0	No	No	0	0	147	43.5	48		76	No	Yes	Ao stenosis	No	No	Degenerative/Dystrophic
14.7024	3.34965	1	83	No	Yes	No	No	No	< 7 D	No	0	No	0	No	0	No	No	No	No	No	0	Yes treated	1	No	No	No	No	No	79	157	32.05	Sinusal	4	0	No	No	0	0	65	72.3	55			No	Yes	Ao stenosis	No	No	Degenerative/Dystrophic
6.307	3.14415	1	70	No	Yes	oral therapy	No	No	< 7 D	No	0	No	0	No	0	No	No	No	No	No	0	No	0	No	<5years	No	No	No	65	155	27.0552	Sinusal	4	0	No	No	0	0	71	66.9	46	45		No	Yes	AoI	No	No
2.27149	0.920368	0	44	Current	No	No	No	No	< 7 D	No	0	No	0	No	0	No	No	No	No	No	0	No	0	No	No	No	No	No	76	174	25.1024	Sinusal	3	0	No	No	0	0	64	140	46		64	No	Yes	AoI	No	No
2.89006	1.66349	0	69	No	No	Insulin	Yes	No	< 7 D	No	0	No	0	No	0	No	No	No	No	No	0	No	0	No	No	No	No	No	60	165	22.0386	Sinusal	3	0	No	No	0	0	80	65.4	54			No	Yes	AoI	No	No
7.03273	4.58265	0	83	Past	Yes	oral therapy	Yes	No	< 7 D	No	0	No	0	No	0	No	No	No	No	No	0	No	0	No	No	No	No	No	69	172	23.3234	Sinusal	4	0	No	No	0	0	196	24.7	59	35		No	Yes	AoI	No	No
30.7012	5.81107	1	78	No	Yes	No	Yes	No	< 7 D	No	0	Valvular	1	No	0	No	No	Stroke	Ischemic stroke	No	0	Untreaded	0	No	No	No	No	No	61	149	27.4762	Sinusal	1	0	No	No	0	0	55	71.8	55	83		No	Yes	AoI	No	No
8.09842	4.68028	0	79	Current	No	No	No	No	< 7 D	No	0	No	0	No	0	Yes	No	No	No	No	0	No	0	No	No	No	No	No	67	177	21.3859	Sinusal	4	0	Yes	No	0	0	121	41.5	35			No	Yes	AoI	No	No
4.39542	1.48378	0	47	No	No	No	No	No	< 7 D	No	0	No	0	No	0	No	No	No	No	No	0	No	0	No	No	No	No	No	80	180	24.6914	Sinusal	3	0	No	yes	1	0	67	136.4	70	35		No	Yes	AoI	No	No
3.73979	0.980006	0	73	No	No	No	No	No	< 7 D	No	0	No	0	No	0	No	No	No	No	No	0	No	0	No	No	No	No	No	70	165	25.7117	Sinusal	1	0	No	No	0	0	91		70			No	No	No	No	No
1.50543	1.03028	0	25	No	No	No	No	No	< 7 D	No	0	No	0	No	0	No	No	No	No	No	0	No	0	No	No	No	No	No	64	173	21.3839	Sinusal	1	0	No	No	0	0	66		60	45		No	No	No	No	No
10.1139	5.79859	1	84	No	Yes	No	Yes	No	< 7 D	No	0	No	0	No	0	No	No	No	No	No	0	No	0	Yes	No	No	No	No	67	165	24.6097	Sinusal	4	0	No	No	0	0	96	40.8	55	36		No	No	No	No	No
9.45796	2.55542	0	78	Past	Yes	oral therapy	Yes	Non STEMI	> 90 D	No	0	No	0	Carotid >50%	1	No	No	No	No	No	0	No	0	No	No	No	No	No	98	180	30.2469	Sinusal	3	0	No	No	0	0	126	59.2	55			No	Yes	No	No	No
5.81757	3.82955	1	75	No	Yes	No	No	No	< 7 D	No	0	No	0	No	0	No	No	No	No	No	0	No	0	No	No	No	No	No	63	150	28	Sinusal	4	0	No	No	0	0	114	37.5	60			No	Yes	No	No	No
4.5179	1.99746	1	71	No	No	No	No	No	< 7 D	No	0	No	0	No	0	No	No	No	No	No	0	No	0	No	<5years	No	No	No	64	157	25.9645	Sinusal	4	0	No	No	0	0	63	73.2	71			No	Yes	Ao stenosis	No	No
3.27971	1.53621	1	66	No	No	No	No	No	< 7 D	No	0	No	0	No	0	No	No	No	No	No	0	No	0	No	<5years	No	No	No	65	148	29.6749	Sinusal	4	0	No	No	0	0	47	106.9	70	33		No	Yes	Ao stenosis	No	No
3.50716	1.52274	0	72	Past	Yes	No	No	No	< 7 D	No	0	No	0	No	0	No	No	No	No	No	0	No	0	No	<5years	No	No	No	70	161	27.0051	Sinusal	3	0	No	No	0	0	77	75.9	70	38		No	Yes	Ao stenosis	No	No
4.25027	1.45279	0	75	Past	Yes	No	Yes	No	< 7 D	No	0	No	0	No	0	No	No	No	No	No	0	No	0	No	<5years	No	No	No	69	161	26.6193	Sinusal	3	0	No	No	0	0	52	106	70	60		No	Yes	Ao stenosis	No	No
20.6417	6.32989	0	78	Past	Yes	No	Yes	Stable angina	< 7 D	Yes	0	No	0	Previous vascular surgery	1	Yes	No	No	No	No	0	Yes treated	1	No	<5years	No	No	No	75	165	27.5482	FA ou TSV	4	0	No	No	0	0	69	82.8	35	47		No	Yes	Ao stenosis	No	No
7.46191	2.97108	1	79	No	Yes	No	No	No	< 7 D	No	0	No	0	No	0	No	No	No	No	No	0	No	0	No	<5years	No	No	No	73	169	25.5593	Sinusal	4	0	No	No	0	0	87	53.4	75	43		No	Yes	Ao stenosis	No	No
7.95555	3.75827	0	85	No	Yes	No	Yes	No	< 7 D	No	0	No	0	No	0	No	No	No	No	No	0	No	0	No	<5years	No	No	No	71	160	27.7344	Sinusal	3	0	No	No	0	0	143	33.5	70	45		No	Yes	Ao stenosis	No	No
7.66789	2.29102	0	77	Past	Yes	oral therapy	Yes	No	< 7 D	No	0	No	0	No	0	No	No	No	No	No	0	Yes treated	1	No	<5years	No	No	No	78	170	26.9896	Sinusal	4	0	No	No	0	0	81	74.5	75			No	Yes	Ao stenosis	No	No
3.28851	1.91922	0	71	No	Yes	No	Yes	No	< 7 D	No	0	No	0	No	0	No	No	No	TIA	No	0	No	0	No	No	No	No	No	68	162	25.9107	Sinusal	4	0	No	No	0	0	86	67	75	34		No	Yes	Ao stenosis	No	No
10.6625	4.70152	0	80	Past	Yes	oral therapy	Yes	Stable angina	< 7 D	Yes	0	No	0	Lower Limbs	1	No	No	No	No	No	0	No	0	No	No	No	No	No	85	172	28.7317	Sinusal	1	0	No	No	0	0	127	49.3	50			No	Yes	Ao stenosis	No	No
6.20973	2.23905	0	81	Past	No	No	No	No	< 7 D	No	0	No	0	No	0	No	No	No	No	No	0	No	0	No	No	No	No	No	68	165	24.977	FA ou TSV	3	0	No	No	0	0	93	53	50			No	Yes	Ao stenosis	No	No
5.47737	1.55416	0	79	Past	No	No	No	No	< 7 D	No	0	No	0	No	0	No	No	No	No	No	0	No	0	No	No	No	No	No	74	172	25.0135	Sinusal	3	0	No	No	0	0	106	52.3	68			No	Yes	Ao stenosis	No	No
4.91662	2.19306	0	71	Past	No	No	No	No	< 7 D	No	0	No	0	No	0	No	No	No	No	No	0	No	0	No	No	No	No	No	80	160	31.25	Sinusal	4	0	No	No	0	0	111	61.1	30	28		No	Yes	Ao stenosis	No	No
8.43594	2.03943	1	81	No	No	No	No	No	< 7 D	No	0	No	0	No	0	No	No	No	No	No	0	No	0	No	No	No	No	No	79	164	29.3724	Sinusal	3	0	No	No	0	0	65	74.9	70			No	Yes	Ao stenosis	No	No
9.1243	6.29202	1	76	No	No	No	No	No	< 7 D	No	0	No	0	No	0	No	No	No	No	No	0	No	0	No	No	No	No	No	52	156	21.3675	FA ou TSV	4	0	No	No	0	0	89	39	45	33		No	Yes	Ao stenosis	No	No
6.59225	2.35194	1	77	No	No	No	No	No	< 7 D	No	0	No	0	No	0	No	No	No	No	No	0	No	0	No	No	No	No	No	80	165	29.3848	Sinusal	1	0	No	No	0	0	135	39	77			No	Yes	Ao stenosis	No	No
3.50716	1.2765	0	72	No	No	No	No	No	< 7 D	No	0	No	0	No	0	No	No	No	No	No	0	No	0	No	No	No	No	No	80	169	28.0102	Sinusal	3	0	No	No	0	0	100	66.8	70			No	Yes	Ao stenosis	No	No
1.50543	0.673305	0	32	No	No	No	No	No	< 7 D	No	0	No	0	No	0	No	No	No	No	No	0	No	0	No	No	No	No	No	77	175	25.1429	Sinusal	3	0	No	No	0	0	104	98.2	69			No	Yes	Ao stenosis	No	No
8.09842	5.54624	0	79	Past	Yes	No	No	No	< 7 D	No	0	No	0	No	0	No	No	No	No	No	0	No	0	No	No	No	No	No	73	180	22.5309	Sinusal	4	0	No	No	0	0	124	44.1	40	43		No	Yes	Ao stenosis	No	No
8.45737	5.21872	0	86	Past	Yes	No	No	No	< 7 D	No	0	No	0	No	0	No	No	No	No	No	0	No	0	No	No	No	No	No	73	165	26.8136	FA ou TSV	3	0	No	No	0	0	177	27.4	50	40		No	Yes	Ao stenosis	No	No
5.83278	1.5984	0	80	No	Yes	No	No	No	< 7 D	No	0	No	0	No	0	No	No	No	No	No	0	No	0	No	No	No	No	No	83	173	27.7323	FA ou TSV	3	0	No	No	0	0	114	53.7	62			No	Yes	Ao stenosis	No	No
8.43594	3.13999	1	81	No	Yes	No	No	No	< 7 D	No	0	No	0	No	0	No	No	No	No	No	0	No	0	No	No	No	No	No	63	154	26.5643	Sinusal	4	0	No	No	0	0	72	53.9	70	40		No	Yes	Ao stenosis	No	No
7.46191	2.49656	1	79	No	Yes	No	No	No	< 7 D	No	0	No	0	No	0	No	No	No	No	No	0	No	0	No	No	No	No	No	58	151	25.4375	Sinusal	4	0	No	No	0	0	68	54.3	63			No	Yes	Ao stenosis	No	No
2.22289	1.08748	1	60	No	Yes	No	No	No	< 7 D	No	0	No	0	No	0	No	No	No	No	No	0	No	0	No	No	No	No	No	94	155	39.1259	Sinusal	4	0	No	No	0	0	65	120.8	76			No	Yes	Ao stenosis	No	No
10.736	3.90849	1	85	No	Yes	No	No	No	< 7 D	No	0	No	0	No	0	No	No	No	No	No	0	No	0	No	No	No	No	No	74	163	27.852	Sinusal	3	0	No	No	0	0	92	46.2	70			No	Yes	Ao stenosis	No	No
9.52402	11.2992	1	83	No	Yes	No	No	No	< 7 D	No	0	No	0	No	0	No	No	No	No	No	0	No	0	No	No	No	No	No	56	142	27.7723	Sinusal	4	2	No	No	0	0	96	34.7		29		No	Yes	Ao stenosis	No	No
2.89006	1.39963	0	69	Past	No	oral therapy	No	No	< 7 D	No	0	No	0	No	0	No	No	No	No	No	0	No	0	No	No	No	No	No	67	165	24.6097	Sinusal	3	0	No	No	0	0	75	77.9	65	36		No	Yes	Ao stenosis	No	No
4.32972	2.47024	0	69	Past	No	oral therapy	No	No	< 7 D	No	0	No	0	No	0	No	No	No	No	No	0	No	0	No	No	No	No	No	77	161	29.7056	Sinusal	4	0	No	No	0	0	85	79	40	47		No	Yes	Ao stenosis	No	No
5.81757	1.72422	1	75	No	No	oral therapy	No	No	< 7 D	No	0	No	0	No	0	No	No	No	No	No	0	No	0	No	No	No	No	No	81	160	31.6406	Sinusal	3	0	No	No	0	0	79	69.6	60			No	Yes	Ao stenosis	No	No
2.7088	1.47986	0	68	Past	No	No	Yes	No	< 7 D	No	0	No	0	No	0	No	No	No	No	No	0	No	0	No	No	No	No	No	71	171	24.281	Sinusal	4	0	No	No	0	0	100	62.8	70			No	Yes	Ao stenosis	No	No
4.82694	1.92626	0	77	No	No	No	Yes	No	< 7 D	No	0	No	0	No	0	No	No	No	No	No	0	No	0	No	No	No	No	No	95	172	32.112	Sinusal	4	0	No	No	0	0	76	96.7	50			No	Yes	Ao stenosis	No	No
2.7088	0.844394	0	68	No	No	No	Yes	No	< 7 D	No	0	No	0	No	0	No	No	No	No	No	0	No	0	No	No	No	No	No	80	174	26.4236	Sinusal	3	0	No	No	0	0	80	88.5	78			No	Yes	Ao stenosis	No	No
5.14244	1.95865	0	78	Past	Yes	No	Yes	No	< 7 D	No	0	No	0	No	0	No	No	No	No	No	0	No	0	No	No	No	No	No	80	175	26.1224	Sinusal	4	0	No	No	0	0	106	57.5	55			No	Yes	Ao stenosis	No	No
7.61612	3.53538	0	78	Past	Yes	No	Yes	No	< 7 D	No	0	No	0	No	0	No	No	No	No	No	0	No	0	No	No	No	No	No	73	177	23.3011	Sinusal	3	2	No	No	0	0	127	43.8	48			No	Yes	Ao stenosis	No	No
8.98775	3.34152	0	87	Past	Yes	No	Yes	No	< 7 D	No	0	No	0	No	0	No	No	No	No	No	0	No	0	No	No	No	No	No	71	162	27.0538	Sinusal	3	0	No	No	0	0	163	28.4	68			No	Yes	Ao stenosis	No	No
4.52987	1.42854	0	76	Past	Yes	No	Yes	No	< 7 D	No	0	No	0	No	0	No	No	No	No	No	0	No	0	No	No	No	No	No	68	171	23.255	Sinusal	3	0	No	No	0	0	107	50	77			No	Yes	Ao stenosis	No	No
10.736	3.90849	1	85	No	Yes	No	Yes	No	< 7 D	No	0	No	0	No	0	No	No	No	No	No	0	No	0	No	No	No	No	No	57	154	24.0344	Sinusal	3	0	No	No	0	0	112	29.2	70			No	Yes	Ao stenosis	No	No
8.43594	3.50188	1	81	No	Yes	No	Yes	No	< 7 D	No	0	No	0	No	0	No	No	No	No	No	0	No	0	No	No	No	No	No	51	155	21.2279	Sinusal	3	0	No	No	0	0	66	47.6	78			No	Yes	Ao stenosis	No	No
6.19361	1.77321	1	76	No	Yes	No	Yes	No	< 7 D	No	0	No	0	No	0	No	No	No	No	No	0	No	0	No	No	No	No	No	53	143	25.9181	Sinusal	3	0	No	No	0	0	60	59	65			No	Yes	Ao stenosis	No	No
7.46191	3.31417	1	79	Past	Yes	oral therapy	Yes	No	< 7 D	No	0	No	0	No	0	No	No	No	No	No	0	No	0	No	No	No	No	No	63	165	23.1405	Sinusal	3	0	No	No	0	0	81	49.5	60			No	Yes	Ao stenosis	No	No
5.47737	1.55416	0	79	No	Yes	oral therapy	Yes	No	< 7 D	No	0	No	0	No	0	No	No	No	No	No	0	No	0	No	No	No	No	No	79	175	25.7959	Sinusal	3	0	No	No	0	0	86	68.8	74			No	Yes	Ao stenosis	No	No
6.20973	1.95958	0	81	No	Yes	oral therapy	Yes	No	< 7 D	No	0	No	0	No	0	No	No	No	No	No	0	No	0	No	No	No	No	No	100	170	34.6021	FA ou TSV	3	0	No	No	0	0	90	80.5	70	38		No	Yes	Ao stenosis	No	No
5.83278	2.46695	0	80	No	Yes	oral therapy	Yes	No	< 7 D	No	0	No	0	No	0	No	No	No	No	No	0	No	0	No	No	No	No	No	96	172	32.45	Sinusal	4	1	No	No	0	0	88	80.4	60	35		No	Yes	Ao stenosis	No	No
10.1139	4.77277	1	84	No	Yes	Insulin	Yes	No	< 7 D	Yes	0	No	0	No	0	No	No	No	No	No	0	No	0	No	No	No	No	No	75	166	27.2173	Sinusal	1	0	No	No	0	0	113	38.8	78	45		No	Yes	Ao stenosis	No	No
10.736	5.23033	1	85	No	Yes	No	Yes	No	< 7 D	No	0	No	0	No	0	Yes	No	No	No	No	0	No	0	No	No	No	No	No	76	159	30.0621	Sinusal	2	0	No	No	0	0	94	46.4	50	35	68	No	Yes	Ao stenosis	No	No
6.3234	2.91778	0	75	Past	Yes	oral therapy	Yes	No	< 7 D	No	0	No	0	No	0	Yes	No	No	No	No	0	No	0	No	No	No	No	No	85	164	31.6032	Sinusal	4	0	No	No	0	0	119	57	37	45		No	Yes	Ao stenosis	No	No
11.6167	1.39011	0	85	No	No	No	Yes	No	< 7 D	No	0	No	0	No	0	No	No	Peripheral	No	No	0	No	0	No	No	No	No	No	96	172	32.45	Sinusal	1	0	No	No	0	0	71	91.4	34	26		No	Yes	Ao stenosis	No	No
18.641	2.46094	0	87	Past	Yes	No	Yes	No	< 7 D	No	0	No	0	No	0	No	No	No	TIA	Yes	1	No	0	No	No	No	No	No	98	182	29.5858	Sinusal	3	0	No	No	0	0	90	70.9	55			No	Yes	Ao stenosis	No	No
5.35122	1.31488	0	66	Past	No	No	Yes	No	< 7 D	No	0	No	0	No	0	No	No	No	No	Yes	1	No	0	No	No	No	No	No	75	171	25.6489	Sinusal	4	0	No	No	0	0	62	110	55			No	Yes	Ao stenosis	No	No
8.66628	2.42223	0	79	Current	No	No	Yes	Stable angina	< 7 D	No	0	No	0	No	0	No	No	No	No	No	0	Yes treated	1	No	No	No	No	No	70	162	26.6728	Sinusal	4	0	No	No	0	0	104	50.4	55			No	Yes	Ao stenosis	No	No
17.3901	2.34437	1	86	No	Yes	No	No	No	< 7 D	No	0	No	0	No	0	No	No	No	No	No	0	Yes treated	1	No	No	No	No	No	54	160	21.0938	Sinusal	2	0	No	No	0	0	48	63.4	55			No	Yes	Ao stenosis	No	No
4.95102	1.88424	0	70	Past	No	oral therapy	No	No	< 7 D	No	0	No	0	No	0	No	No	No	No	No	0	Yes treated	1	No	No	No	No	No	94	170	32.526	Sinusal	4	0	No	No	0	0	98	82.5	70			No	Yes	Ao stenosis	No	No
9.52402	4.76419	1	83	No	No	No	No	No	< 7 D	No	0	No	0	No	0	No	No	No	No	No	0	Untreaded	0	No	No	No	No	No	87	155	36.2123	Sinusal	4	1	No	No	0	0	125	41.4	69			No	Yes	Ao stenosis	No	No
8.07781	4.15578	1	74	No	Yes	Insulin	No	No	< 7 D	No	0	No	0	No	0	No	No	No	No	No	0	No	0	Yes	No	No	No	No	96	168	34.0136	Sinusal	4	0	No	No	0	0	112	59.1	30			No	Yes	Ao stenosis	No	No
9.14731	4.5568	0	81	No	No	No	No	No	< 7 D	No	0	No	0	No	0	No	No	No	No	No	0	No	0	Yes	No	No	No	No	60	176	19.3698	FA ou TSV	3	0	No	No	0	0	114	38.1	30	42		No	Yes	Ao stenosis	No	No
13.0566	4.06009	0	87	Past	Yes	No	No	No	< 7 D	No	0	No	0	No	0	No	No	No	No	No	0	No	0	Yes	No	No	No	No	70	170	24.2215	Sinusal	4	0	No	No	0	0	79	57.7	30	45		No	Yes	Ao stenosis	No	No
3.97661	1.88881	1	69	No	No	oral therapy	Yes	No	< 7 D	Yes	0	No	0	No	0	No	No	No	No	No	0	No	0	Yes	No	No	No	No	73	155	30.385	Sinusal	4	0	No	No	0	0	74	73.1	74			No	Yes	Ao stenosis	No	No
10.0192	2.8319	1	74	No	Yes	No	No	No	< 7 D	No	0	No	0	Previous vascular surgery	1	No	No	No	No	No	0	No	0	No	<5years	Yes	No	No	86	155	35.796	Sinusal	3	0	No	No	0	0	78	76	60			No	Yes	Ao stenosis	No	No
3.9872	1.19403	0	74	Past	No	No	No	No	< 7 D	No	0	No	0	No	0	No	No	No	No	No	0	No	0	No	No	No	Uncomplicated	No	80	177	25.5354	Sinusal	3	0	No	No	0	0	57	113.8	77	35	82	No	Yes	Ao stenosis	No	No
7.46191	2.97108	1	79	No	Yes	oral therapy	No	No	< 7 D	No	0	No	0	No	0	No	No	No	No	No	0	Untreaded	0	No	No	No	Uncomplicated	No	65	155	27.0552	Sinusal	4	0	No	No	0	0	73	56.7	60	41	57	No	Yes	Ao stenosis	No	No
7.01463	4.00788	1	78	No	Yes	No	No	No	< 7 D	No	0	No	0	No	0	Yes	No	No	No	No	0	No	0	No	No	No	No	Yes	49	150	21.7778	Sinusal	4	0	No	No	0	0	95	33.4	53	41		No	Yes	Ao stenosis	No	No
28.2694	6.14151	1	85	Past	Yes	No	Yes	Stable angina	< 7 D	No	0	No	0	No	0	Yes	No	No	No	No	0	No	0	No	No	No	No	No	42	157	17.0392	Sinusal	2	0	Yes	No	0	0	109	22.1	40	70	69	No	Yes	Ao stenosis	No	No
4.82694	1.75203	0	77	Past	No	oral therapy	No	No	< 7 D	No	0	No	0	No	0	No	No	No	No	No	0	No	0	No	No	No	No	No	68	170	23.5294	Sinusal	3	0	No	No	0	0	81	65	72	40		yes	Yes	Ao stenosis	No	No
12.0816	3.70426	1	87	No	No	No	Yes	No	< 7 D	No	0	No	0	No	0	No	No	No	No	No	0	No	0	No	No	No	No	No	53	148	24.1965	Sinusal	4	0	No	No	0	0	58	50.6	63	45		yes	Yes	Ao stenosis	No	No
2.7015	1.46822	1	63	No	Yes	No	Yes	No	< 7 D	No	0	No	0	No	0	No	No	No	No	No	0	No	0	No	No	No	No	No	62	156	25.4767	Sinusal	3	0	No	No	0	0	69	72.2	60	39		yes	Yes	Ao stenosis	No	No
2.7088	0.946115	0	68	Past	No	No	No	Stable angina	< 7 D	Yes	0	No	0	No	0	No	No	No	No	No	0	No	0	No	No	No	No	No	65	170	22.4913	Sinusal	2	0	No	No	0	0	88	65.3	52			yes	Yes	Ao stenosis	No	No
6.20973	3.65476	0	81	Past	Yes	oral therapy	Yes	Stable angina	< 7 D	Yes	0	No	0	No	0	No	No	No	No	No	0	No	0	No	No	No	No	No	86	171	29.4108	Sinusal	4	0	No	No	0	0	131	47.6	55			yes	Yes	Ao stenosis	No	No
4.90368	2.36457	1	66	No	Yes	No	No	No	< 7 D	No	0	No	0	No	0	Yes	No	No	No	No	0	No	0	No	No	No	No	No	64	148	29.2184	Sinusal	4	0	No	No	0	0	98	50.5	45			yes	Yes	Ao stenosis	No	No
2.89006	0.875279	0	69	No	No	No	No	No	< 7 D	No	0	No	0	No	0	No	No	No	No	No	0	No	0	No	No	No	No	No	78	177	24.8971	Sinusal	1	0	No	No	0	0	84	81	70	25		No	Yes	No	Yes	No
3.27971	1.33913	1	66	No	No	No	No	No	< 7 D	No	0	No	0	No	0	No	No	No	No	No	0	No	0	No	No	No	No	No	61	173	20.3816	Sinusal	3	0	No	No	0	0	87	54.2	67			No	Yes	AoI	No	Yes
19.1548	8.82444	0	84	Past	Yes	No	No	No	< 7 D	No	0	No	0	Previous vascular surgery	1	Yes	No	No	No	No	0	No	0	No	No	No	No	No	80	180	24.6914	FA ou TSV	4	0	No	No	0	0	182	30.2	40			No	Yes	Ao stenosis	No	Yes
3.08306	1.86627	0	70	No	Yes	oral therapy	Yes	Stable angina	< 7 D	No	0	No	0	No	0	No	No	No	No	No	0	No	0	No	No	No	No	No	79	183	23.5898	Sinusal	4	0	No	No	0	0	106		56	35		No	Yes	No	Yes	Yes
3.97661	2.08931	1	69	Past	No	No	No	No	< 7 D	No	0	No	0	No	0	No	No	No	TIA	No	0	No	0	No	no metatstasis	No	No	No	40	160	15.625	Sinusal	2	0	No	No	0	0	86	34.5	60			No	Yes	AoI	No	No	Others
3.14141	2.14902	0	64	Past	No	No	No	No	< 7 D	No	0	No	0	No	0	Yes	No	No	No	No	0	No	0	No	No	No	No	No	76	186	21.9679	Sinusal	4	0	No	No	0	0	102	69.6	40	51		No	Yes	No	No	No	Others
17.0538	11.72	1	78	No	Yes	No	Yes	No	< 7 D	No	0	Valvular	1	No	0	No	No	No	No	No	0	No	0	No	No	No	No	No	74	162	28.1969	Sinusal	4	0	No	No	0	0	96	49.9	71	29		No	Yes	Ao stenosis	No	No	Others
4.60055	1.86015	0	57	Unknown	Yes	No	No	No	< 7 D	No	0	No	0	Carotid >50%	1	No	No	No	No	No	0	Yes treated	1	No	<5years	Yes	No	No	73	167	26.1752	Sinusal	3	0	No	No	0	0	90	82.7	68			No	Yes	Ao stenosis	No	No	Others
9.52402	3.69982	1	83	No	Yes	No	Yes	No	< 7 D	No	0	No	0	No	0	No	No	No	No	No	0	No	0	No	<5years	Yes	No	No	60	159	23.7332	Sinusal	3	0	No	No	0	0	106	33.7	55			No	Yes	Ao stenosis	No	No	Others
1.50543	0.686288	0	47	No	No	No	No	No	< 7 D	No	0	No	0	No	0	No	No	No	No	No	0	No	0	No	No	No	No	No	70	170	24.2215	Sinusal	1	0	No	No	0	0	92	86.9	50	30		No	Yes	AoI	No	No	Congenital
2.37886	1.28634	0	66	Past	No	No	Yes	No	< 7 D	No	0	No	0	No	0	No	No	No	No	No	0	No	0	No	no metatstasis	No	No	No	66	169	23.1084	Sinusal	3	0	No	No	0	0	76	78.9	65	34		No	Yes	Ao stenosis	No	No	Congenital
1.50543	0.673305	0	52	Current	No	No	No	No	< 7 D	No	0	No	0	No	0	No	No	No	No	No	0	No	0	No	No	No	No	No	87	171	29.7527	Sinusal	3	0	No	No	0	0	75	125.4	69			No	Yes	Ao stenosis	No	No	Congenital
1.50543	0.673305	0	58	Current	No	No	No	No	< 7 D	No	0	No	0	No	0	No	No	No	No	No	0	No	0	No	No	No	No	No	95	192	25.7704	Sinusal	3	0	No	No	0	0	73	131.1	55			No	Yes	Ao stenosis	No	No	Congenital
1.50543	0.804137	0	41	Current	No	No	No	No	< 7 D	No	0	No	0	No	0	No	No	No	No	No	0	No	0	No	No	No	No	No	75	178	23.6713	Sinusal	3	0	No	No	0	0	79	115.5	73	38		No	Yes	Ao stenosis	No	No	Congenital
1.50543	0.558121	0	55	Current	No	No	No	No	< 7 D	No	0	No	0	No	0	No	No	No	No	No	0	No	0	No	No	No	No	No	71	170	24.5675	Sinusal	2	0	No	No	0	0	78	95.1	65	25		No	Yes	Ao stenosis	No	No	Congenital
1.50543	0.673305	0	54	Past	No	No	No	No	< 7 D	No	0	No	0	No	0	No	No	No	No	No	0	No	0	No	No	No	No	No	77	178	24.3025	Sinusal	3	0	No	No	0	0	75	108.5	60			No	Yes	Ao stenosis	No	No	Congenital
2.08258	1.13091	1	57	No	No	No	No	No	< 7 D	No	0	No	0	No	0	No	No	No	No	No	0	No	0	No	No	No	No	No	72	163	27.0993	Sinusal	3	0	No	No	0	0	87	71.7	73			No	Yes	Ao stenosis	No	No	Congenital
1.50543	0.558121	0	26	No	No	No	No	No	< 7 D	No	0	No	0	No	0	No	No	No	No	No	0	No	0	No	No	No	No	No	104	186	30.0613	Sinusal	2	0	No	No	0	0	83	175.5	57	25		No	Yes	Ao stenosis	No	No	Congenital
2.27149	0.763243	0	37	No	No	No	No	No	< 7 D	No	0	No	0	No	0	No	No	No	No	No	0	No	0	No	No	No	No	No	80	178	25.2493	Sinusal	2	0	No	No	0	0	72	140.6	45			No	Yes	Ao stenosis	No	No	Congenital
7.03273	3.55733	0	83	No	No	No	No	No	< 7 D	No	0	No	0	No	0	No	No	No	No	No	0	No	0	No	No	No	No	No	55	170	19.0311	Sinusal	3	0	No	No	0	0	101	38.1	76	40		No	Yes	Ao stenosis	No	No	Congenital
2.08258	0.837306	1	26	No	No	No	No	No	< 7 D	No	0	No	0	No	0	No	No	No	No	No	0	No	0	No	No	No	No	No	80	169	28.0102	Sinusal	3	0	No	No	0	0	72	132.3	70	30		No	Yes	Ao stenosis	No	No	Congenital
1.95626	0.733004	0	63	Past	Yes	No	No	No	< 7 D	No	0	No	0	No	0	No	No	No	No	No	0	No	0	No	No	No	No	No	95	180	29.321	Sinusal	3	0	No	No	0	0	90	99.8	60			No	Yes	Ao stenosis	No	No	Congenital
4.239	3.07381	1	70	No	No	No	Yes	No	< 7 D	No	0	No	0	No	0	No	No	No	No	No	0	No	0	No	No	No	No	No	50	151	21.9289	Sinusal	3	0	No	No	0	0	89	41.1	65	42		No	Yes	Ao stenosis	No	No	Congenital
1.50543	1.24273	0	54	Past	Yes	No	Yes	No	< 7 D	No	0	No	0	No	0	No	No	No	No	No	0	No	0	No	No	No	No	No	77	167	27.6095	Sinusal	3	0	No	No	0	0	109	74.6	50		53	No	Yes	Ao stenosis	No	No	Congenital
5.83278	3.27519	0	80	No	Yes	No	Yes	No	< 7 D	No	0	No	0	No	0	No	No	No	No	No	0	No	0	No	No	No	No	No	82	167	29.4023	Sinusal	3	2	No	No	0	0	141	42.9	73	43		No	Yes	Ao stenosis	No	No	Congenital
5.46304	2.88646	1	74	No	Yes	No	Yes	No	< 7 D	No	0	No	0	No	0	No	No	No	No	No	0	No	0	No	No	No	No	No	39	149	17.5668	Sinusal	3	0	No	No	0	0	59	45.6	70			No	Yes	Ao stenosis	No	No	Congenital
2.37886	1.28634	0	66	No	Yes	No	Yes	No	< 7 D	No	0	No	0	No	0	No	No	No	No	No	0	No	0	No	No	No	No	No	71	171	24.281	Sinusal	3	0	No	No	0	0	95	67.9	65	38		No	Yes	Ao stenosis	No	No	Congenital
2.08258	1.13091	1	51	Current	No	No	No	No	< 7 D	No	0	No	0	No	0	Yes	No	No	No	No	0	No	0	No	No	No	No	No	61	180	18.8272	Sinusal	3	0	No	No	0	0	67	84.6	60			No	Yes	Ao stenosis	No	No	Congenital
1.50543	0.874912	0	56	No	No	No	No	No	< 7 D	No	0	No	0	No	0	No	No	No	No	No	0	No	0	No	no metatstasis	No	PHT	No	70	169	24.5089	Sinusal	4	0	No	No	0	0	57	126.7	60		70	No	Yes	Ao stenosis	No	No	Congenital
3.50716	2.5906	0	72	Past	Yes	Insulin	No	No	< 7 D	No	0	No	0	No	0	Yes	No	No	No	No	0	No	0	No	No	No	No	No	64	170	22.1453	FA ou TSV	2	0	Yes	No	0	0	159	33.6	71			No	Yes	Ao stenosis	No	No	Congenital
8.09842	3.25886	0	79	Unknown	No	No	No	No	< 7 D	No	0	No	0	No	0	No	No	No	No	No	0	No	0	No	<5years	No	No	No	66	170	22.8374	FA ou TSV	4	0	No	No	0	0	84	58.9	45	40		No	Yes	AoI	No	No	Degenerative/Dystrophic
3.73979	1.79048	0	73	No	Yes	No	No	No	< 7 D	No	0	No	0	No	0	No	No	No	No	No	0	No	0	No	<5years	No	No	No	92	193	24.6986	Sinusal	3	0	No	No	0	0	121	62.6	50			No	Yes	AoI	No	No	Degenerative/Dystrophic
1.50543	0.763243	0	37	Past	No	No	No	No	< 7 D	No	0	No	0	No	0	No	No	No	No	No	0	No	0	No	No	No	No	No	68	180	20.9877	Sinusal	2	0	No	No	0	0	77	111.7	50		70	No	Yes	AoI	No	No	Degenerative/Dystrophic
3.9872	1.90395	0	74	Past	No	No	No	No	< 7 D	No	0	No	0	No	0	No	No	No	No	No	0	No	0	No	No	No	No	No	75	181	22.8931	Sinusal	3	0	No	No	0	0	89	68.3	55	55		No	Yes	AoI	No	No	Degenerative/Dystrophic
1.50543	0.874912	0	40	Past	No	No	No	No	< 7 D	No	0	No	0	No	0	No	No	No	No	No	0	No	0	No	No	No	No	No	70	176	22.5981	Sinusal	4	0	No	No	0	0	77	111.7	57			No	Yes	AoI	No	No	Degenerative/Dystrophic
2.27149	1.24273	0	37	No	No	No	No	No	< 7 D	No	0	No	0	No	0	No	No	No	No	No	0	No	0	No	No	No	No	No	64	180	19.7531	Sinusal	3	0	No	No	0	0	106	76.4	48	26	54	No	Yes	AoI	No	No	Degenerative/Dystrophic
1.50543	1.09868	0	49	No	No	No	No	No	< 7 D	No	0	No	0	No	0	No	No	No	No	No	0	No	0	No	No	No	No	No	83	181	25.335	Sinusal	3	0	No	No	0	0	92	100.9	50	40		No	Yes	AoI	No	No	Degenerative/Dystrophic
1.50543	0.673305	0	38	No	No	No	No	No	< 7 D	No	0	No	0	No	0	No	No	No	No	No	0	No	0	No	No	No	No	No	74	175	24.1633	Sinusal	3	0	No	No	0	0	90	103	55			No	Yes	AoI	No	No	Degenerative/Dystrophic
3.50716	1.52274	0	72	No	Yes	No	Yes	No	< 7 D	No	0	No	0	No	0	No	No	No	No	No	0	No	0	No	No	No	No	No	75	167	26.8923	Sinusal	3	0	No	No	0	0	108	58	60	35		No	Yes	AoI	No	No	Degenerative/Dystrophic
4.25027	2.39634	0	75	No	Yes	No	Yes	No	< 7 D	No	0	No	0	No	0	No	No	No	No	No	0	No	0	No	No	No	No	No	67	171	22.913	Sinusal	3	0	No	No	0	0	180	29.7	68			No	Yes	AoI	No	No	Degenerative/Dystrophic
11.7753	4.96761	0	80	Past	Yes	No	No	No	< 7 D	No	0	No	0	No	0	Yes	No	No	No	No	0	No	0	No	No	No	No	No	74	164	27.5134	Sinusal	4	0	No	No	0	0	117	46.6	60	65		No	Yes	AoI	No	No	Degenerative/Dystrophic
18.2533	6.88959	0	82	No	Yes	No	No	Non STEMI	> 90 D	Yes	0	No	0	Carotid >50%	1	No	No	No	No	No	0	Yes treated	1	No	No	No	No	No	65	170	22.4913	Sinusal	3	0	No	No	0	0	131	35.4	55	45		No	Yes	AoI	No	No	Degenerative/Dystrophic
9.20845	3.92849	0	80	Past	Yes	No	No	No	< 7 D	No	0	No	0	No	0	Yes	Yes	No	No	No	0	Yes treated	1	No	No	No	No	No	80	170	27.6817	Sinusal	3	0	No	No	0	0	142	41.5	51	32	35	No	Yes	AoI	No	No	Degenerative/Dystrophic
3.14141	1.65873	0	64	Past	Yes	oral therapy	Yes	No	< 7 D	No	0	No	0	No	0	Yes	No	No	Ischemic stroke	No	0	Untreaded	0	No	No	No	No	No	96	180	29.6296	Sinusal	3	0	No	No	0	0	156	57.5	40	50	30	No	Yes	AoI	No	No	Degenerative/Dystrophic
4.6143	5.13552	0	70	No	Yes	Insulin	Yes	No	< 7 D	No	0	No	0	No	0	Yes	No	No	No	No	0	No	0	No	No	No	No	No	58	153	24.7768	Sinusal	4	0	Yes	No	0	0	116	43	35		25	No	Yes	AoI	No	No	Degenerative/Dystrophic
17.6965	7.07941	0	71	No	No	No	No	Stable angina	< 7 D	No	0	Valvular	2	No	0	Yes	Yes	Visceral	No	Yes	1	No	0	No	No	No	No	No	70	175	22.8571	Sinusal	4	0	Yes	No	0	0	81	73.3	55	45		No	Yes	AoI	No	No	Degenerative/Dystrophic
12.0816	6.28397	1	87	Past	Yes	No	No	No	< 7 D	No	0	No	0	No	0	No	No	No	TIA	No	0	No	0	No	No	No	No	No	57	165	20.9366	Sinusal	4	0	No	No	0	0	93	33.9	71	45		No	Yes	No	No	No	Degenerative/Dystrophic
11.3915	16.4402	1	86	No	Yes	No	Yes	No	< 7 D	No	0	No	0	No	0	No	No	Stroke	Ischemic stroke	No	0	No	0	No	No	No	No	No	60	162	22.8624	Sinusal	4	0	No	No	0	0	78	43.4		57		No	Yes	No	No	No	Degenerative/Dystrophic
15.1116	5.43079	0	86	No	Yes	No	Yes	No	< 7 D	No	0	No	0	Previous vascular surgery	1	No	No	No	No	No	0	No	0	No	No	No	No	No	65	165	23.8751	Sinusal	3	0	No	No	0	0	109	39.6	55			No	Yes	No	No	No	Degenerative/Dystrophic
8.96511	4.76456	1	82	No	Yes	Insulin	No	No	< 7 D	No	0	No	0	No	0	No	No	No	No	No	0	No	0	No	No	No	No	No	70	140	35.7143	FA ou TSV	3	0	No	No	0	0	64	66.2	50	35		No	Yes	No	No	No	Degenerative/Dystrophic
7.01463	1.87534	1	78	No	Yes	No	No	No	< 7 D	No	0	No	0	No	0	No	No	No	No	No	0	No	0	No	No	No	No	No	80	153	34.1749	Sinusal	3	0	No	No	0	0	83	62.4	70		76	No	Yes	No	No	No	Degenerative/Dystrophic
5.47737	2.20036	0	79	No	Yes	Insulin	Yes	No	< 7 D	No	0	No	0	No	0	No	No	No	No	No	0	No	0	No	No	No	No	No	78	163	29.3575	Sinusal	3	0	No	No	0	0	86	68	80		80	No	Yes	No	No	No	Degenerative/Dystrophic
13.5702	5.26522	1	89	Past	No	No	Yes	No	< 7 D	No	0	No	0	No	0	No	No	No	No	No	0	No	0	No	No	No	No	No	60	167	21.5139	Sinusal	1	0	No	No	0	0	84	38	50	51		No	Yes	No	No	No	Degenerative/Dystrophic
14.3709	6.80706	1	90	No	No	No	Yes	No	< 7 D	No	0	No	0	No	0	No	No	No	No	No	0	No	0	No	No	No	No	No	61	151	26.7532	Sinusal	4	0	No	No	0	0	170	18.7	55	46	55	No	Yes	No	No	No	Degenerative/Dystrophic
7.93528	4.04713	1	80	No	Yes	No	Yes	No	< 7 D	No	0	No	0	No	0	No	No	No	No	No	0	No	0	No	No	No	No	No	67	155	27.8876	Sinusal	3	0	No	No	0	0	87	48.3	60	32		No	Yes	No	No	No	Degenerative/Dystrophic
8.43594	4.51198	1	81	No	Yes	No	Yes	No	< 7 D	No	0	No	0	No	0	No	No	No	No	No	0	No	0	No	No	No	No	No	66	170	22.8374	Sinusal	4	0	No	No	0	0	91	44.7	84			No	Yes	No	No	No	Degenerative/Dystrophic
11.1036	6.04723	1	32	No	No	No	No	No	< 7 D	No	0	Valvular	2	No	0	Yes	No	No	No	No	0	No	0	No	No	No	No	No	60	164	22.3081	Sinusal	1	0	No	No	0	0	159	42.6	55	85		No	Yes	No	No	No	Degenerative/Dystrophic
9.20845	2.61773	0	80	Past	No	No	Yes	No	< 7 D	No	0	No	0	No	0	No	No	No	No	No	0	Yes treated	1	No	No	No	No	No	65	167	23.3067	Sinusal	3	0	No	No	0	0	74	64.7	50	30	65	No	Yes	No	No	No	Degenerative/Dystrophic
10.3591	2.8378	1	77	No	Yes	No	No	No	< 7 D	No	0	No	0	No	0	No	No	Peripheral	No	No	0	Yes treated	1	No	No	No	No	No	106	176	34.22	Sinusal	4	0	No	No	0	0	97	71.9	51		62	No	Yes	No	No	No	Degenerative/Dystrophic
25.7794	2.753	0	76	Current	Yes	No	No	No	< 7 D	No	0	No	0	Carotid >50%	1	No	No	No	No	Yes	1	Yes treated	1	No	No	No	No	No	68	170	23.5294	Sinusal	1	0	No	No	0	0	95	56.3	67			No	Yes	No	No	No	Degenerative/Dystrophic
6.19361	2.03285	1	76	Past	Yes	No	Yes	No	< 7 D	No	0	No	0	No	0	No	No	No	No	No	0	No	0	No	<5years	Yes	No	No	91	158	36.4525	FA ou TSV	4	0	No	No	0	0	56	108.6	65	35		No	Yes	No	No	No	Degenerative/Dystrophic
3.72982	2.18859	1	68	Past	Yes	No	Yes	No	< 7 D	No	0	No	0	No	0	No	No	No	No	No	0	No	0	No	No	No	No	No	44	160	17.1875	Sinusal	4	0	Yes	No	0	0	52	63.6	70	34		No	Yes	No	No	No	Degenerative/Dystrophic
5.09164	1.43465	0	68	Past	No	No	No	Non STEMI	> 90 D	Yes	0	No	0	Lower Limbs	1	No	No	No	No	No	0	No	0	No	<5years	No	No	No	80	181	24.4193	Sinusal	3	0	No	No	0	0	76	93.1	64	30	62	yes	Yes	No	No	No	Degenerative/Dystrophic
4.239	1.49852	1	70	No	No	No	No	No	< 7 D	No	0	No	0	No	0	No	No	No	No	No	0	No	0	No	No	No	No	No	68	168	24.093	Sinusal	3	0	No	No	0	0	71	70	66	30		yes	Yes	No	No	No	Degenerative/Dystrophic
5.81757	1.43184	1	75	No	No	oral therapy	No	No	< 7 D	No	0	No	0	No	0	No	No	No	No	No	0	No	0	No	No	No	No	No	69	173	23.0546	Sinusal	2	0		No	0	0	55	85	70	30		No	Yes	Ao stenosis	No	No	Degenerative/Dystrophic
7.03273	2.07222	0	83	Past	No	No	No	No	< 7 D	No	0	No	0	No	0	No	No	No	TIA	No	0	No	0	No	<5years	No	No	No	101	169	35.3629	Sinusal	3	0	No	No	0	0	120	58.9	60	48		No	Yes	Ao stenosis	No	No	Degenerative/Dystrophic
6.94669	4.35895	1	68	No	Yes	Insulin	Yes	No	< 7 D	No	0	No	0	Previous vascular surgery	1	No	No	No	No	No	0	No	0	No	<5years	No	No	No	82	168	29.0533	Sinusal	4	0	No	No	0	0	86	71.7	68			No	Yes	Ao stenosis	No	No	Degenerative/Dystrophic
7.40898	2.72189	0	74	No	No	No	No	No	< 7 D	No	0	No	0	Carotid >50%	1	No	No	No	No	No	0	No	0	No	<5years	No	No	No	63	161	24.3046	Sinusal	3	0	No	No	0	0	85	60.1	70	33		No	Yes	Ao stenosis	No	No	Degenerative/Dystrophic
7.03273	1.73868	0	83	Past	No	No	No	No	< 7 D	No	0	No	0	No	0	No	No	No	No	No	0	No	0	No	<5years	No	No	No	86	175	28.0816	FA ou TSV	3	0	No	No	0	0	120	50.2	60			No	Yes	Ao stenosis	No	No	Degenerative/Dystrophic
5.81757	1.52521	1	75	No	Yes	No	No	No	< 7 D	No	0	No	0	No	0	No	No	No	No	No	0	No	0	No	<5years	No	No	No	97	155	40.3746	Sinusal	3	0	No	No	0	0	52	126.6	65	36		No	Yes	Ao stenosis	No	No	Degenerative/Dystrophic
7.03273	1.29921	0	83	No	Yes	No	No	No	< 7 D	No	0	No	0	No	0	No	No	No	No	No	0	No	0	No	<5years	No	No	No	75	168	26.5731	Sinusal	1	0	No	No	0	0	74	71	55	27		No	Yes	Ao stenosis	No	No	Degenerative/Dystrophic
3.9872	1.35041	0	74	No	Yes	No	No	No	< 7 D	No	0	No	0	No	0	No	No	No	No	No	0	No	0	No	<5years	No	No	No	74	175	24.1633	Sinusal	3	0	No	No	0	0	120	50	59			No	Yes	Ao stenosis	No	No	Degenerative/Dystrophic
10.736	3.90849	1	85	No	Yes	oral therapy	No	No	< 7 D	No	0	No	0	No	0	No	No	No	No	No	0	No	0	No	<5years	No	No	No	73	154	30.7809	Sinusal	3	0	No	No	0	0	100	41.9	70	29		No	Yes	Ao stenosis	No	No	Degenerative/Dystrophic
5.14244	2.76831	0	78	Past	Yes	Insulin	Yes	No	< 7 D	No	0	No	0	No	0	No	No	No	No	No	0	No	0	No	<5years	No	No	No	79	166	28.6689	Sinusal	4	0	No	No	0	0	104	57.9	60	30		No	Yes	Ao stenosis	No	No	Degenerative/Dystrophic
4.5179	1.99746	1	71	Past	Yes	No	Yes	No	< 7 D	No	0	No	0	No	0	No	No	No	No	No	0	No	0	No	<5years	No	No	No	56	154	23.6128	Sinusal	4	0	No	No	0	0	67	60.2	77			No	Yes	Ao stenosis	No	No	Degenerative/Dystrophic
6.19361	2.29655	1	76	Past	Yes	No	Yes	No	< 7 D	No	0	No	0	No	0	No	No	No	No	No	0	No	0	No	<5years	No	No	No	70	157	28.3987	Sinusal	4	0	No	No	0	0	82	57.1	60			No	Yes	Ao stenosis	No	No	Degenerative/Dystrophic
6.20973	2.5365	0	81	No	Yes	No	Yes	No	< 7 D	No	0	No	0	No	0	No	No	No	No	No	0	No	0	No	<5years	No	No	No	80	170	27.6817	Sinusal	4	0	No	No	0	0	90	64.4	73	31		No	Yes	Ao stenosis	No	No	Degenerative/Dystrophic
7.46191	5.06705	1	79	No	Yes	No	Yes	No	< 7 D	No	0	No	0	No	0	No	No	No	No	No	0	No	0	No	<5years	No	No	No	51	154	21.5045	Sinusal	4	0	No	No	0	0	90	36.1	65	31		No	Yes	Ao stenosis	No	No	Degenerative/Dystrophic
8.43594	2.03943	1	81	No	Yes	No	Yes	No	< 7 D	No	0	No	0	No	0	No	No	No	No	No	0	No	0	No	<5years	No	No	No	58	156	23.833	Sinusal	3	0	No	No	0	0	67	53.3	55			No	Yes	Ao stenosis	No	No	Degenerative/Dystrophic
16.9018	8.64821	0	88	Past	Yes	No	No	No	< 7 D	No	0	No	0	Lower Limbs	1	Yes	No	No	No	No	0	No	0	No	<5years	No	No	No	53	169	18.5568	Sinusal	4	0	No	No	0	0	165	20.5	55	40		No	Yes	Ao stenosis	No	No	Degenerative/Dystrophic
3.28851	1.24106	0	71	No	No	oral therapy	No	No	< 7 D	No	0	No	0	No	0	No	Yes	No	No	No	0	No	0	No	<5years	No	No	No	84	162	32.0073	Sinusal	3	0	No	No	0	0	89	80	55	30		No	Yes	Ao stenosis	No	No	Degenerative/Dystrophic
13.3158	2.08196	0	81	Past	Yes	oral therapy	No	No	< 7 D	No	0	No	0	No	0	No	No	No	No	Yes	1	No	0	No	<5years	No	No	No	89	170	30.7958	Sinusal	3	0	No	No	0	0	91	70.9	63			No	Yes	Ao stenosis	No	No	Degenerative/Dystrophic
13.3625	6.80006	0	80	Past	Yes	No	Yes	No	< 7 D	No	0	No	0	No	0	No	No	No	No	No	0	Yes treated	1	No	<5years	No	No	No	73	169	25.5593	Sinusal	4	0	No	No	0	0	138	39	30	35		No	Yes	Ao stenosis	No	No	Degenerative/Dystrophic
11.3915	3.3491	1	86	No	No	No	Yes	No	< 7 D	No	0	No	0	No	0	No	No	No	TIA	No	0	No	0	No	<5years	No	No	No	44	156	18.0802	Sinusal	2	0	No	No	0	0	97	25.6	60			No	Yes	Ao stenosis	No	No	Degenerative/Dystrophic
13.448	5.53451	1	79	No	Yes	No	Yes	No	< 7 D	No	0	No	0	Lower Limbs	1	No	No	No	No	No	0	No	0	No	<5years	No	No	No	70	163	26.3465	Sinusal	3	0	No	No	0	0	89	50.1	68			No	Yes	Ao stenosis	No	No	Degenerative/Dystrophic
12.2887	6.08136	1	81	Past	No	No	No	No	< 7 D	No	0	No	0	No	0	No	No	No	No	No	0	No	0	No	<5years	No	No	No	78	170	26.9896	FA ou TSV	4	0	No	No	0	0	131	36.7	40			No	Yes	Ao stenosis	No	No	Degenerative/Dystrophic
4.82694	1.75203	0	77	Past	Yes	No	No	No	< 7 D	No	0	No	0	No	0	No	No	No	No	No	0	No	0	No	<5years	No	No	No	74	170	25.6055	Sinusal	3	0	No	No	0	0	95	60.3	71	34		No	Yes	Ao stenosis	No	No	Degenerative/Dystrophic
10.1139	2.21755	1	84	No	Yes	No	No	No	< 7 D	No	0	No	0	No	0	No	No	No	No	No	0	No	0	No	<5years	No	No	No	64	165	23.5078	Sinusal	3	0	No	No	0	0	68	55	55	27		No	Yes	Ao stenosis	No	No	Degenerative/Dystrophic
10.736	5.45263	1	85	No	Yes	No	No	No	< 7 D	No	0	No	0	No	0	No	No	No	No	No	0	No	0	No	<5years	No	No	No	68	148	31.0446	Sinusal	3	0	No	No	0	0	173	22.6	60	60		No	Yes	Ao stenosis	No	No	Degenerative/Dystrophic
6.59225	1.82358	1	77	No	Yes	No	No	No	< 7 D	No	0	No	0	No	0	No	No	No	No	No	0	No	0	No	<5years	No	No	No	75	174	24.7721	Sinusal	3	0	No	No	0	0	70	70.5	55			No	Yes	Ao stenosis	No	No	Degenerative/Dystrophic
3.73979	3.27678	0	73	Past	Yes	oral therapy	No	No	< 7 D	No	0	No	0	No	0	No	No	No	No	No	0	No	0	No	<5years	No	No	No	80	170	27.6817	Sinusal	3	0	No	No	0	0	96	68.6				No	Yes	Ao stenosis	No	No	Degenerative/Dystrophic
4.52987	1.42854	0	76	Past	Yes	No	Yes	No	< 7 D	No	0	No	0	No	0	No	No	No	No	No	0	No	0	No	<5years	No	No	No	62	165	22.7732	Sinusal	3	0	No	No	0	0	91	53.6	70			No	Yes	Ao stenosis	No	No	Degenerative/Dystrophic
5.47737	3.18604	0	79	No	Yes	No	Yes	No	< 7 D	No	0	No	0	No	0	No	No	No	No	No	0	No	0	No	<5years	No	No	No	73	168	25.8645	Sinusal	3	0	No	No	0	0	115	47.6	78	35		No	Yes	Ao stenosis	No	No	Degenerative/Dystrophic
5.81757	2.96749	1	75	No	Yes	No	Yes	No	< 7 D	No	0	No	0	No	0	No	No	No	No	No	0	No	0	No	<5years	No	No	No	63	160	24.6094	Sinusal	3	0	No	No	0	0	91	47	69	30		No	Yes	Ao stenosis	No	No	Degenerative/Dystrophic
9.52402	4.39274	1	83	No	Yes	No	Yes	No	< 7 D	No	0	No	0	No	0	No	No	No	No	No	0	No	0	No	<5years	No	No	No	65	163	24.4646	Sinusal	3	0	No	No	0	0	169	22.9	63	43		No	Yes	Ao stenosis	No	No	Degenerative/Dystrophic
5.83278	1.5373	0	80	Past	Yes	oral therapy	Yes	No	< 7 D	No	0	No	0	No	0	No	No	No	No	No	0	No	0	No	<5years	No	No	No	85	165	31.2213	Sinusal	4	0	No	No	0	0	67	93.5	69			No	Yes	Ao stenosis	No	No	Degenerative/Dystrophic
9.52402	4.39274	1	83	No	Yes	No	Yes	Stable angina	< 7 D	Yes	0	No	0	No	0	No	No	No	No	No	0	No	0	No	<5years	No	No	No	66	158	26.4381	Sinusal	3	1	No	No	0	0	79	49.7	66	35		No	Yes	Ao stenosis	No	No	Degenerative/Dystrophic
7.46191	2.49656	1	79	No	No	No	No	No	< 7 D	No	0	No	0	No	0	Yes	No	No	No	No	0	No	0	No	<5years	No	No	No	100	190	27.7008	Sinusal	4	0	No	No	0	0	75	84.9	65			No	Yes	Ao stenosis	No	No	Degenerative/Dystrophic
9.52402	2.78981	1	83	No	Yes	No	Yes	No	< 7 D	No	0	No	0	No	0	Yes	No	Peripheral	No	No	0	No	0	No	<5years	No	No	No	53	170	18.3391	Sinusal	4	0	No	No	0	0	51	61.9	55			No	Yes	Ao stenosis	No	No	Degenerative/Dystrophic
8.66628	2.42223	0	79	Past	No	No	No	No	< 7 D	No	0	No	0	No	0	No	No	No	No	No	0	Yes treated	1	No	<5years	No	No	No	76	182	22.9441	Sinusal	4	0	No	No	0	0	113	50.4	70		79	No	Yes	Ao stenosis	No	No	Degenerative/Dystrophic
8.15317	1.35962	0	78	Past	Yes	No	No	No	< 7 D	No	0	No	0	No	0	No	No	No	No	No	0	Yes treated	1	No	<5years	No	No	No	77	168	27.2817	Sinusal	1	0	No	No	0	0	105	55.9	55	30		No	Yes	Ao stenosis	No	No	Degenerative/Dystrophic
3.50716	1.52274	0	72	No	Yes	oral therapy	Yes	No	< 7 D	No	0	No	0	No	0	No	No	No	No	No	0	No	0	Yes	<5years	No	No	No	67	169	23.4586	Sinusal	3	0	No	No	0	0	107	52.3	73	43		No	Yes	Ao stenosis	No	No	Degenerative/Dystrophic
20.3323	9.09866	1	90	No	No	No	No	No	< 7 D	No	0	No	0	No	0	Yes	No	No	No	No	0	No	0	No	metatstasis	No	No	No	50	149	22.5215	Sinusal	4	0	No	No	0	0	70	37.3	35	45	25	No	Yes	Ao stenosis	No	No	Degenerative/Dystrophic
8.45737	3.21967	0	86	Past	Yes	No	No	No	< 7 D	No	0	No	0	No	0	No	No	No	TIA	No	0	No	0	No	no metatstasis	No	No	No	75	175	24.4898	FA ou TSV	2	0	No	No	0	0	165	30.2	60	40		No	Yes	Ao stenosis	No	No	Degenerative/Dystrophic
5.14244	2.13982	0	78	Past	Yes	Insulin	No	No	< 7 D	No	0	No	0	No	0	No	No	No	No	No	0	No	0	No	no metatstasis	No	No	No	99	178	31.2461	Sinusal	3	0	No	No	0	0	137	55	70			No	Yes	Ao stenosis	No	No	Degenerative/Dystrophic
4.239	1.49852	1	70	Past	Yes	oral therapy	No	No	< 7 D	No	0	No	0	No	0	No	No	No	No	No	0	No	0	No	no metatstasis	No	No	No	67	154	28.251	Sinusal	3	0	No	No	0	0	85	57.6	55			No	Yes	Ao stenosis	No	No	Degenerative/Dystrophic
10.736	11.8836	1	85	No	No	oral therapy	No	No	< 7 D	No	0	No	0	No	0	Yes	No	No	No	No	0	No	0	No	no metatstasis	No	No	No	65	150	28.8889	Sinusal	4	0	No	No	0	0	78	47.9				No	Yes	Ao stenosis	No	No	Degenerative/Dystrophic
13.0251	6.2463	1	82	No	Yes	oral therapy	Yes	No	< 7 D	No	0	No	0	No	0	No	No	Peripheral	No	No	0	No	0	No	no metatstasis	No	No	No	83	154	34.9975	Sinusal	4	0	No	No	0	0	106	47.4	47		60	No	Yes	Ao stenosis	No	No	Degenerative/Dystrophic
14.1193	4.44502	1	76	Past	Yes	No	Yes	No	< 7 D	No	0	No	0	No	0	No	No	No	No	No	0	Yes treated	1	No	no metatstasis	No	No	No	80	145	38.0499	Sinusal	4	0	No	No	0	0	74	72.2	45	46	49	No	Yes	Ao stenosis	No	No	Degenerative/Dystrophic
8.02089	2.60267	0	69	Current	Yes	oral therapy	Yes	Stable angina	< 7 D	Yes	0	No	0	Carotid >50%	1	Yes	No	No	No	No	0	Untreaded	0	No	no metatstasis	No	No	No	80	170	27.6817	Sinusal	4	0	No	No	0	0	74	94.3	46	26		No	Yes	Ao stenosis	No	No	Degenerative/Dystrophic
22.3941	6.64133	1	82	Past	No	No	Yes	No	< 7 D	No	0	No	0	Previous vascular surgery	1	No	No	Stroke	TIA	No	0	No	0	No	No	No	No	No	60	156	24.6548	Sinusal	3	0	No	No	0	0	65	55.9	45	55		No	Yes	Ao stenosis	No	No	Degenerative/Dystrophic
9.52402	4.39274	1	83	No	Yes	No	Yes	No	< 7 D	No	0	No	0	No	0	No	No	Stroke	TIA	No	0	No	0	No	No	No	No	No	57	157	23.1247	Sinusal	3	0	No	No	0	0	105	32.3	70	45		No	Yes	Ao stenosis	No	No	Degenerative/Dystrophic
3.9872	1.35041	0	74	Past	No	No	No	No	< 7 D	No	0	No	0	No	0	No	No	No	TIA	No	0	No	0	No	No	No	No	No	72	172	24.3375	Sinusal	3	0	No	No	0	0	75	77.8	63			No	Yes	Ao stenosis	No	No	Degenerative/Dystrophic
8.43594	4.73736	1	81	No	Yes	No	No	No	< 7 D	No	0	No	0	No	0	No	No	No	TIA	No	0	No	0	No	No	No	No	No	45	135	24.6914	Sinusal	3	0	No	No	0	0	70	39.6	50	25		No	Yes	Ao stenosis	No	No	Degenerative/Dystrophic
7.48107	2.3157	0	84	Past	Yes	No	Yes	No	< 7 D	No	0	No	0	No	0	No	No	No	TIA	No	0	No	0	No	No	No	No	No	80	170	27.6817	Sinusal	4	0	No	No	0	0	82	67.1	69		76	No	Yes	Ao stenosis	No	No	Degenerative/Dystrophic
12.8075	4.24279	1	88	No	Yes	No	Yes	No	< 7 D	No	0	No	0	No	0	No	No	No	TIA	No	0	No	0	No	No	No	No	No	51	188	14.4296	Sinusal	3	0	No	No	0	0	79	35.1	55			No	Yes	Ao stenosis	No	No	Degenerative/Dystrophic
7.03273	1.73868	0	83	Past	No	No	Yes	Stable angina	< 7 D	Yes	0	No	0	No	0	No	No	No	TIA	No	0	No	0	No	No	No	No	No	85	168	30.1162	Sinusal	3	0	No	No	0	0	78	76.3	62			No	Yes	Ao stenosis	No	No	Degenerative/Dystrophic
6.20973	1.95958	0	81	No	Yes	No	No	No	< 7 D	No	0	No	0	No	0	Yes	No	No	TIA	No	0	No	0	No	No	No	No	No	82	175	26.7755	Sinusal	3	0	No	No	0	0	107	57	60	40		No	Yes	Ao stenosis	No	No	Degenerative/Dystrophic
4.52987	1.70361	0	76	No	No	No	No	No	< 7 D	No	0	No	0	No	0	No	No	Stroke	Hemorragic stroke	No	0	No	0	No	No	No	No	No	72	164	26.7698	Sinusal	3	0	No	No	0	0	90	62.9	67	52		No	Yes	Ao stenosis	No	No	Degenerative/Dystrophic
11.3141	4.99009	0	81	No	Yes	No	Yes	Stable angina	< 7 D	Yes	0	No	0	Previous vascular surgery	1	No	No	No	Hemorragic stroke	No	0	No	0	No	No	No	No	No	87	185	25.42	Sinusal	1	0	No	No	0	0	131	48.1	52	60		No	Yes	Ao stenosis	No	No	Degenerative/Dystrophic
2.22892	0.781656	0	65	No	Yes	No	Yes	No	< 7 D	No	0	No	0	No	0	No	No	No	Hemorragic stroke	No	0	No	0	No	No	No	No	No	70	166	25.4028	Sinusal	1	0	No	No	0	0	89	72.5	55	25		No	Yes	Ao stenosis	No	No	Degenerative/Dystrophic
9.43425	4.22426	1	73	No	Yes	No	No	No	< 7 D	No	0	No	0	Carotid >50%	1	Yes	No	No	Hemorragic stroke	No	0	No	0	No	No	No	No	No	64	170	22.1453	Sinusal	4	0	No	No	0	0	80	56	55	42		No	Yes	Ao stenosis	No	No	Degenerative/Dystrophic
4.48484	3.96898	0	66	Past	Yes	Insulin	Yes	STEMI	> 90 D	Yes	0	No	0	Previous vascular surgery	1	No	No	Stroke	Ischemic stroke	No	0	No	0	No	No	No	No	No	95	165	34.8944	Sinusal	4	0	No	No	0	0	110	78.5	55	44		No	Yes	Ao stenosis	No	No	Degenerative/Dystrophic
16.8629	9.27667	1	83	Past	Yes	No	No	No	< 7 D	No	0	No	0	Carotid >50%	1	No	No	Stroke	Ischemic stroke	No	0	No	0	No	No	No	No	No	66	168	23.3844	Sinusal	4	0	No	No	0	0	84	46.8	55	40		No	Yes	Ao stenosis	No	No	Degenerative/Dystrophic
9.52402	3.31817	1	83	No	No	No	Yes	No	< 7 D	No	0	No	0	No	0	No	No	Stroke	Ischemic stroke	No	0	No	0	No	No	No	No	No	64	152	27.7008	Sinusal	4	0	No	No	0	0	73	52.2	60	44		No	Yes	Ao stenosis	No	No	Degenerative/Dystrophic
5.46304	1.99841	1	74	No	Yes	No	Yes	No	< 7 D	No	0	No	0	No	0	No	No	Stroke	Ischemic stroke	No	0	No	0	No	No	No	No	No	77	166	27.9431	Sinusal	3	0	No	No	0	0	70	75.8	72	36	81	No	Yes	Ao stenosis	No	No	Degenerative/Dystrophic
16.353	11.2901	1	86	Past	Yes	Insulin	Yes	No	< 7 D	Yes	0	No	0	No	0	Yes	No	Stroke	Ischemic stroke	No	0	No	0	No	No	No	No	No	88	156	36.1604	FA ou TSV	4	0	No	No	0	0	133	37.3	45	35		No	Yes	Ao stenosis	No	No	Degenerative/Dystrophic
3.93685	11.9042	1	32	Past	Yes	No	No	No	< 7 D	No	0	No	0	Carotid >50%	1	No	No	No	Ischemic stroke	No	0	No	0	No	No	No	No	No	66	168	23.3844	Sinusal	4	0	No	No	0	0				49		No	Yes	Ao stenosis	No	No	Degenerative/Dystrophic
10.0192	3.36795	1	74	No	Yes	oral therapy	Yes	No	< 7 D	No	0	No	0	Carotid >50%	1	No	No	No	Ischemic stroke	No	0	No	0	No	No	No	No	No	50	160	19.5312	Sinusal	3	0	No	No	0	0	50	68.9	74	34		No	Yes	Ao stenosis	No	No	Degenerative/Dystrophic
5.12893	3.54712	1	73	No	Yes	Insulin	No	No	< 7 D	No	0	No	0	No	0	No	No	No	Ischemic stroke	No	0	No	0	No	No	No	No	No	90	158	36.0519	Sinusal	4	0	No	No	0	0	84	75	65	37		No	Yes	Ao stenosis	No	No	Degenerative/Dystrophic
7.46191	3.93782	1	79	No	Yes	No	No	No	< 7 D	No	0	No	0	No	0	No	No	No	Ischemic stroke	No	0	No	0	No	No	No	No	No	70	157	28.3987	Sinusal	3	0	No	No	0	0	114	39.1	65	45		No	Yes	Ao stenosis	No	No	Degenerative/Dystrophic
1.50543	0.874912	0	59	Current	No	No	Yes	No	< 7 D	No	0	No	0	No	0	No	No	No	Ischemic stroke	No	0	No	0	No	No	No	No	No	73	171	24.9649	Sinusal	4	0	No	No	0	0	82	88.6	65			No	Yes	Ao stenosis	No	No	Degenerative/Dystrophic
12.4153	4.06303	0	76	Past	Yes	No	Yes	No	< 7 D	No	0	No	0	No	0	No	No	No	Ischemic stroke	No	0	No	0	No	No	No	No	No	75	180	23.1481	Sinusal	4	0	No	No	0	0	107	55.1	25			No	Yes	Ao stenosis	No	No	Degenerative/Dystrophic
8.58662	5.17444	1	75	No	Yes	No	No	No	< 7 D	No	0	No	0	No	0	Yes	No	No	Ischemic stroke	No	0	No	0	No	No	No	No	No	68	158	27.2392	Sinusal	4	0	No	No	0	0	107	43.1	45	25		No	Yes	Ao stenosis	No	No	Degenerative/Dystrophic
5.47737	3.45915	0	79	Current	Yes	No	Yes	No	< 7 D	No	0	No	0	No	0	Yes	No	No	Ischemic stroke	No	0	No	0	No	No	No	No	No	90	177	28.7274	FA ou TSV	4	0	No	No	0	0	147	45.9	55			No	Yes	Ao stenosis	No	No	Degenerative/Dystrophic
11.2863	7.11927	1	76	No	No	Insulin	No	No	< 7 D	No	0	No	0	Lower Limbs	1	No	No	No	No	No	0	No	0	No	No	No	No	No	64	155	26.6389	Sinusal	3	0	No	No	0	0	91	47	70			No	Yes	Ao stenosis	No	No	Degenerative/Dystrophic
10.8483	3.10663	0	74	Past	Yes	No	No	No	< 7 D	No	0	No	0	Lower Limbs	1	No	No	No	No	No	0	No	0	No	No	No	No	No	66	165	24.2424	Sinusal	3	0	No	No	0	0	68	78.7	35	25		No	Yes	Ao stenosis	No	No	Degenerative/Dystrophic
5.09164	1.43465	0	68	Past	Yes	oral therapy	No	No	< 7 D	No	0	No	0	Lower Limbs	1	No	No	No	No	No	0	No	0	No	No	No	No	No	90	176	29.0548	Sinusal	3	0	No	No	0	0	74	107.6	60			No	Yes	Ao stenosis	No	No	Degenerative/Dystrophic
11.3141	9.60481	0	81	No	Yes	No	Yes	No	< 7 D	No	0	No	0	Lower Limbs	1	No	No	No	No	No	0	No	0	No	No	No	No	No	86	180	26.5432	FA ou TSV	4	0	No	No	0	0	160	39	50	39		No	Yes	Ao stenosis	No	No	Degenerative/Dystrophic
10.0442	4.49216	0	79	Past	Yes	oral therapy	Yes	No	< 7 D	No	0	No	0	Lower Limbs	1	No	No	No	No	No	0	No	0	No	No	No	No	No	61	165	22.4059	Sinusal	3	0	No	No	0	0	100	45.7	73			No	Yes	Ao stenosis	No	No	Degenerative/Dystrophic
17.8584	10.0411	0	89	No	Yes	No	No	Stable angina	< 7 D	Yes	0	No	0	Lower Limbs	1	No	No	No	No	No	0	No	0	No	No	No	No	No	83	165	30.4867	Sinusal	4	0	No	No	0	0	120	52	50			No	Yes	Ao stenosis	No	No	Degenerative/Dystrophic
10.0192	3.36795	1	74	Current	No	No	No	No	< 7 D	No	0	No	0	Previous vascular surgery	1	No	No	No	No	No	0	No	0	No	No	No	No	No	64	156	26.2985	Sinusal	3	0	No	No	0	0	72	61.3	64	36		No	Yes	Ao stenosis	No	No	Degenerative/Dystrophic
19.8536	6.67571	1	86	Past	Yes	No	No	No	< 7 D	No	0	No	0	Previous vascular surgery	1	No	No	No	No	No	0	No	0	No	No	No	No	No	42	167	15.0597	Sinusal	3	0	No	No	0	0	135	17.5	73			No	Yes	Ao stenosis	No	No	Degenerative/Dystrophic
8.37672	3.71385	0	76	No	Yes	No	Yes	Stable angina	< 7 D	Yes	0	No	0	Previous vascular surgery	1	No	No	No	No	No	0	No	0	No	No	No	No	No	68	178	21.4619	Sinusal	4	1	No	No	0	0	96	55.7	60	50		No	Yes	Ao stenosis	No	No	Degenerative/Dystrophic
12.7218	5.00778	0	83	Past	No	oral therapy	Yes	Stable angina	< 7 D	Yes	0	No	0	Previous vascular surgery	1	No	No	No	No	No	0	No	0	No	No	No	No	No	75	168	26.5731	Sinusal	3	2	No	No	0	0	113	46.5	69			No	Yes	Ao stenosis	No	No	Degenerative/Dystrophic
18.8146	5.84724	1	85	No	No	No	No	No	< 7 D	No	0	No	0	Carotid >50%	1	No	No	No	No	No	0	No	0	No	No	No	No	No	62	162	23.6244	Sinusal	4	0	No	No	0	0	68	52.4	63	44		No	Yes	Ao stenosis	No	No	Degenerative/Dystrophic
5.07826	2.08528	1	63	Current	Yes	No	No	No	< 7 D	No	0	No	0	Carotid >50%	1	No	No	No	No	No	0	No	0	No	No	No	No	No	51	160	19.9219	Sinusal	3	0	No	No	0	0	76	54	70			No	Yes	Ao stenosis	No	No	Degenerative/Dystrophic
23.6234	13.3306	0	88	Past	Yes	No	No	No	< 7 D	No	0	No	0	Carotid >50%	1	No	No	No	No	No	0	No	0	No	No	No	No	No	80	175	26.1224	Sinusal	4	0	No	No	0	0	117	43.7	45	60		No	Yes	Ao stenosis	No	No	Degenerative/Dystrophic
16.8629	7.87682	1	83	No	Yes	No	No	No	< 7 D	No	0	No	0	Carotid >50%	1	No	No	No	No	No	0	No	0	No	No	No	No	No	71	160	27.7344	Sinusal	4	0	No	No	0	0	99	42.7	74			No	Yes	Ao stenosis	No	No	Degenerative/Dystrophic
9.45796	4.37138	0	78	Past	No	No	Yes	No	< 7 D	No	0	No	0	Carotid >50%	1	No	No	No	No	No	0	No	0	No	No	No	No	No	60	159	23.7332	Sinusal	3	0	No	No	0	0	156	29.3	60			No	Yes	Ao stenosis	No	No	Degenerative/Dystrophic
10.0442	5.77081	0	79	Past	Yes	No	Yes	No	< 7 D	No	0	No	0	Carotid >50%	1	No	No	No	No	No	0	No	0	No	No	No	No	No	95	166	34.4753	Sinusal	4	0	No	No	0	0	145	49.1	60			No	Yes	Ao stenosis	No	No	Degenerative/Dystrophic
8.35547	3.10036	1	71	Past	Yes	No	Yes	No	< 7 D	No	0	No	0	Carotid >50%	1	No	No	No	No	No	0	No	0	No	No	No	No	No	59	149	26.5754	Sinusal	3	0	No	No	0	0	66	64.4	79	41		No	Yes	Ao stenosis	No	No	Degenerative/Dystrophic
13.448	4.19289	1	79	No	Yes	No	Yes	No	< 7 D	No	0	No	0	Carotid >50%	1	No	No	No	No	No	0	No	0	No	No	No	No	No	88	165	32.3232	Sinusal	4	0	No	No	0	0	87	64.4	65			No	Yes	Ao stenosis	No	No	Degenerative/Dystrophic
9.43425	4.70505	1	73	No	Yes	No	Yes	No	< 7 D	No	0	No	0	Carotid >50%	1	No	No	No	No	No	0	No	0	No	No	No	No	No	61	165	22.4059	Sinusal	3	0	No	No	0	0	128	33.3	74	30		No	Yes	Ao stenosis	No	No	Degenerative/Dystrophic
14.2426	5.68551	1	80	No	Yes	No	Yes	No	< 7 D	No	0	No	0	Carotid >50%	1	No	No	No	No	No	0	No	0	No	No	No	No	No	62	152	26.8352	Sinusal	3	0	No	No	0	0	104	37.4	70			No	Yes	Ao stenosis	No	No	Degenerative/Dystrophic
5.77558	3.14816	0	70	No	Yes	No	Yes	No	< 7 D	No	0	No	0	Carotid >50%	1	No	No	No	No	No	0	No	0	No	No	No	No	No	77	159	30.4577	Sinusal	4	0	No	No	0	0	92	72	71	35		No	Yes	Ao stenosis	No	No	Degenerative/Dystrophic
23.003	4.75873	1	71	Current	Yes	oral therapy	Yes	No	< 7 D	No	0	No	0	Carotid >50%	1	No	No	No	No	No	0	No	0	No	No	No	No	No	82	155	34.1311	Sinusal	4	0	No	No	0	0	56	105.5	30	70		No	Yes	Ao stenosis	No	No	Degenerative/Dystrophic
9.45796	4.37138	0	78	No	Yes	oral therapy	Yes	No	< 7 D	No	0	No	0	Carotid >50%	1	No	No	No	No	No	0	No	0	No	No	No	No	No	61	158	24.4352	Sinusal	3	0	No	No	0	0	179	26	76			No	Yes	Ao stenosis	No	No	Degenerative/Dystrophic
14.2765	4.8013	0	85	Past	Yes	No	Yes	Stable angina	< 7 D	Yes	0	No	0	Carotid >50%	1	No	No	No	No	No	0	No	0	No	No	No	No	No	73	171	24.9649	Sinusal	4	0	No	No	0	0	52	94.9	50	42		No	Yes	Ao stenosis	No	No	Degenerative/Dystrophic
16.8629	4.67584	1	83	No	Yes	No	Yes	Stable angina	< 7 D	Yes	0	No	0	Carotid >50%	1	No	No	No	No	No	0	No	0	No	No	No	No	No	65	160	25.3906	Sinusal	4	1	No	No	0	0	50	77.4	63		69	No	Yes	Ao stenosis	No	No	Degenerative/Dystrophic
14.2426	5.68551	1	80	Past	Yes	oral therapy	Yes	Stable angina	< 7 D	Yes	0	No	0	Carotid >50%	1	No	No	No	No	No	0	No	0	No	No	No	No	No	62	155	25.8065	Sinusal	3	2	No	No	0	0	85	45.7	66	30		No	Yes	Ao stenosis	No	No	Degenerative/Dystrophic
25.6872	9.6996	1	91	No	No	No	Yes	No	< 7 D	Yes	0	No	0	Carotid >50%	1	No	No	No	No	No	0	No	0	No	No	No	No	No	63	150	28	Sinusal	4	0	No	No	0	0	101	31.9	70			No	Yes	Ao stenosis	No	No	Degenerative/Dystrophic
7.05299	2.5593	0	68	Past	Yes	No	No	Stable angina	< 7 D	No	0	CABG	1	No	0	No	No	No	No	No	0	No	0	No	No	No	No	No	75	175	24.4898	Sinusal	1	0	No	No	0	0	81	81.9	55			No	Yes	Ao stenosis	No	No	Degenerative/Dystrophic
19.3656	7.33713	0	79	Past	Yes	No	Yes	Non STEMI	> 90 D	No	0	CABG	1	No	0	No	No	No	No	No	0	No	0	No	No	No	No	No	73	171	24.9649	Sinusal	3	0	No	No	0	0	90	60.8	35	41		No	Yes	Ao stenosis	No	No	Degenerative/Dystrophic
5.83278	1.5984	0	80	Past	No	No	No	Stable angina	< 7 D	No	0	No	0	No	0	No	No	No	No	No	0	No	0	No	No	No	No	No	67	163	25.2174	Sinusal	3	0	No	No	0	0	90	54.9	60			No	Yes	Ao stenosis	No	No	Degenerative/Dystrophic
7.01463	2.88996	1	78	No	Yes	oral therapy	No	Stable angina	< 7 D	No	0	No	0	No	0	No	No	No	No	No	0	No	0	No	No	No	No	No	94	160	36.7188	Sinusal	4	0	No	No	0	0	88	69.2	71	40		No	Yes	Ao stenosis	No	No	Degenerative/Dystrophic
6.19361	2.53922	1	76	Current	Yes	No	Yes	Stable angina	< 7 D	No	0	No	0	No	0	No	No	No	No	No	0	No	0	No	No	No	No	No	52	152	22.5069	Sinusal	2	0	No	No	0	0	74	47	60			No	Yes	Ao stenosis	No	No	Degenerative/Dystrophic
4.82694	1.46926	0	77	Past	Yes	No	Yes	Stable angina	< 7 D	No	0	No	0	No	0	No	No	No	No	No	0	No	0	No	No	No	No	No	77	160	30.0781	Sinusal	3	0	No	No	0	0	99	60.2	60	30		No	Yes	Ao stenosis	No	No	Degenerative/Dystrophic
4.25027	1.38893	0	75	No	Yes	No	Yes	Stable angina	< 7 D	No	0	No	0	No	0	No	No	No	No	No	0	No	0	No	No	No	No	No	77	176	24.858	Sinusal	3	1	No	No	0	0	119	51.7	65	29		No	Yes	Ao stenosis	No	No	Degenerative/Dystrophic
5.46304	1.67655	1	74	No	Yes	No	Yes	Stable angina	< 7 D	No	0	No	0	No	0	No	No	No	No	No	0	No	0	No	No	No	No	No	72	157	29.2101	Sinusal	3	0	No	No	0	0	77	64.4	60			No	Yes	Ao stenosis	No	No	Degenerative/Dystrophic
3.73979	0.972545	0	73	No	Yes	oral therapy	Yes	Stable angina	< 7 D	No	0	No	0	No	0	No	No	No	No	No	0	No	0	No	No	No	No	No	85	185	24.8356	Sinusal	3	0	No	No	0	0	80	87.5	53	15		No	Yes	Ao stenosis	No	No	Degenerative/Dystrophic
4.52987	2.02359	0	76	No	No	Insulin	No	No	< 7 D	No	0	No	0	No	0	No	No	No	No	No	0	No	0	No	No	No	No	No	70	160	27.3438	Sinusal	3	0	No	No	0	0	92	59.8	72			No	Yes	Ao stenosis	No	No	Degenerative/Dystrophic
7.46191	3.2428	1	79	No	Yes	Insulin	No	No	< 7 D	No	0	No	0	No	0	No	No	No	No	No	0	No	0	No	No	No	No	No	70	168	24.8016	Sinusal	3	0	No	No	0	0	81	55	60	33		No	Yes	Ao stenosis	No	No	Degenerative/Dystrophic
5.14244	1.5885	0	78	No	Yes	Insulin	No	No	< 7 D	No	0	No	0	No	0	No	No	No	No	No	0	No	0	No	No	No	No	No	80	160	31.25	Sinusal	3	0	No	No	0	0	71	85.8	70			No	Yes	Ao stenosis	No	No	Degenerative/Dystrophic
1.71636	0.692648	0	61	Current	No	No	No	No	< 7 D	No	0	No	0	No	0	No	No	No	No	No	0	No	0	No	No	No	No	No	58	160	22.6562	Sinusal	3	0	No	No	0	0	64	88	65			No	Yes	Ao stenosis	No	No	Degenerative/Dystrophic
1.50543	0.754573	0	58	Past	No	No	No	No	< 7 D	No	0	No	0	No	0	No	No	No	No	No	0	No	0	No	No	No	No	No	62	171	21.2031	Sinusal	2	0	No	No	0	0	92	67.9	88			No	Yes	Ao stenosis	No	No	Degenerative/Dystrophic
3.9872	1.35041	0	74	Past	No	No	No	No	< 7 D	No	0	No	0	No	0	No	No	No	No	No	0	No	0	No	No	No	No	No	78	170	26.9896	Sinusal	3	0	No	No	0	0	84	75.3	70			No	Yes	Ao stenosis	No	No	Degenerative/Dystrophic
10.1139	2.64048	1	84	Past	No	No	No	No	< 7 D	No	0	No	0	No	0	No	No	No	No	No	0	No	0	No	No	No	No	No	76	160	29.6875	FA ou TSV	3	0	No	No	0	0	59	75.3	70	40	73	No	Yes	Ao stenosis	No	No	Degenerative/Dystrophic
8.96511	3.22789	1	82	Past	No	No	No	No	< 7 D	No	0	No	0	No	0	No	No	No	No	No	0	No	0	No	No	No	No	No	90	178	28.4055	Sinusal	4	0	No	No	0	0	86	63.4	60	45		No	Yes	Ao stenosis	No	No	Degenerative/Dystrophic
3.28851	1.24106	0	71	Past	No	No	No	No	< 7 D	No	0	No	0	No	0	No	No	No	No	No	0	No	0	No	No	No	No	No	84	176	27.1178	Sinusal	3	0	No	No	0	0	93	76.6	60			No	Yes	Ao stenosis	No	No	Degenerative/Dystrophic
7.46191	2.49656	1	79	Past	No	No	No	No	< 7 D	No	0	No	0	No	0	No	No	No	No	No	0	No	0	No	No	No	No	No	57	153	24.3496	Sinusal	4	0	No	No	0	0	53	68.5	67			No	Yes	Ao stenosis	No	No	Degenerative/Dystrophic
5.14244	1.8018	0	78	Past	No	No	No	No	< 7 D	No	0	No	0	No	0	No	No	No	No	No	0	No	0	No	No	No	No	No	83	170	28.7197	Sinusal	3	0	No	No	0	0	94	67.3	75	45		No	Yes	Ao stenosis	No	No	Degenerative/Dystrophic
8.96511	4.27451	1	82	Past	No	No	No	No	< 7 D	No	0	No	0	No	0	No	No	No	No	No	0	No	0	No	No	No	No	No	67	163	25.2174	Sinusal	3	0	No	No	0	0	88	46.1	60	36		No	Yes	Ao stenosis	No	No	Degenerative/Dystrophic
4.82694	1.46926	0	77	Past	No	No	No	No	< 7 D	No	0	No	0	No	0	No	No	No	No	No	0	No	0	No	No	No	No	No	93	181	28.3874	Sinusal	3	0	No	No	0	0	89	80.9	60			No	Yes	Ao stenosis	No	No	Degenerative/Dystrophic
7.95555	2.83431	0	85	Past	No	No	No	No	< 7 D	No	0	No	0	No	0	No	No	No	No	No	0	No	0	No	No	No	No	No	80	170	27.6817	Sinusal	4	0	No	No	0	0	95	56.9	65	45		No	Yes	Ao stenosis	No	No	Degenerative/Dystrophic
7.46191	1.60209	1	79	Past	No	No	No	No	< 7 D	No	0	No	0	No	0	No	No	No	No	No	0	No	0	No	No	No	No	No	74	171	25.3069	FA ou TSV	2	0	No	No	0	0	75	62.8	60			No	Yes	Ao stenosis	No	No	Degenerative/Dystrophic
3.27971	1.33913	1	66	Past	No	No	No	No	< 7 D	No	0	No	0	No	0	No	No	No	No	No	0	No	0	No	No	No	No	No	65	160	25.3906	Sinusal	3	0	No	No	0	0	69	72.8	60			No	Yes	Ao stenosis	No	No	Degenerative/Dystrophic
4.25027	1.38893	0	75	Past	No	No	No	No	< 7 D	No	0	No	0	No	0	No	No	No	No	No	0	No	0	No	No	No	No	No	74	178	23.3556	Sinusal	3	0	No	No	0	0	79	74.8	60			No	Yes	Ao stenosis	No	No	Degenerative/Dystrophic
2.22892	3.00657	0	65	Past	No	No	No	No	< 7 D	No	0	No	0	No	0	No	No	No	No	No	0	No	0	No	No	No	No	No	90	170	31.1419	Sinusal	4	0	No	No	0	0	79	105		45		No	Yes	Ao stenosis	No	No	Degenerative/Dystrophic
2.53861	1.09795	0	67	Past	No	No	No	No	< 7 D	No	0	No	0	No	0	No	No	No	No	No	0	No	0	No	No	No	No	No	79	172	26.7036	Sinusal	2	0	No	No	0	0	86	82.4	60	36		No	Yes	Ao stenosis	No	No	Degenerative/Dystrophic
2.7088	2.34831	0	68	Past	No	No	No	No	< 7 D	No	0	No	0	No	0	No	No	No	No	No	0	No	0	No	No	No	No	No	85	174	28.075	Sinusal	3	0	No	No	0	0	154	48.8	64	35		No	Yes	Ao stenosis	No	No	Degenerative/Dystrophic
8.45737	3.25063	0	86	Past	No	No	No	No	< 7 D	No	0	No	0	No	0	No	No	No	No	No	0	No	0	No	No	No	No	No	59	162	22.4813	Sinusal	3	0	No	No	0	0	113	34.6	65	25		No	Yes	Ao stenosis	No	No	Degenerative/Dystrophic
27.9967	6.76228	0	81	No	No	No	No	No	< 7 D	No	0	No	1	No	0	No	No	No	No	No	0	No	0	No	No	No	No	No	71	155	29.5525	Sinusal	3	0	No	No	0	0	90	57.2	70	70		No	Yes	Ao stenosis	No	No	Degenerative/Dystrophic
5.46304	1.48297	1	74	No	No	No	No	No	< 7 D	No	0	No	0	No	0	No	No	No	No	No	0	No	0	No	No	No	No	No	84	170	29.0657	Sinusal	3	0	No	No	0	0	54	107.2	70	42		No	Yes	Ao stenosis	No	No	Degenerative/Dystrophic
9.52402	4.39274	1	83	No	No	No	No	No	< 7 D	No	0	No	0	No	0	No	No	No	No	No	0	No	0	No	No	No	No	No	34	141	17.1018	Sinusal	3	0	No	No	0	0	75	27	52	32		No	Yes	Ao stenosis	No	No	Degenerative/Dystrophic
18.2586	8.6378	1	88	No	No	No	No	No	< 7 D	No	0	No	0	No	0	No	No	No	No	No	0	No	0	No	No	No	No	No	62	160	24.2188	Sinusal	4	0	No	No	0	0	89	37.8	49	40	79	No	Yes	Ao stenosis	No	No	Degenerative/Dystrophic
7.01463	3.83135	1	78	No	No	No	No	No	< 7 D	No	0	No	0	No	0	No	No	No	No	No	0	No	0	No	No	No	No	No	65	154	27.4077	Sinusal	3	0	No	No	0	0	127	33.1	55	35		No	Yes	Ao stenosis	No	No	Degenerative/Dystrophic
10.1139	5.79859	1	84	No	No	No	No	No	< 7 D	No	0	No	0	No	0	No	No	No	No	No	0	No	0	No	No	No	No	No	49	164	18.2183	Sinusal	4	0	No	No	0	0	78	36.7	60	46		No	Yes	Ao stenosis	No	No	Degenerative/Dystrophic
17.285	8.41539	1	87	No	No	No	No	No	< 7 D	No	0	No	0	No	0	No	No	No	No	No	0	No	0	No	No	No	No	No	55	170	19.0311	Sinusal	4	0	No	No	0	0	93	32.7	30	45		No	Yes	Ao stenosis	No	No	Degenerative/Dystrophic
3.07479	1.55305	1	65	No	No	No	No	No	< 7 D	No	0	No	0	No	0	No	No	No	No	No	0	No	0	No	No	No	No	No	56	160	21.875	Sinusal	3	0	No	No	0	0	80	54.8	74	31	78	No	Yes	Ao stenosis	No	No	Degenerative/Dystrophic
5.12893	2.11222	1	73	No	No	No	No	No	< 7 D	No	0	No	0	No	0	No	No	No	No	No	0	No	0	No	No	No	No	No	45	165	16.5289	Sinusal	4	0	No	No	0	0	61	51.6	60			No	Yes	Ao stenosis	No	No	Degenerative/Dystrophic
1.83246	0.712542	0	62	No	No	No	No	No	< 7 D	No	0	No	0	No	0	No	No	No	No	No	0	No	0	No	No	No	No	No	78	175	25.4694	Sinusal	3	0	No	No	0	0	85	87.9	60			No	Yes	Ao stenosis	No	No	Degenerative/Dystrophic
5.81757	3.82955	1	75	No	No	No	No	No	< 7 D	No	0	No	0	No	0	No	No	No	No	No	0	No	0	No	No	No	No	No	65	160	25.3906	Sinusal	4	0	No	No	0	0	91	48.5	60			No	Yes	Ao stenosis	No	No	Degenerative/Dystrophic
7.93528	1.98323	1	80	No	No	No	No	No	< 7 D	No	0	No	0	No	0	No	No	No	No	No	0	No	0	No	No	No	No	No	70	155	29.1363	Sinusal	3	0	No	No	0	0	61	71.9	55	25	51	No	Yes	Ao stenosis	No	No	Degenerative/Dystrophic
11.3915	3.03145	1	86	No	No	No	No	No	< 7 D	No	0	No	0	No	0	No	No	No	No	No	0	No	0	No	No	No	No	No	58	155	24.1415	Sinusal	4	0	No	No	0	0	48	68.1	55			No	Yes	Ao stenosis	No	No	Degenerative/Dystrophic
6.19361	1.77321	1	76	No	No	No	No	No	< 7 D	No	0	No	0	No	0	No	No	No	No	No	0	No	0	No	No	No	No	No	59	155	24.5578	Sinusal	3	0	No	No	0	0	74	53.3	65			No	Yes	Ao stenosis	No	No	Degenerative/Dystrophic
3.28851	0.919123	0	71	No	No	No	No	No	< 7 D	No	0	No	0	No	0	No	No	No	No	No	0	No	0	No	No	No	No	No	77	170	26.6436	Sinusal	3	0	No	No	0	0	70	93.2	70			No	Yes	Ao stenosis	No	No	Degenerative/Dystrophic
7.46191	1.92854	1	79	No	No	No	No	No	< 7 D	No	0	No	0	No	0	No	No	No	No	No	0	No	0	No	No	No	No	No	80	162	30.4832	Sinusal	3	0	No	No	0	0	76	67.1	60			No	Yes	Ao stenosis	No	No	Degenerative/Dystrophic
14.7224	6.57351	1	74	No	No	No	No	No	< 7 D	No	0	No	0	No	0	No	No	No	No	No	0	No	0	No	No	No	No	No	46	153	19.6506	FA ou TSV	1	0	No	No	0	0	68	46.6	25	60		No	Yes	Ao stenosis	No	No	Degenerative/Dystrophic
3.50716	1.2765	0	72	No	No	No	No	No	< 7 D	No	0	No	0	No	0	No	No	No	No	No	0	No	0	No	No	No	No	No	80	169	28.0102	Sinusal	3	0	No	No	0	0	100	66.8	70			No	Yes	Ao stenosis	No	No	Degenerative/Dystrophic
5.57843	2.13374	0	73	No	No	No	No	No	< 7 D	No	0	No	0	No	0	No	No	No	No	No	0	No	0	No	No	No	No	No	61	165	22.4059	Sinusal	3	0	No	No	0	0	86	58.4	36	50		No	Yes	Ao stenosis	No	No	Degenerative/Dystrophic
5.12893	1.94332	1	73	No	No	No	No	No	< 7 D	No	0	No	0	No	0	No	No	No	No	No	0	No	0	No	No	No	No	No	58	156	23.833	Sinusal	3	0	No	No	0	0	55	73.8	75	40		No	Yes	Ao stenosis	No	No	Degenerative/Dystrophic
12.8075	6.45403	1	88	No	No	No	No	No	< 7 D	No	0	No	0	No	0	No	No	No	No	No	0	No	0	No	No	No	No	No	82	158	32.8473	Sinusal	4	0	No	No	0	0	102	43.7	55	49	55	No	Yes	Ao stenosis	No	No	Degenerative/Dystrophic
2.08824	0.754049	0	64	No	No	No	No	No	< 7 D	No	0	No	0	No	0	No	No	No	No	No	0	No	0	No	No	No	No	No	84	180	25.9259	Sinusal	3	2	No	No	0	0	89	88.1	75			No	Yes	Ao stenosis	No	No	Degenerative/Dystrophic
7.03273	4.31151	0	83	No	No	No	No	No	< 7 D	No	0	No	0	No	0	No	No	No	No	No	0	No	0	No	No	No	No	No	60	175	19.5918	Sinusal	3	0	No	No	0	0	65	64.6				No	Yes	Ao stenosis	No	No	Degenerative/Dystrophic
10.736	5.02975	1	85	No	No	No	No	No	< 7 D	No	0	No	0	No	0	No	No	No	No	No	0	No	0	No	No	No	No	No	75	159	29.6665	Sinusal	4	0	No	No	0	0	89	48.4	70			No	Yes	Ao stenosis	No	No	Degenerative/Dystrophic
10.1139	4.51408	1	84	No	No	No	No	No	< 7 D	No	0	No	0	No	0	No	No	No	No	No	0	No	0	No	No	No	No	No	50	152	21.6413	Sinusal	3	0	No	No	0	0	81	36.1	65	50		No	Yes	Ao stenosis	No	No	Degenerative/Dystrophic
4.5179	1.83756	1	71	No	No	No	No	No	< 7 D	No	0	No	0	No	0	No	No	No	No	No	0	No	0	No	No	No	No	No	70	158	28.0404	Sinusal	3	0	No	No	0	0	66	76.4	55	35		No	Yes	Ao stenosis	No	No	Degenerative/Dystrophic
3.50716	1.2765	0	72	No	No	No	No	No	< 7 D	No	0	No	0	No	0	No	No	No	No	No	0	No	0	No	No	No	No	No	84	164	31.2314	Sinusal	3	0	No	No	0	0	83	84.5	65			No	Yes	Ao stenosis	No	No	Degenerative/Dystrophic
12.8075	5.03208	1	88	No	No	No	No	No	< 7 D	No	0	No	0	No	0	No	No	No	No	No	0	No	0	No	No	No	No	No	55	156	22.6003	Sinusal	3	0	No	No	0	0	85	35.1	60	35	35	No	Yes	Ao stenosis	No	No	Degenerative/Dystrophic
2.08258	1.13091	1	57	Current	Yes	No	No	No	< 7 D	No	0	No	0	No	0	No	No	No	No	No	0	No	0	No	No	No	No	No	63	163	23.7118	Sinusal	3	0	No	No	0	0	99	55.2	70			No	Yes	Ao stenosis	No	No	Degenerative/Dystrophic
6.20973	1.64388	0	81	Past	Yes	No	No	No	< 7 D	No	0	No	0	No	0	No	No	No	No	No	0	No	0	No	No	No	No	No	74	163	27.852	Sinusal	3	0	No	No	0	0	69	77.7	74			No	Yes	Ao stenosis	No	No	Degenerative/Dystrophic
5.47737	1.55416	0	79	Past	Yes	No	No	No	< 7 D	No	0	No	0	No	0	No	No	No	No	No	0	No	0	No	No	No	No	No	80	171	27.3588	Sinusal	3	0	No	No	0	0	81	74	70			No	Yes	Ao stenosis	No	No	Degenerative/Dystrophic
5.14244	1.1285	0	78	Past	Yes	No	No	No	< 7 D	No	0	No	0	No	0	No	No	No	No	No	0	No	0	No	No	No	No	No	68	161	26.2336	Sinusal	1	0	No	No	0	0	91	56.9	67			No	Yes	Ao stenosis	No	No	Degenerative/Dystrophic
10.736	5.02975	1	85	Past	Yes	No	No	No	< 7 D	No	0	No	0	No	0	No	No	No	No	No	0	No	0	No	No	No	No	No	64	141	32.1915	Sinusal	4	0	No	No	0	0	85	43.2	60			No	Yes	Ao stenosis	No	No	Degenerative/Dystrophic
10.1391	2.05648	0	89	Past	Yes	No	No	No	< 7 D	No	0	No	0	No	0	No	No	No	No	No	0	No	0	No	No	No	No	No	88	184	25.9924	Sinusal	3	0	No	No	0	0	98	56.3	60			No	Yes	Ao stenosis	No	No	Degenerative/Dystrophic
5.12893	5.80605	1	73	Past	Yes	No	No	No	< 7 D	No	0	No	0	No	0	No	No	No	No	No	0	No	0	No	No	No	No	No	77	164	28.6288	Sinusal	4	0	No	No	0	0	158	34.1	50	45	67	No	Yes	Ao stenosis	No	No	Degenerative/Dystrophic
11.5883	3.20943	1	80	Past	Yes	No	No	No	< 7 D	No	0	No	0	No	0	No	No	No	No	No	0	No	0	No	No	No	No	No	81	174	26.7539	Sinusal	3	0	No	No	0	0	62	81.9	40	35		No	Yes	Ao stenosis	No	No	Degenerative/Dystrophic
4.52987	1.70361	0	76	Past	Yes	No	No	No	< 7 D	No	0	No	0	No	0	No	No	No	No	No	0	No	0	No	No	No	No	No	70	174	23.1206	Sinusal	3	0	No	No	0	0	90	61.2	55	50	50	No	Yes	Ao stenosis	No	No	Degenerative/Dystrophic
6.59225	2.81099	1	77	Past	Yes	No	No	No	< 7 D	No	0	No	0	No	0	No	No	No	No	No	0	No	0	No	No	No	No	No	66	155	27.4714	Sinusal	4	0	No	No	0	0	84	51.7	60	41		No	Yes	Ao stenosis	No	No	Degenerative/Dystrophic
4.25027	1.03693	0	75	Past	Yes	No	No	No	< 7 D	No	0	No	0	No	0	No	No	No	No	No	0	No	0	No	No	No	No	No	82	173	27.3982	Sinusal	1	0	No	No	0	0	87	75.3	68			No	Yes	Ao stenosis	No	No	Degenerative/Dystrophic
6.19361	1.70555	1	76	Past	Yes	No	No	No	< 7 D	No	0	No	0	No	0	No	No	No	No	No	0	No	0	No	No	No	No	No	90	154	37.9491	Sinusal	4	0	No	No	0	0	63	95.5	57			No	Yes	Ao stenosis	No	No	Degenerative/Dystrophic
5.83278	1.5984	0	80	Past	Yes	No	No	No	< 7 D	No	0	No	0	No	0	No	No	No	No	No	0	No	0	No	No	No	No	No	85	172	28.7317	Sinusal	3	0	No	No	0	0	83	75.5	64			No	Yes	Ao stenosis	No	No	Degenerative/Dystrophic
2.89006	1.39963	0	69	Past	Yes	No	No	No	< 7 D	No	0	No	0	No	0	No	No	No	No	No	0	No	0	No	No	No	No	No	91	180	28.0864	Sinusal	3	0	No	No	0	0	98	81	77	35		No	Yes	Ao stenosis	No	No	Degenerative/Dystrophic
1.50543	0.501743	0	55	Past	Yes	No	No	No	< 7 D	No	0	No	0	No	0	No	No	No	No	No	0	No	0	No	No	No	No	No	91	180	28.0864	Sinusal	1	0	No	No	0	0	96	99	61			No	Yes	Ao stenosis	No	No	Degenerative/Dystrophic
2.89006	0.868609	0	69	Past	Yes	No	No	No	< 7 D	No	0	No	0	No	0	No	No	No	No	No	0	No	0	No	No	No	No	No	83	182	25.0574	Sinusal	3	0	No	No	0	0	83	87.2	70			No	Yes	Ao stenosis	No	No	Degenerative/Dystrophic
7.01463	1.87534	1	78	No	Yes	No	No	No	< 7 D	No	0	No	0	No	0	No	No	No	No	No	0	No	0	No	No	No	No	No	62	151	27.1918	Sinusal	3	0	No	No	0	0	61	65.8	60			No	Yes	Ao stenosis	No	No	Degenerative/Dystrophic
4.81422	1.31598	1	72	No	Yes	No	No	No	< 7 D	No	0	No	0	No	0	No	No	No	No	No	0	No	0	No	No	No	No	No	60	153	25.6312	Sinusal	2	0	No	No	0	0	57	74.7	85			No	Yes	Ao stenosis	No	No	Degenerative/Dystrophic
7.46191	5.06705	1	79	No	Yes	No	No	No	< 7 D	No	0	No	0	No	0	No	No	No	No	No	0	No	0	No	No	No	No	No	71	157	28.8044	Sinusal	4	0	No	No	0	0	106	42.7	53	35	60	No	Yes	Ao stenosis	No	No	Degenerative/Dystrophic
3.07479	2.01275	1	65	No	Yes	No	No	No	< 7 D	No	0	No	0	No	0	No	No	No	No	No	0	No	0	No	No	No	No	No	89	160	34.7656	Sinusal	4	0	No	No	0	0	104	67	88	43	70	No	Yes	Ao stenosis	No	No	Degenerative/Dystrophic
3.72982	1.41662	1	68	No	Yes	No	No	No	< 7 D	No	0	No	0	No	0	No	No	No	No	No	0	No	0	No	No	No	No	No	64	151	28.0689	Sinusal	3	0	No	No	0	0	58	83	60			No	Yes	Ao stenosis	No	No	Degenerative/Dystrophic
6.20973	1.95958	0	81	No	Yes	No	No	No	< 7 D	No	0	No	0	No	0	No	No	No	No	No	0	No	0	No	No	No	No	No	82	171	28.0428	Sinusal	3	0	No	No	0	0	89	66.8	57	38		No	Yes	Ao stenosis	No	No	Degenerative/Dystrophic
9.52402	2.15655	1	83	No	Yes	No	No	No	< 7 D	No	0	No	0	No	0	No	No	No	No	No	0	No	0	No	No	No	No	No	59	155	24.5578	Sinusal	3	0	No	No	0	0	62	56.6	65		70	No	Yes	Ao stenosis	No	No	Degenerative/Dystrophic
10.736	3.5061	1	85	No	Yes	No	No	No	< 7 D	No	0	No	0	No	0	No	No	No	No	No	0	No	0	No	No	No	No	No	64	154	26.986	Sinusal	4	0	No	No	0	0	72	51.1	55	41		No	Yes	Ao stenosis	No	No	Degenerative/Dystrophic
5.14244	1.51112	0	78	No	Yes	No	No	No	< 7 D	No	0	No	0	No	0	No	No	No	No	No	0	No	0	No	No	No	No	No	90	185	26.2966	Sinusal	3	0	No	No	0	0	95	72.2	60			No	Yes	Ao stenosis	No	No	Degenerative/Dystrophic
14.8032	4.63484	1	79	No	Yes	No	No	No	< 7 D	No	0	No	0	No	0	No	No	No	No	No	0	No	0	No	No	No	No	No	48	150	21.3333	FA ou TSV	3	0	No	No	0	0	195	15.7	65	65		No	Yes	Ao stenosis	No	No	Degenerative/Dystrophic
7.01463	1.87534	1	78	No	Yes	No	No	No	< 7 D	No	0	No	0	No	0	No	No	No	No	No	0	No	0	No	No	No	No	No	60	179	18.726	Sinusal	3	0	No	No	0	0	54	71.9	77	26		No	Yes	Ao stenosis	No	No	Degenerative/Dystrophic
8.96511	4.63645	1	82	No	Yes	No	No	No	< 7 D	No	0	No	0	No	0	No	No	No	No	No	0	No	0	No	No	No	No	No	74	160	28.9062	Sinusal	4	0	No	No	0	0	113	39.7	70			No	Yes	Ao stenosis	No	No	Degenerative/Dystrophic
7.95555	2.63246	0	85	No	Yes	No	No	No	< 7 D	No	0	No	0	No	0	No	No	No	No	No	0	No	0	No	No	No	No	No	56	170	19.3772	Sinusal	2	0	No	No	0	0	106	35.7	70	30		No	Yes	Ao stenosis	No	No	Degenerative/Dystrophic
16.8721	5.21451	0	80	No	Yes	No	No	No	< 7 D	No	0	No	0	No	0	No	No	No	No	No	0	No	0	No	No	No	No	No	59	166	21.4109	Sinusal	3	0	No	No	0	0	103	42.2	49	65		No	Yes	Ao stenosis	No	No	Degenerative/Dystrophic
10.1139	2.64048	1	84	No	Yes	No	No	No	< 7 D	No	0	No	0	No	0	No	No	No	No	No	0	No	0	No	No	No	No	No	78	174	25.763	Sinusal	3	0	No	No	0	0	56	81.4	60	35		No	Yes	Ao stenosis	No	No	Degenerative/Dystrophic
6.19361	1.75607	1	76	No	Yes	No	No	No	< 7 D	No	0	No	0	No	0	No	No	No	No	No	0	No	0	No	No	No	No	No	69	176	22.2753	Sinusal	2	0	No	No	0	0	66	69.9	60	31		No	Yes	Ao stenosis	No	No	Degenerative/Dystrophic
10.736	4.63861	1	85	No	Yes	No	No	No	< 7 D	No	0	No	0	No	0	No	No	No	No	No	0	No	0	No	No	No	No	No	45	159	17.7999	Sinusal	3	0	No	No	0	0	66	39.2	56	40		No	Yes	Ao stenosis	No	No	Degenerative/Dystrophic
5.83278	2.75348	0	80	No	Yes	No	No	No	< 7 D	No	0	No	0	No	0	No	No	No	No	No	0	No	0	No	No	No	No	No	72	168	25.5102	Sinusal	3	0	No	No	0	0	127	41.8	65			No	Yes	Ao stenosis	No	No	Degenerative/Dystrophic
6.59225	1.75402	1	77	No	Yes	No	No	No	< 7 D	No	0	No	0	No	0	No	No	No	No	No	0	No	0	No	No	No	No	No	118	156	48.4878	Sinusal	4	0	No	No	0	0	73	106.3	58			No	Yes	Ao stenosis	No	No	Degenerative/Dystrophic
7.01463	2.23449	1	78	No	Yes	No	No	No	< 7 D	No	0	No	0	No	0	No	No	No	No	No	0	No	0	No	No	No	No	No	67	156	27.5312	Sinusal	3	0	No	No	0	0	69	62.9	74	40		No	Yes	Ao stenosis	No	No	Degenerative/Dystrophic
4.81422	1.52448	1	72	No	Yes	No	No	No	< 7 D	No	0	No	0	No	0	No	No	No	No	No	0	No	0	No	No	No	No	No	98	160	38.2812	Sinusal	4	0	No	No	0	0	81	85.9	87			No	Yes	Ao stenosis	No	No	Degenerative/Dystrophic
7.93528	5.206	1	80	No	Yes	No	No	No	< 7 D	No	0	No	0	No	0	No	No	No	No	No	0	No	0	No	No	No	No	No	60	156	24.6548	Sinusal	4	0	No	No	0	0	90	41.8	67	47		No	Yes	Ao stenosis	No	No	Degenerative/Dystrophic
8.96511	3.59954	1	82	No	Yes	No	No	No	< 7 D	No	0	No	0	No	0	No	No	No	No	No	0	No	0	No	No	No	No	No	58	155	24.1415	Sinusal	3	0	No	No	0	0	116	30.3	70			No	Yes	Ao stenosis	No	No	Degenerative/Dystrophic
9.52402	2.07457	1	83	No	Yes	No	No	No	< 7 D	No	0	No	0	No	0	No	No	No	No	No	0	No	0	No	No	No	No	No	77	157	31.2386	Sinusal	4	0	No	No	0	0	52	88.1	64			No	Yes	Ao stenosis	No	No	Degenerative/Dystrophic
12.0816	3.11641	1	87	No	Yes	No	No	No	< 7 D	No	0	No	0	No	0	No	No	No	No	No	0	No	0	No	No	No	No	No	78	150	34.6667	Sinusal	4	0	No	No	0	0	64	67.5	60			No	Yes	Ao stenosis	No	No	Degenerative/Dystrophic
3.13299	1.0189	1	47	No	Yes	No	No	No	< 7 D	No	0	No	0	No	0	No	No	No	No	No	0	No	0	No	No	No	No	No	70	162	26.6728	Sinusal	1	0	No	No	0	0	75	90.6	35	35		No	Yes	Ao stenosis	No	No	Degenerative/Dystrophic
10.9229	3.12201	1	79	No	Yes	No	No	No	< 7 D	No	0	No	0	No	0	No	No	No	No	No	0	No	0	No	No	No	No	No	59	155	24.5578	FA ou TSV	3	0	No	No	0	0	59	63.7	30	50		No	Yes	Ao stenosis	No	No	Degenerative/Dystrophic
8.96511	2.09719	1	82	No	Yes	No	No	No	< 7 D	No	0	No	0	No	0	No	No	No	No	No	0	No	0	No	No	No	No	No	69	148	31.5011	Sinusal	3	0	No	No	0	0	68	61.5	60			No	Yes	Ao stenosis	No	No	Degenerative/Dystrophic
3.97661	1.08794	1	69	No	Yes	No	No	No	< 7 D	No	0	No	0	No	0	No	No	No	No	No	0	No	0	No	No	No	No	No	62	140	31.6327	Sinusal	1	1	No	No	0	0	61	75.4	67			No	Yes	Ao stenosis	No	No	Degenerative/Dystrophic
7.46191	4.27252	1	79	No	Yes	No	No	No	< 7 D	No	0	No	0	No	0	No	No	No	No	No	0	No	0	No	No	No	No	No	41	160	16.0156	Sinusal	4	0	No	No	0	0	76	34.4	62			No	Yes	Ao stenosis	No	No	Degenerative/Dystrophic
5.14244	1.51112	0	78	No	Yes	No	No	No	< 7 D	No	0	No	0	No	0	No	No	No	No	No	0	No	0	No	No	No	No	No	86	172	29.0698	Sinusal	3	0	No	No	0	0	111	59	60			No	Yes	Ao stenosis	No	No	Degenerative/Dystrophic
4.239	2.58332	1	70	No	Yes	No	No	No	< 7 D	No	0	No	0	No	0	No	No	No	No	No	0	No	0	No	No	No	No	No	71	150	31.5556	Sinusal	3	0	No	No	0	0	108	48.1	60			No	Yes	Ao stenosis	No	No	Degenerative/Dystrophic
1.50543	0.804137	0	59	No	Yes	No	No	No	< 7 D	No	0	No	0	No	0	No	No	No	No	No	0	No	0	No	No	No	No	No	80	177	25.5354	Sinusal	3	0	No	No	0	0	77	103.4	70	50		No	Yes	Ao stenosis	No	No	Degenerative/Dystrophic
2.08824	0.900429	0	64	No	Yes	No	No	No	< 7 D	No	0	No	0	No	0	No	No	No	No	No	0	No	0	No	No	No	No	No	95	180	29.321	Sinusal	3	2	No	No	0	0	81	109.5	58	34		No	Yes	Ao stenosis	No	No	Degenerative/Dystrophic
9.52402	2.56815	1	83	No	Yes	No	No	No	< 7 D	No	0	No	0	No	0	No	No	No	No	No	0	No	0	No	No	No	No	No	70	168	24.8016	Sinusal	3	0	No	No	0	0	74	56.3	70	40		No	Yes	Ao stenosis	No	No	Degenerative/Dystrophic
9.54793	3.63054	0	88	No	Yes	No	No	No	< 7 D	No	0	No	0	No	0	No	No	No	No	No	0	No	0	No	No	No	No	No	83	175	27.102	Sinusal	4	0	No	No	0	0	74	71.7	66	60		No	Yes	Ao stenosis	No	No	Degenerative/Dystrophic
4.81422	1.31598	1	72	No	Yes	No	No	No	< 7 D	No	0	No	0	No	0	No	No	No	No	No	0	No	0	No	No	No	No	No	63	160	24.6094	Sinusal	2	0	No	No	0	0	69	64.8	79			No	Yes	Ao stenosis	No	No	Degenerative/Dystrophic
10.736	3.90849	1	85	No	Yes	No	No	No	< 7 D	No	0	No	0	No	0	No	No	No	No	No	0	No	0	No	No	No	No	No	58	153	24.7768	Sinusal	3	0	No	No	0	0	80	41.6	60			No	Yes	Ao stenosis	No	No	Degenerative/Dystrophic
6.19361	1.77321	1	76	No	Yes	No	No	No	< 7 D	No	0	No	0	No	0	No	No	No	No	No	0	No	0	No	No	No	No	No	70	160	27.3438	Sinusal	3	0	No	No	0	0	83	56.4	76	28		No	Yes	Ao stenosis	No	No	Degenerative/Dystrophic
7.48107	2.3157	0	84	No	Yes	No	No	No	< 7 D	No	0	No	0	No	0	No	No	No	No	No	0	No	0	No	No	No	No	No	70	167	25.0995	Sinusal	4	0	No	No	0	0	85	56.7	55			No	Yes	Ao stenosis	No	No	Degenerative/Dystrophic
6.20973	3.65476	0	81	No	Yes	No	No	No	< 7 D	No	0	No	0	No	0	No	No	No	No	No	0	No	0	No	No	No	No	No	66	167	23.6652	Sinusal	4	1	No	No	0	0	131	36.5	55			No	Yes	Ao stenosis	No	No	Degenerative/Dystrophic
1.83246	2.32418	0	62	No	Yes	No	No	No	< 7 D	No	0	No	0	No	0	No	No	No	No	No	0	No	0	No	No	No	No	No	82	180	25.3086	Sinusal	4	0	No	No	0	0	80	98.2		30		No	Yes	Ao stenosis	No	No	Degenerative/Dystrophic
7.95555	3.16213	0	85	No	Yes	No	No	No	< 7 D	No	0	No	0	No	0	No	No	No	No	No	0	No	0	No	No	No	No	No	46	150	20.4444	Sinusal	3	0	No	No	0	0	95	32.7	70	30		No	Yes	Ao stenosis	No	No	Degenerative/Dystrophic
13.9824	2.66802	1	78	No	Yes	No	No	No	< 7 D	No	0	No	0	No	0	No	No	No	No	No	0	No	0	No	No	No	No	No	80	170	27.6817	Sinusal	3	0	No	No	0	0	59	87.8	50	65		No	Yes	Ao stenosis	No	No	Degenerative/Dystrophic
9.52402	4.76419	1	83	No	Yes	No	No	No	< 7 D	No	0	No	0	No	0	No	No	No	No	No	0	No	0	No	No	No	No	No	56	162	21.3382	Sinusal	4	0	No	No	0	0	97	34.4	60	30		No	Yes	Ao stenosis	No	No	Degenerative/Dystrophic
5.83278	2.25126	0	80	No	Yes	No	No	No	< 7 D	No	0	No	0	No	0	No	No	No	No	No	0	No	0	No	No	No	No	No	74	163	27.852	FA ou TSV	3	0	No	No	0	0	97	56.2	83	55		No	Yes	Ao stenosis	No	No	Degenerative/Dystrophic
5.81757	1.72422	1	75	No	Yes	No	No	No	< 7 D	No	0	No	0	No	0	No	No	No	No	No	0	No	0	No	No	No	No	No	73	163	27.4756	Sinusal	3	0	No	No	0	0	73	67.9	60	30		No	Yes	Ao stenosis	No	No	Degenerative/Dystrophic
2.22892	0.933345	0	65	No	Yes	No	No	No	< 7 D	No	0	No	0	No	0	No	No	No	No	No	0	No	0	No	No	No	No	No	95	180	29.321	Sinusal	1	1	No	No	0	0	104	84.2	70	35		No	Yes	Ao stenosis	No	No	Degenerative/Dystrophic
6.59225	4.79962	1	77	No	Yes	No	No	No	< 7 D	No	0	No	0	No	0	No	No	No	No	No	0	No	0	No	No	No	No	No	53	155	22.0604	Sinusal	4	0	No	No	0	0	107	32.6	60	40		No	Yes	Ao stenosis	No	No	Degenerative/Dystrophic
5.14244	2.75454	0	78	Past	No	oral therapy	No	No	< 7 D	No	0	No	0	No	0	No	No	No	No	No	0	No	0	No	No	No	No	No	81	166	29.3947	Sinusal	4	0	No	No	0	0	120	51.4	55	55		No	Yes	Ao stenosis	No	No	Degenerative/Dystrophic
5.46304	1.24307	1	74	No	No	oral therapy	No	No	< 7 D	No	0	No	0	No	0	No	No	No	No	No	0	No	0	No	No	No	No	No	87	156	35.7495	FA ou TSV	3	0	No	No	0	0	61	98.3	55	26		No	Yes	Ao stenosis	No	No	Degenerative/Dystrophic
3.73979	1.31294	0	73	No	No	oral therapy	No	No	< 7 D	No	0	No	0	No	0	No	No	No	No	No	0	No	0	No	No	No	No	No	80	180	24.6914	Sinusal	3	0	No	No	0	0	88	74.8	70			No	Yes	Ao stenosis	No	No	Degenerative/Dystrophic
6.19361	1.31508	1	76	Past	Yes	oral therapy	No	No	< 7 D	No	0	No	0	No	0	No	No	No	No	No	0	No	0	No	No	No	No	No	96	150	42.6667	Sinusal	3	0	No	No	0	0	72	89.1	62			No	Yes	Ao stenosis	No	No	Degenerative/Dystrophic
3.50716	0.94546	0	72	Past	Yes	oral therapy	No	No	< 7 D	No	0	No	0	No	0	No	No	No	No	No	0	No	0	No	No	No	No	No	95	174	31.378	Sinusal	3	0	No	No	0	0	75	105.8	64			No	Yes	Ao stenosis	No	No	Degenerative/Dystrophic
5.14244	1.51112	0	78	Past	Yes	oral therapy	No	No	< 7 D	No	0	No	0	No	0	No	No	No	No	No	0	No	0	No	No	No	No	No	100	174	33.0295	Sinusal	3	0	No	No	0	0	114	66.8	60			No	Yes	Ao stenosis	No	No	Degenerative/Dystrophic
7.46191	3.50322	1	79	No	Yes	oral therapy	No	No	< 7 D	No	0	No	0	No	0	No	No	No	No	No	0	No	0	No	No	No	No	No	75	164	27.8852	FA ou TSV	4	0	No	No	0	0	79	60.5	56	58		No	Yes	Ao stenosis	No	No	Degenerative/Dystrophic
11.0372	3.54388	0	74	No	Yes	oral therapy	No	No	< 7 D	No	0	No	0	No	0	No	No	No	No	No	0	No	0	No	No	No	No	No	70	169	24.5089	Sinusal	3	0	No	No	0	0	102	55.6	26	41		No	Yes	Ao stenosis	No	No	Degenerative/Dystrophic
20.946	7.43205	0	84	No	Yes	oral therapy	No	No	< 7 D	No	0	No	0	No	0	No	No	No	No	No	0	No	0	No	No	No	No	No	78	175	25.4694	Sinusal	4	0	No	No	0	0	122	44	45	65		No	Yes	Ao stenosis	No	No	Degenerative/Dystrophic
12.3186	7.83409	0	86	No	Yes	oral therapy	No	No	< 7 D	No	0	No	0	No	0	No	No	No	No	No	0	No	0	No	No	No	No	No	65	173	21.7181	FA ou TSV	4	0	No	No	0	0	124	34.8	40	55		No	Yes	Ao stenosis	No	No	Degenerative/Dystrophic
5.46304	1.67655	1	74	No	Yes	oral therapy	No	No	< 7 D	No	0	No	0	No	0	No	No	No	No	No	0	No	0	No	No	No	No	No	106	165	38.9348	Sinusal	3	0	No	No	0	0	105	69.6	60			No	Yes	Ao stenosis	No	No	Degenerative/Dystrophic
8.43594	2.03943	1	81	No	Yes	oral therapy	No	No	< 7 D	No	0	No	0	No	0	No	No	No	No	No	0	No	0	No	No	No	No	No	78	158	31.245	Sinusal	3	0	No	No	0	0	71	67.7	70			No	Yes	Ao stenosis	No	No	Degenerative/Dystrophic
10.736	5.02975	1	85	No	Yes	oral therapy	No	No	< 7 D	No	0	No	0	No	0	No	No	No	No	No	0	No	0	No	No	No	No	No	68	161	26.2336	Sinusal	4	0	No	No	0	0	103	37.9	67	24		No	Yes	Ao stenosis	No	No	Degenerative/Dystrophic
7.46191	1.92854	1	79	No	Yes	oral therapy	No	No	< 7 D	No	0	No	0	No	0	No	No	No	No	No	0	No	0	No	No	No	No	No	80	162	30.4832	Sinusal	3	0	No	No	0	0	79	64.5	67	30		No	Yes	Ao stenosis	No	No	Degenerative/Dystrophic
4.52987	1.42854	0	76	No	Yes	oral therapy	No	No	< 7 D	No	0	No	0	No	0	No	No	No	No	No	0	No	0	No	No	No	No	No	90	170	31.1419	Sinusal	3	0	No	No	0	0	111	63.7	66			No	Yes	Ao stenosis	No	No	Degenerative/Dystrophic
2.7088	1.00813	0	68	No	Yes	oral therapy	No	No	< 7 D	No	0	No	0	No	0	No	No	No	No	No	0	No	0	No	No	No	No	No	99	183	29.5619	Sinusal	3	0	No	No	0	0	64	136.8	70	35		No	Yes	Ao stenosis	No	No	Degenerative/Dystrophic
8.96511	2.7135	1	82	No	Yes	oral therapy	No	No	< 7 D	No	0	No	0	No	0	No	No	No	No	No	0	No	0	No	No	No	No	No	70	156	28.764	Sinusal	4	0	No	No	0	0	72	58.9	80	25		No	Yes	Ao stenosis	No	No	Degenerative/Dystrophic
10.1139	4.89526	1	84	No	Yes	oral therapy	No	No	< 7 D	No	0	No	0	No	0	No	No	No	No	No	0	No	0	No	No	No	No	No	84	160	32.8125	Sinusal	4	0	No	No	0	0	104	47.2	60			No	Yes	Ao stenosis	No	No	Degenerative/Dystrophic
5.81757	3.52827	1	75	No	Yes	oral therapy	No	No	< 7 D	No	0	No	0	No	0	No	No	No	No	No	0	No	0	No	No	No	No	No	79	148	36.0665	Sinusal	3	0	No	No	0	0	156	34.4	60	42		No	Yes	Ao stenosis	No	No	Degenerative/Dystrophic
4.239	2.12209	1	70	Past	No	Insulin	Yes	No	< 7 D	No	0	No	0	No	0	No	No	No	No	No	0	No	0	No	No	No	No	No	69	155	28.7201	Sinusal	3	0	No	No	0	0	65	77.6	72		67	No	Yes	Ao stenosis	No	No	Degenerative/Dystrophic
3.28851	1.7594	0	71	Past	Yes	Insulin	Yes	No	< 7 D	No	0	No	0	No	0	No	No	No	No	No	0	No	0	No	No	No	No	No	77	179	24.0317	Sinusal	3	0	No	No	0	0	104	62.8	70			No	Yes	Ao stenosis	No	No	Degenerative/Dystrophic
4.25027	1.96782	0	75	Past	Yes	Insulin	Yes	No	< 7 D	No	0	No	0	No	0	No	No	No	No	No	0	No	0	No	No	No	No	No	76	169	26.6097	Sinusal	3	0	No	No	0	0	97	62.6	60			No	Yes	Ao stenosis	No	No	Degenerative/Dystrophic
3.07479	1.84529	1	65	Past	Yes	Insulin	Yes	No	< 7 D	No	0	No	0	No	0	No	No	No	No	No	0	No	0	No	No	No	No	No	105	154	44.2739	Sinusal	3	0	No	No	0	0	99	83.1	70			No	Yes	Ao stenosis	No	No	Degenerative/Dystrophic
5.14244	2.76831	0	78	No	Yes	Insulin	Yes	No	< 7 D	No	0	No	0	No	0	No	No	No	No	No	0	No	0	No	No	No	No	No	97	170	33.564	Sinusal	4	0	No	No	0	0	107	69	76	24		No	Yes	Ao stenosis	No	No	Degenerative/Dystrophic
5.81757	2.90336	1	75	No	Yes	Insulin	Yes	No	< 7 D	No	0	No	0	No	0	No	No	No	No	No	0	No	0	No	No	No	No	No	61	160	23.8281	Sinusal	3	0	No	No	0	0	73	56.7	61	35		No	Yes	Ao stenosis	No	No	Degenerative/Dystrophic
7.93528	7.25866	1	80	No	Yes	Insulin	Yes	No	< 7 D	No	0	No	0	No	0	No	No	No	No	No	0	No	0	No	No	No	No	No	59	160	23.0469	Sinusal	4	0	No	No	0	0	85	43.5	74	37		No	Yes	Ao stenosis	No	No	Degenerative/Dystrophic
1.50543	1.482	0	54	No	Yes	Insulin	Yes	No	< 7 D	No	0	No	0	No	0	No	No	No	No	No	0	No	0	No	No	No	No	No	50	160	19.5312	Sinusal	4	0	No	No	0	0	53	99.7	55	50		No	Yes	Ao stenosis	No	No	Degenerative/Dystrophic
2.42421	1.61207	0	60	Current	No	No	Yes	No	< 7 D	No	0	No	0	No	0	No	No	No	No	No	0	No	0	No	No	No	No	No	84	182	25.3593	Sinusal	4	0	No	No	0	0	107	77.2	40	27		No	Yes	Ao stenosis	No	No	Degenerative/Dystrophic
2.37886	1.07791	0	66	Current	No	No	Yes	No	< 7 D	No	0	No	0	No	0	No	No	No	No	No	0	No	0	No	No	No	No	No	94	180	29.0123	Sinusal	3	0	No	No	0	0	106	80.6	55			No	Yes	Ao stenosis	No	No	Degenerative/Dystrophic
4.239	1.11055	1	70	Past	No	No	Yes	No	< 7 D	No	0	No	0	No	0	No	No	No	No	No	0	No	0	No	No	No	No	No	74	163	27.852	Sinusal	3	0	No	No	0	0	56	96.6	65			No	Yes	Ao stenosis	No	No	Degenerative/Dystrophic
3.08306	1.20658	0	70	Past	No	No	Yes	No	< 7 D	No	0	No	0	No	0	No	No	No	No	No	0	No	0	No	No	No	No	No	67	163	25.2174	Sinusal	3	0	No	No	0	0	106	54.4	65	30		No	Yes	Ao stenosis	No	No	Degenerative/Dystrophic
2.58693	1.65794	0	61	Past	No	No	Yes	No	< 7 D	No	0	No	0	No	0	No	No	No	No	No	0	No	0	No	No	No	No	No	62	170	21.4533	Sinusal	4	0	No	No	0	0	71	84.7	40	30		No	Yes	Ao stenosis	No	No	Degenerative/Dystrophic
2.53861	1.06616	0	67	Past	No	No	Yes	No	< 7 D	No	0	No	0	No	0	No	No	No	No	No	0	No	0	No	No	No	No	No	89	175	29.0612	Sinusal	4	0	No	No	0	0	76	105	74	25	79	No	Yes	Ao stenosis	No	No	Degenerative/Dystrophic
4.82694	2.53342	0	77	Past	No	No	Yes	No	< 7 D	No	0	No	0	No	0	No	No	No	No	No	0	No	0	No	No	No	No	No	58	170	20.0692	Sinusal	3	0	No	No	0	0	96	46.8	63			No	Yes	Ao stenosis	No	No	Degenerative/Dystrophic
5.46304	1.99841	1	74	Past	No	No	Yes	No	< 7 D	No	0	No	0	No	0	No	No	No	No	No	0	No	0	No	No	No	No	No	58	158	23.2335	Sinusal	3	0	No	No	0	0	63	63.4	60	35		No	Yes	Ao stenosis	No	No	Degenerative/Dystrophic
4.239	1.49852	1	70	Past	No	No	Yes	No	< 7 D	No	0	No	0	No	0	No	No	No	No	No	0	No	0	No	No	No	No	No	60	154	25.2994	Sinusal	3	0	No	No	0	0	69	63.6	65	26		No	Yes	Ao stenosis	No	No	Degenerative/Dystrophic
3.9872	1.75119	0	74	Past	No	No	Yes	No	< 7 D	No	0	No	0	No	0	No	No	No	No	No	0	No	0	No	No	No	No	No	75	166	27.2173	Sinusal	4	0	No	No	0	0	78	78	65			No	Yes	Ao stenosis	No	No	Degenerative/Dystrophic
18.8	5.53909	0	90	Past	No	No	Yes	No	< 7 D	No	0	No	0	No	0	No	No	No	No	No	0	No	0	No	No	No	No	No	92	170	31.8339	Sinusal	4	0	No	No	0	0	244	23.2	70	40		No	Yes	Ao stenosis	No	No	Degenerative/Dystrophic
17.285	5.00744	1	87	Past	No	No	Yes	No	< 7 D	No	0	No	0	No	0	No	No	No	No	No	0	No	0	No	No	No	No	No	84	168	29.7619	Sinusal	4	0	No	No	0	0	79	58.8	45	40		No	Yes	Ao stenosis	No	No	Degenerative/Dystrophic
7.46191	2.29764	1	79	No	No	No	Yes	No	< 7 D	No	0	No	0	No	0	No	No	No	No	No	0	No	0	No	No	No	No	No	72	160	28.125	Sinusal	3	0	No	No	0	0	69	66.5	60	44		No	Yes	Ao stenosis	No	No	Degenerative/Dystrophic
3.9872	1.75119	0	74	No	No	No	Yes	No	< 7 D	No	0	No	0	No	0	No	No	No	No	No	0	No	0	No	No	No	No	No	73	175	23.8367	Sinusal	4	0	No	No	0	0	92	64.3	70			No	Yes	Ao stenosis	No	No	Degenerative/Dystrophic
5.81757	2.23343	1	75	No	No	No	Yes	No	< 7 D	No	0	No	0	No	0	No	No	No	No	No	0	No	0	No	No	No	No	No	96	170	33.218	FA ou TSV	4	0	No	No	0	0	101	64.5	60			No	Yes	Ao stenosis	No	No	Degenerative/Dystrophic
2.37886	1.07791	0	66	No	No	No	Yes	No	< 7 D	No	0	No	0	No	0	No	No	No	No	No	0	No	0	No	No	No	No	No	71	171	24.281	Sinusal	3	0	No	No	0	0	89	72.5	70		55	No	Yes	Ao stenosis	No	No	Degenerative/Dystrophic
5.12893	1.63019	1	73	No	No	No	Yes	No	< 7 D	No	0	No	0	No	0	No	No	No	No	No	0	No	0	No	No	No	No	No	54	163	20.3244	Sinusal	3	0	No	No	0	0	47	80.4	80			No	Yes	Ao stenosis	No	No	Degenerative/Dystrophic
5.93998	2.38428	0	74	No	No	No	Yes	No	< 7 D	No	0	No	0	No	0	No	No	No	No	No	0	No	0	No	No	No	No	No	78	173	26.0617	Sinusal	4	0	No	No	0	0	101	62.6	45			No	Yes	Ao stenosis	No	No	Degenerative/Dystrophic
3.9872	1.35041	0	74	No	No	No	Yes	No	< 7 D	No	0	No	0	No	0	No	No	No	No	No	0	No	0	No	No	No	No	No	75	168	26.5731	Sinusal	3	0	No	No	0	0	87	69.9	55			No	Yes	Ao stenosis	No	No	Degenerative/Dystrophic
6.59225	1.82358	1	77	No	No	No	Yes	No	< 7 D	No	0	No	0	No	0	No	No	No	No	No	0	No	0	No	No	No	No	No	75	155	31.2175	Sinusal	3	0	No	No	0	0	61	80.9	76			No	Yes	Ao stenosis	No	No	Degenerative/Dystrophic
8.43594	3.13999	1	81	No	No	No	Yes	No	< 7 D	No	0	No	0	No	0	No	No	No	No	No	0	No	0	No	No	No	No	No	47	151	20.6131	Sinusal	4	0	No	No	0	0	35	82.7	63	35		No	Yes	Ao stenosis	No	No	Degenerative/Dystrophic
10.1139	2.64048	1	84	No	No	No	Yes	No	< 7 D	No	0	No	0	No	0	No	No	No	No	No	0	No	0	No	No	No	No	No	55	152	23.8054	Sinusal	3	0	No	No	0	0	57	56.4	64	35		No	Yes	Ao stenosis	No	No	Degenerative/Dystrophic
1.50543	0.673305	0	58	No	No	No	Yes	No	< 7 D	No	0	No	0	No	0	No	No	No	No	No	0	No	0	No	No	No	No	No	65	180	20.0617	Sinusal	3	0	No	No	0	0	74	88.5	75			No	Yes	Ao stenosis	No	No	Degenerative/Dystrophic
1.50543	0.673305	0	53	No	No	No	Yes	No	< 7 D	No	0	No	0	No	0	No	No	No	No	No	0	No	0	No	No	No	No	No	91	180	28.0864	Sinusal	3	0	No	No	0	0	72	135.1	77			No	Yes	Ao stenosis	No	No	Degenerative/Dystrophic
7.01463	2.42807	1	78	No	No	No	Yes	No	< 7 D	No	0	No	0	No	0	No	No	No	No	No	0	No	0	No	No	No	No	No	55	150	24.4444	Sinusal	4	0	No	No	0	0	66	54	55			No	Yes	Ao stenosis	No	No	Degenerative/Dystrophic
4.81422	2.04578	1	72	No	No	No	Yes	No	< 7 D	No	0	No	0	No	0	No	No	No	No	No	0	No	0	No	No	No	No	No	48	150	21.3333	Sinusal	1	0	No	No	0	0	77	44.3	65			No	Yes	Ao stenosis	No	No	Degenerative/Dystrophic
14.3709	6.80706	1	90	No	No	No	Yes	No	< 7 D	No	0	No	0	No	0	No	No	No	No	No	0	No	0	No	No	No	No	No	65	160	25.3906	Sinusal	4	3	No	No	0	0	78	43.5	58	35		No	Yes	Ao stenosis	No	No	Degenerative/Dystrophic
3.73979	1.31294	0	73	Current	Yes	No	Yes	No	< 7 D	No	0	No	0	No	0	No	No	No	No	No	0	No	0	No	No	No	No	No	78	164	29.0006	Sinusal	3	0	No	No	0	0	79	81.3	60	24		No	Yes	Ao stenosis	No	No	Degenerative/Dystrophic
2.7088	0.844394	0	68	Current	Yes	No	Yes	No	< 7 D	No	0	No	0	No	0	No	No	No	No	No	0	No	0	No	No	No	No	No	97	178	30.6148	Sinusal	3	0	No	No	0	0	71	120.8	60			No	Yes	Ao stenosis	No	No	Degenerative/Dystrophic
4.52987	1.05849	0	76	Past	Yes	No	Yes	No	< 7 D	No	0	No	0	No	0	No	No	No	No	No	0	No	0	No	No	No	No	No	95	169	33.2621	Sinusal	3	0	No	No	0	0	85	87.9	73			No	Yes	Ao stenosis	No	No	Degenerative/Dystrophic
10.736	4.63861	1	85	Past	Yes	No	Yes	No	< 7 D	No	0	No	0	No	0	No	No	No	No	No	0	No	0	No	No	No	No	No	47	150	20.8889	Sinusal	3	0	No	No	0	0	116	23.3	76	48		No	Yes	Ao stenosis	No	No	Degenerative/Dystrophic
5.47737	3.45915	0	79	Past	Yes	No	Yes	No	< 7 D	No	0	No	0	No	0	No	No	No	No	No	0	No	0	No	No	No	No	No	82	180	25.3086	Sinusal	4	0	No	No	0	0	167	36.8	79			No	Yes	Ao stenosis	No	No	Degenerative/Dystrophic
3.08306	0.893512	0	70	Past	Yes	No	Yes	No	< 7 D	No	0	No	0	No	0	No	No	No	No	No	0	No	0	No	No	No	No	No	88	180	27.1605	Sinusal	3	0	No	No	0	0	72	105.1	69			No	Yes	Ao stenosis	No	No	Degenerative/Dystrophic
3.9872	1.61068	0	74	Past	Yes	No	Yes	No	< 7 D	No	0	No	0	No	0	No	No	No	No	No	0	No	0	No	No	No	No	No	80	178	25.2493	Sinusal	3	0	No	No	0	0	81	80.1	72	39		No	Yes	Ao stenosis	No	No	Degenerative/Dystrophic
5.14244	1.8018	0	78	Past	Yes	No	Yes	No	< 7 D	No	0	No	0	No	0	No	No	No	No	No	0	No	0	No	No	No	No	No	75	179	23.4075	Sinusal	3	0	No	No	0	0	96	59.5	60	48		No	Yes	Ao stenosis	No	No	Degenerative/Dystrophic
3.08306	1.06667	0	70	Past	Yes	No	Yes	No	< 7 D	No	0	No	0	No	0	No	No	No	No	No	0	No	0	No	No	No	No	No	107	169	37.4637	Sinusal	3	0	No	No	0	0	96	95.8	68	44		No	Yes	Ao stenosis	No	No	Degenerative/Dystrophic
5.46304	2.172	1	74	Past	Yes	No	Yes	No	< 7 D	No	0	No	0	No	0	No	No	No	No	No	0	No	0	No	No	No	No	No	72	159	28.4799	Sinusal	4	0	No	No	0	0	69	71.9	70	24		No	Yes	Ao stenosis	No	No	Degenerative/Dystrophic
3.97661	1.457	1	69	Past	Yes	No	Yes	No	< 7 D	No	0	No	0	No	0	No	No	No	No	No	0	No	0	No	No	No	No	No	74	156	30.4076	Sinusal	3	0	No	No	0	0	98	56	80			No	Yes	Ao stenosis	No	No	Degenerative/Dystrophic
8.43594	3.13999	1	81	Past	Yes	No	Yes	No	< 7 D	No	0	No	0	No	0	No	No	No	No	No	0	No	0	No	No	No	No	No	79	154	33.3108	Sinusal	4	0	No	No	0	0	83	58.6	71	45	73	No	Yes	Ao stenosis	No	No	Degenerative/Dystrophic
3.49779	2.12837	1	67	Past	Yes	No	Yes	No	< 7 D	No	0	No	0	No	0	No	No	No	No	No	0	No	0	No	No	No	No	No	62	157	25.1532	Sinusal	4	0	No	No	0	0	76	62.2	65	54		No	Yes	Ao stenosis	No	No	Degenerative/Dystrophic
4.52987	1.85207	0	76	Past	Yes	No	Yes	No	< 7 D	No	0	No	0	No	0	No	No	No	No	No	0	No	0	No	No	No	No	No	76	169	26.6097	Sinusal	4	0	No	No	0	0	77	77.6	55			No	Yes	Ao stenosis	No	No	Degenerative/Dystrophic
5.83278	1.5984	0	80	Past	Yes	No	Yes	No	< 7 D	No	0	No	0	No	0	No	No	No	No	No	0	No	0	No	No	No	No	No	62	160	24.2188	Sinusal	3	0	No	No	0	0	78	58.6	58			No	Yes	Ao stenosis	No	No	Degenerative/Dystrophic
6.20973	2.83088	0	81	Past	Yes	No	Yes	No	< 7 D	No	0	No	0	No	0	No	No	No	No	No	0	No	0	No	No	No	No	No	61	158	24.4352	Sinusal	3	0	No	No	0	0	116	38.1	55	30		No	Yes	Ao stenosis	No	No	Degenerative/Dystrophic
4.52987	1.41468	0	76	Past	Yes	No	Yes	No	< 7 D	No	0	No	0	No	0	No	No	No	No	No	0	No	0	No	No	No	No	No	72	170	24.9135	Sinusal	2	0	No	No	0	0	101	56	60	39		No	Yes	Ao stenosis	No	No	Degenerative/Dystrophic
6.52229	2.20418	0	72	Past	Yes	No	Yes	No	< 7 D	No	0	No	0	No	0	No	No	No	No	No	0	No	0	No	No	No	No	No	83	176	26.7949	Sinusal	3	0	No	No	0	0	209	33.2	76	25		No	Yes	Ao stenosis	No	No	Degenerative/Dystrophic
9.52402	4.76419	1	83	Past	Yes	No	Yes	No	< 7 D	No	0	No	0	No	0	No	No	No	No	No	0	No	0	No	No	No	No	No	81	165	29.7521	Sinusal	4	0	No	No	0	0	106	45.5	52	30		No	Yes	Ao stenosis	No	No	Degenerative/Dystrophic
3.27971	1.73662	1	66	Past	Yes	No	Yes	No	< 7 D	No	0	No	0	No	0	No	No	No	No	No	0	No	0	No	No	No	No	No	62	160	24.2188	Sinusal	4	0	No	No	0	0	62	77.3	55	30		No	Yes	Ao stenosis	No	No	Degenerative/Dystrophic
6.20973	1.64388	0	81	Past	Yes	No	Yes	No	< 7 D	No	0	No	0	No	0	No	No	No	No	No	0	No	0	No	No	No	No	No	101	181	30.8293	Sinusal	3	0	No	No	0	0	93	78.7	75			No	Yes	Ao stenosis	No	No	Degenerative/Dystrophic
3.27971	1.18404	1	66	Past	Yes	No	Yes	No	< 7 D	No	0	No	0	No	0	No	No	No	No	No	0	No	0	No	No	No	No	No	115	168	40.7455	Sinusal	3	0	No	No	0	0	61	145.7	55	38		No	Yes	Ao stenosis	No	No	Degenerative/Dystrophic
5.47737	1.85296	0	79	No	Yes	No	Yes	No	< 7 D	No	0	No	0	No	0	No	No	No	No	No	0	No	0	No	No	No	No	No	80	162	30.4832	Sinusal	3	0	No	No	0	0	111	54	73	48		No	Yes	Ao stenosis	No	No	Degenerative/Dystrophic
4.81422	1.88971	1	72	No	Yes	No	Yes	No	< 7 D	No	0	No	0	No	0	No	No	No	No	No	0	No	0	No	No	No	No	No	70	169	24.5089	Sinusal	3	0	No	No	0	0	83	59.9	81	42		No	Yes	Ao stenosis	No	No	Degenerative/Dystrophic
4.5179	2.80867	1	71	No	Yes	No	Yes	No	< 7 D	No	0	No	0	No	0	No	No	No	No	No	0	No	0	No	No	No	No	No	68	158	27.2392	Sinusal	4	0	No	No	0	0	64	76.6	82	57	82	No	Yes	Ao stenosis	No	No	Degenerative/Dystrophic
3.73979	0.972545	0	73	No	Yes	No	Yes	No	< 7 D	No	0	No	0	No	0	No	No	No	No	No	0	No	0	No	No	No	No	No	88	172	29.7458	Sinusal	3	0	No	No	0	0	85	85.2	60			No	Yes	Ao stenosis	No	No	Degenerative/Dystrophic
5.12893	1.63019	1	73	No	Yes	No	Yes	No	< 7 D	No	0	No	0	No	0	No	No	No	No	No	0	No	0	No	No	No	No	No	83	155	34.5473	Sinusal	3	0	No	No	0	0	110	52.8	66			No	Yes	Ao stenosis	No	No	Degenerative/Dystrophic
5.12893	2.29574	1	73	No	Yes	No	Yes	No	< 7 D	No	0	No	0	No	0	No	No	No	No	No	0	No	0	No	No	No	No	No	63	157	25.5588	Sinusal	3	0	No	No	0	0	61	72.3	60	55		No	Yes	Ao stenosis	No	No	Degenerative/Dystrophic
4.52987	1.41468	0	76	No	Yes	No	Yes	No	< 7 D	No	0	No	0	No	0	No	No	No	No	No	0	No	0	No	No	No	No	No	98	173	32.7442	Sinusal	2	0	No	No	0	0	151	51	75	47		No	Yes	Ao stenosis	No	No	Degenerative/Dystrophic
3.9872	1.35041	0	74	No	Yes	No	Yes	No	< 7 D	No	0	No	0	No	0	No	No	No	No	No	0	No	0	No	No	No	No	No	78	170	26.9896	Sinusal	3	0	No	No	0	0	90	70.3	63			No	Yes	Ao stenosis	No	No	Degenerative/Dystrophic
3.08306	1.43954	0	70	No	Yes	No	Yes	No	< 7 D	No	0	No	0	No	0	No	No	No	No	No	0	No	0	No	No	No	No	No	75	173	25.0593	Sinusal	3	0	No	No	0	0	97	66.5	68	39		No	Yes	Ao stenosis	No	No	Degenerative/Dystrophic
8.96511	5.49478	1	82	No	Yes	No	Yes	No	< 7 D	No	0	No	0	No	0	No	No	No	No	No	0	No	0	No	No	No	No	No	64	160	25	FA ou TSV	4	0	No	No	0	0	139	27.9	73	52		No	Yes	Ao stenosis	No	No	Degenerative/Dystrophic
6.59225	2.36142	1	77	No	Yes	No	Yes	No	< 7 D	No	0	No	0	No	0	No	No	No	No	No	0	No	0	No	No	No	No	No	86	168	30.4705	Sinusal	4	0	No	No	0	0	110	51.4	60			No	Yes	Ao stenosis	No	No	Degenerative/Dystrophic
8.43594	4.15933	1	81	No	Yes	No	Yes	No	< 7 D	No	0	No	0	No	0	No	No	No	No	No	0	No	0	No	No	No	No	No	62	158	24.8358	Sinusal	3	0	No	No	0	0	110	34.7	73	45	67	No	Yes	Ao stenosis	No	No	Degenerative/Dystrophic
7.93528	1.47164	1	80	No	Yes	No	Yes	No	< 7 D	No	0	No	0	No	0	No	No	No	No	No	0	No	0	No	No	No	No	No	82	159	32.4354	Sinusal	3	0	No	No	0	0	50	102.8	70			No	Yes	Ao stenosis	No	No	Degenerative/Dystrophic
7.46191	3.31417	1	79	No	Yes	No	Yes	No	< 7 D	No	0	No	0	No	0	No	No	No	No	No	0	No	0	No	No	No	No	No	52	155	21.6441	Sinusal	3	0	No	No	0	0	95	34.9	70			No	Yes	Ao stenosis	No	No	Degenerative/Dystrophic
1.50543	0.673305	0	57	No	Yes	No	Yes	No	< 7 D	No	0	No	0	No	0	No	No	No	No	No	0	No	0	No	No	No	No	No	88	160	34.375	Sinusal	3	0	No	No	0	0	103	87.1	60			No	Yes	Ao stenosis	No	No	Degenerative/Dystrophic
5.12893	2.80759	1	73	No	Yes	No	Yes	No	< 7 D	No	0	No	0	No	0	No	No	No	No	No	0	No	0	No	No	No	No	No	70	162	26.6728	Sinusal	3	0	No	No	0	0	113	43.3	63			No	Yes	Ao stenosis	No	No	Degenerative/Dystrophic
7.46191	3.31417	1	79	No	Yes	No	Yes	No	< 7 D	No	0	No	0	No	0	No	No	No	No	No	0	No	0	No	No	No	No	No	50	147	23.1385	Sinusal	3	0	No	No	0	0	85	37.5	65			No	Yes	Ao stenosis	No	No	Degenerative/Dystrophic
6.59225	1.36294	1	77	No	Yes	No	Yes	No	< 7 D	No	0	No	0	No	0	No	No	No	No	No	0	No	0	No	No	No	No	No	72	155	29.9688	Sinusal	1	0	No	No	0	0	77	61.5	60			No	Yes	Ao stenosis	No	No	Degenerative/Dystrophic
7.46191	3.38982	1	79	No	Yes	No	Yes	No	< 7 D	No	0	No	0	No	0	No	No	No	No	No	0	No	0	No	No	No	No	No	67	155	27.8876	Sinusal	4	0	No	No	0	0	57	74.9	50			No	Yes	Ao stenosis	No	No	Degenerative/Dystrophic
2.7015	1.08801	1	63	No	Yes	No	Yes	No	< 7 D	No	0	No	0	No	0	No	No	No	No	No	0	No	0	No	No	No	No	No	69	158	27.6398	Sinusal	3	0	No	No	0	0	60	92.5	66	33		No	Yes	Ao stenosis	No	No	Degenerative/Dystrophic
3.97661	1.73745	1	69	No	Yes	No	Yes	No	< 7 D	No	0	No	0	No	0	No	No	No	No	No	0	No	0	No	No	No	No	No	64	160	25	Sinusal	3	0	No	No	0	0	68	69.8	51	38		No	Yes	Ao stenosis	No	No	Degenerative/Dystrophic
9.52402	4.39274	1	83	No	Yes	No	Yes	No	< 7 D	No	0	No	0	No	0	No	No	No	No	No	0	No	0	No	No	No	No	No	58	149	26.1249	Sinusal	3	0	No	No	0	0	75	46	65	41		No	Yes	Ao stenosis	No	No	Degenerative/Dystrophic
7.01463	2.88996	1	78	No	Yes	No	Yes	No	< 7 D	No	0	No	0	No	0	No	No	No	No	No	0	No	0	No	No	No	No	No	60	150	26.6667	Sinusal	4	0	No	No	0	0	53	73.3	69	32		No	Yes	Ao stenosis	No	No	Degenerative/Dystrophic
7.95555	4.07836	0	85	No	Yes	No	Yes	No	< 7 D	No	0	No	0	No	0	No	No	No	No	No	0	No	0	No	No	No	No	No	66	172	22.3094	Sinusal	4	0	No	No	0	0	140	31.9	69		57	No	Yes	Ao stenosis	No	No	Degenerative/Dystrophic
5.81757	3.60862	1	75	No	Yes	No	Yes	No	< 7 D	No	0	No	0	No	0	No	No	No	No	No	0	No	0	No	No	No	No	No	67	165	24.6097	FA ou TSV	4	0	No	No	0	0	63	72.2	50	50		No	Yes	Ao stenosis	No	No	Degenerative/Dystrophic
12.8075	4.24279	1	88	No	Yes	No	Yes	No	< 7 D	No	0	No	0	No	0	No	No	No	No	No	0	No	0	No	No	No	No	No	49	154	20.6612	Sinusal	3	0	No	No	0	0	140	19	60	25		No	Yes	Ao stenosis	No	No	Degenerative/Dystrophic
5.46304	1.39215	1	74	No	Yes	No	Yes	No	< 7 D	No	0	No	0	No	0	No	No	No	No	No	0	No	0	No	No	No	No	No	65	161	25.0762	Sinusal	2	0	No	No	0	0	76	58.9	68			No	Yes	Ao stenosis	No	No	Degenerative/Dystrophic
5.81757	3.52827	1	75	No	Yes	No	Yes	No	< 7 D	No	0	No	0	No	0	No	No	No	No	No	0	No	0	No	No	No	No	No	61	146	28.617	Sinusal	3	0	No	No	0	0	111	37.3	60	49		No	Yes	Ao stenosis	No	No	Degenerative/Dystrophic
5.46304	2.28329	1	74	No	Yes	No	Yes	No	< 7 D	No	0	No	0	No	0	No	No	No	No	No	0	No	0	No	No	No	No	No	65	153	27.7671	Sinusal	3	0	No	No	0	0	85	52.7	50			No	Yes	Ao stenosis	No	No	Degenerative/Dystrophic
4.81422	1.58508	1	72	No	Yes	No	Yes	No	< 7 D	No	0	No	0	No	0	No	No	No	No	No	0	No	0	No	No	No	No	No	70	155	29.1363	Sinusal	3	0	No	No	0	0	82	60.6	71			No	Yes	Ao stenosis	No	No	Degenerative/Dystrophic
7.46191	2.29764	1	79	No	Yes	No	Yes	No	< 7 D	No	0	No	0	No	0	No	No	No	No	No	0	No	0	No	No	No	No	No	72	154	30.3593	Sinusal	3	0	No	No	0	0	82	55.9	70	45		No	Yes	Ao stenosis	No	No	Degenerative/Dystrophic
5.12893	1.66131	1	73	No	Yes	No	Yes	No	< 7 D	No	0	No	0	No	0	No	No	No	No	No	0	No	0	No	No	No	No	No	82	160	32.0312	Sinusal	1	0	No	No	0	0	73	78.6	50			No	Yes	Ao stenosis	No	No	Degenerative/Dystrophic
10.1139	2.64048	1	84	No	Yes	No	Yes	No	< 7 D	No	0	No	0	No	0	No	No	No	No	No	0	No	0	No	No	No	No	No	52	153	22.2137	Sinusal	3	0	No	No	0	0	57	53.3	60	43		No	Yes	Ao stenosis	No	No	Degenerative/Dystrophic
7.01463	2.14961	1	78	No	Yes	No	Yes	No	< 7 D	No	0	No	0	No	0	No	No	No	No	No	0	No	0	No	No	No	No	No	94	168	33.305	Sinusal	4	0	No	No	0	0	68	89.5	65	44		No	Yes	Ao stenosis	No	No	Degenerative/Dystrophic
4.81422	1.17497	1	72	No	Yes	No	Yes	No	< 7 D	No	0	No	0	No	0	No	No	No	No	No	0	No	0	No	No	No	No	No	79	168	27.9904	Sinusal	3	0	No	No	0	0	61	92	77			No	Yes	Ao stenosis	No	No	Degenerative/Dystrophic
3.08306	1.16029	0	70	No	Yes	No	Yes	No	< 7 D	No	0	No	0	No	0	No	No	No	No	No	0	No	0	No	No	No	No	No	75	175	24.4898	Sinusal	4	0	No	No	0	0	75	86	64			No	Yes	Ao stenosis	No	No	Degenerative/Dystrophic
7.46191	1.92854	1	79	No	Yes	No	Yes	No	< 7 D	No	0	No	0	No	0	No	No	No	No	No	0	No	0	No	No	No	No	No	65	161	25.0762	Sinusal	3	0	No	No	0	0	61	67.9	75			No	Yes	Ao stenosis	No	No	Degenerative/Dystrophic
4.52987	1.42854	0	76	No	Yes	No	Yes	No	< 7 D	No	0	No	0	No	0	No	No	No	No	No	0	No	0	No	No	No	No	No	66	176	21.3068	Sinusal	3	0	No	No	0	0	99	52.4	65	30		No	Yes	Ao stenosis	No	No	Degenerative/Dystrophic
5.81757	1.72422	1	75	No	Yes	No	Yes	No	< 7 D	No	0	No	0	No	0	No	No	No	No	No	0	No	0	No	No	No	No	No	52	151	22.806	Sinusal	3	0	No	No	0	0	70	50.4	70			No	Yes	Ao stenosis	No	No	Degenerative/Dystrophic
7.46191	1.43086	1	79	No	Yes	No	Yes	No	< 7 D	No	0	No	0	No	0	No	No	No	No	No	0	No	0	No	No	No	No	No	76	150	33.7778	Sinusal	3	0	No	No	0	0	48	100.9	60			No	Yes	Ao stenosis	No	No	Degenerative/Dystrophic
5.12893	2.51557	1	73	No	Yes	No	Yes	No	< 7 D	No	0	No	0	No	0	No	No	No	No	No	0	No	0	No	No	No	No	No	69	156	28.3531	FA ou TSV	4	0	No	No	0	0	85	56.8	67	54		No	Yes	Ao stenosis	No	No	Degenerative/Dystrophic
8.43594	2.42923	1	81	No	Yes	No	Yes	No	< 7 D	No	0	No	0	No	0	No	No	No	No	No	0	No	0	No	No	No	No	No	87	167	31.1951	Sinusal	3	0	No	No	0	0	69	77.7	82	36		No	Yes	Ao stenosis	No	No	Degenerative/Dystrophic
5.81757	2.05503	1	75	No	Yes	No	Yes	No	< 7 D	No	0	No	0	No	0	No	No	No	No	No	0	No	0	No	No	No	No	No	67	156	27.5312	Sinusal	3	0	No	No	0	0	76	59.8	55	39		No	Yes	Ao stenosis	No	No	Degenerative/Dystrophic
8.96511	3.59954	1	82	No	Yes	No	Yes	No	< 7 D	No	0	No	0	No	0	No	No	No	No	No	0	No	0	No	No	No	No	No	72	158	28.8415	Sinusal	3	0	No	No	0	0	107	40.8	61			No	Yes	Ao stenosis	No	No	Degenerative/Dystrophic
8.43594	2.03943	1	81	No	Yes	No	Yes	No	< 7 D	No	0	No	0	No	0	No	No	No	No	No	0	No	0	No	No	No	No	No	60	155	24.974	Sinusal	3	0	No	No	0	0	58	63.7	60			No	Yes	Ao stenosis	No	No	Degenerative/Dystrophic
12.2887	4.25342	1	81	No	Yes	No	Yes	No	< 7 D	No	0	No	0	No	0	No	No	No	No	No	0	No	0	No	No	No	No	No	76	160	29.6875	Sinusal	4	0	No	No	0	0	90	52	45	45		No	Yes	Ao stenosis	No	No	Degenerative/Dystrophic
12.0816	2.41085	1	87	No	Yes	No	Yes	No	< 7 D	No	0	No	0	No	0	No	No	No	No	No	0	No	0	No	No	No	No	No	55	149	24.7737	Sinusal	3	0	No	No	0	0	54	56.4	58			No	Yes	Ao stenosis	No	No	Degenerative/Dystrophic
4.81422	1.6578	1	72	No	Yes	No	Yes	No	< 7 D	No	0	No	0	No	0	No	No	No	No	No	0	No	0	No	No	No	No	No	72	150	32	Sinusal	3	0	No	No	0	0	54	94.7	68	55		No	Yes	Ao stenosis	No	No	Degenerative/Dystrophic
6.60934	1.69063	0	82	No	Yes	No	Yes	No	< 7 D	No	0	No	0	No	0	No	No	No	No	No	0	No	0	No	No	No	No	No	83	166	30.1205	Sinusal	3	0	No	No	0	0	80	73.9	68			No	Yes	Ao stenosis	No	No	Degenerative/Dystrophic
7.01463	3.224	1	78	No	Yes	No	Yes	No	< 7 D	No	0	No	0	No	0	No	No	No	No	No	0	No	0	No	No	No	No	No	50	163	18.8189	Sinusal	3	0	No	No	0	0	66	49	55			No	Yes	Ao stenosis	No	No	Degenerative/Dystrophic
20.8736	4.89753	1	87	No	Yes	No	Yes	No	< 7 D	No	0	No	0	No	0	No	No	No	No	No	0	No	0	No	No	No	No	No	65	142	32.2357	Sinusal	3	0	No	No	0	0	205	17.5	70	38		No	Yes	Ao stenosis	No	No	Degenerative/Dystrophic
9.52402	2.15655	1	83	No	Yes	No	Yes	No	< 7 D	No	0	No	0	No	0	No	No	No	No	No	0	No	0	No	No	No	No	No	108	151	47.3663	Sinusal	3	0	No	No	0	0	85	75.6	70			No	Yes	Ao stenosis	No	No	Degenerative/Dystrophic
4.239	1.78682	1	70	No	Yes	No	Yes	No	< 7 D	No	0	No	0	No	0	No	No	No	No	No	0	No	0	No	No	No	No	No	97	157	39.3525	Sinusal	3	2	No	No	0	0	98	72.3	64	38		No	Yes	Ao stenosis	No	No	Degenerative/Dystrophic
12.8075	3.80734	1	88	No	Yes	No	Yes	No	< 7 D	No	0	No	0	No	0	No	No	No	No	No	0	No	0	No	No	No	No	No	59	150	26.2222	FA ou TSV	4	0	No	No	0	0	50	64.1	55	50		No	Yes	Ao stenosis	No	No	Degenerative/Dystrophic
4.239	3.33763	1	70	No	Yes	No	Yes	No	< 7 D	No	0	No	0	No	0	No	No	No	No	No	0	No	0	No	No	No	No	No	54	149	24.3232	Sinusal	4	0	No	No	0	0	79	50	67			No	Yes	Ao stenosis	No	No	Degenerative/Dystrophic
11.3915	6.11811	1	86	No	Yes	No	Yes	No	< 7 D	No	0	No	0	No	0	No	No	No	No	No	0	No	0	No	No	No	No	No	58	155	24.1415	Sinusal	4	0	No	No	0	0	111	29.5	60	35		No	Yes	Ao stenosis	No	No	Degenerative/Dystrophic
4.81422	2.44658	1	72	No	Yes	No	Yes	No	< 7 D	No	0	No	0	No	0	No	No	No	No	No	0	No	0	No	No	No	No	No	90	165	33.0579	Sinusal	4	1	No	No	0	0	84	76.1	66	37		No	Yes	Ao stenosis	No	No	Degenerative/Dystrophic
15.2105	6.99021	1	91	No	Yes	No	Yes	No	< 7 D	No	0	No	0	No	0	No	No	No	No	No	0	No	0	No	No	No	No	No	57	154	24.0344	Sinusal	4	0	No	No	0	0	106	27.5	70	39		No	Yes	Ao stenosis	No	No	Degenerative/Dystrophic
7.93528	2.36254	1	80	No	Yes	No	Yes	No	< 7 D	No	0	No	0	No	0	No	No	No	No	No	0	No	0	No	No	No	No	No	77	154	32.4675	Sinusal	3	0	No	No	0	0	58	83.2	70	34		No	Yes	Ao stenosis	No	No	Degenerative/Dystrophic
6.59225	1.62558	1	77	No	Yes	No	Yes	No	< 7 D	No	0	No	0	No	0	No	No	No	No	No	0	No	0	No	No	No	No	No	78	150	34.6667	Sinusal	1	0	No	No	0	0	84	61.1	60	45		No	Yes	Ao stenosis	No	No	Degenerative/Dystrophic
2.37886	1.28634	0	66	No	Yes	No	Yes	No	< 7 D	No	0	No	0	No	0	No	No	No	No	No	0	No	0	No	No	No	No	No	80	176	25.8264	Sinusal	3	0	No	No	0	0	92	79.1	60	35		No	Yes	Ao stenosis	No	No	Degenerative/Dystrophic
11.4195	3.81499	0	91	No	Yes	No	Yes	No	< 7 D	No	0	No	0	No	0	No	No	No	No	No	0	No	0	No	No	No	No	No	80	168	28.3447	Sinusal	4	0	No	No	0	0	74	65.1	50			No	Yes	Ao stenosis	No	No	Degenerative/Dystrophic
10.736	2.28024	1	85	No	Yes	No	Yes	No	< 7 D	No	0	No	0	No	0	No	No	No	No	No	0	No	0	No	No	No	No	No	54	154	22.7694	Sinusal	3	0	No	No	0	0	47	66	80			No	Yes	Ao stenosis	No	No	Degenerative/Dystrophic
2.08258	1.29774	1	45	No	Yes	No	Yes	No	< 7 D	No	0	No	0	No	0	No	No	No	No	No	0	No	0	No	No	No	No	No	80	156	32.8731	Sinusal	4	0	No	No	0	0	63	126	71	45		No	Yes	Ao stenosis	No	No	Degenerative/Dystrophic
6.20973	2.12987	0	81	Past	Yes	oral therapy	Yes	No	< 7 D	No	0	No	0	No	0	No	No	No	No	No	0	No	0	No	No	No	No	No	110	175	35.9184	FA ou TSV	4	0	No	No	0	0	95	83.9	65			No	Yes	Ao stenosis	No	No	Degenerative/Dystrophic
2.22892	0.775694	0	65	Past	Yes	oral therapy	Yes	No	< 7 D	No	0	No	0	No	0	No	No	No	No	No	0	No	0	No	No	No	No	No	80	170	27.6817	Sinusal	3	0	No	No	0	0	62	118.9	75	30		No	Yes	Ao stenosis	No	No	Degenerative/Dystrophic
6.19361	1.77321	1	76	Past	Yes	oral therapy	Yes	No	< 7 D	No	0	No	0	No	0	No	No	No	No	No	0	No	0	No	No	No	No	No	68	159	26.8977	Sinusal	3	0	No	No	0	0	77	59	75	28		No	Yes	Ao stenosis	No	No	Degenerative/Dystrophic
6.20973	1.95958	0	81	Past	Yes	oral therapy	Yes	No	< 7 D	No	0	No	0	No	0	No	No	No	No	No	0	No	0	No	No	No	No	No	75	170	25.9516	Sinusal	3	0	No	No	0	0	101	53.8	75	45		No	Yes	Ao stenosis	No	No	Degenerative/Dystrophic
2.53861	0.820848	0	67	Past	Yes	oral therapy	Yes	No	< 7 D	No	0	No	0	No	0	No	No	No	No	No	0	No	0	No	No	No	No	No	81	172	27.3797	Sinusal	3	0	No	No	0	0	73	99.5	64			No	Yes	Ao stenosis	No	No	Degenerative/Dystrophic
8.43594	2.03943	1	81	No	Yes	oral therapy	Yes	No	< 7 D	No	0	No	0	No	0	No	No	No	No	No	0	No	0	No	No	No	No	No	63	155	26.2227	Sinusal	3	0	No	No	0	0	73	53.2	65			No	Yes	Ao stenosis	No	No	Degenerative/Dystrophic
4.82694	1.75203	0	77	No	Yes	oral therapy	Yes	No	< 7 D	No	0	No	0	No	0	No	No	No	No	No	0	No	0	No	No	No	No	No	82	153	35.0293	Sinusal	3	0	No	No	0	0	90	70.5	70	52		No	Yes	Ao stenosis	No	No	Degenerative/Dystrophic
6.59225	3.1362	1	77	No	Yes	oral therapy	Yes	No	< 7 D	No	0	No	0	No	0	No	No	No	No	No	0	No	0	No	No	No	No	No	59	160	23.0469	Sinusal	3	0	No	No	0	0	86	45.1	72			No	Yes	Ao stenosis	No	No	Degenerative/Dystrophic
8.96511	4.63645	1	82	No	Yes	oral therapy	Yes	No	< 7 D	No	0	No	0	No	0	No	No	No	No	No	0	No	0	No	No	No	No	No	58	148	26.4792	Sinusal	4	0	No	No	0	0	90	39	64	20		No	Yes	Ao stenosis	No	No	Degenerative/Dystrophic
6.59225	1.90702	1	77	No	Yes	oral therapy	Yes	No	< 7 D	No	0	No	0	No	0	No	No	No	No	No	0	No	0	No	No	No	No	No	130	168	46.0601	Sinusal	3	0	No	No	0	0	86	99.4	60	60		No	Yes	Ao stenosis	No	No	Degenerative/Dystrophic
3.73979	1.31294	0	73	No	Yes	oral therapy	Yes	No	< 7 D	No	0	No	0	No	0	No	No	No	No	No	0	No	0	No	No	No	No	No	70	166	25.4028	Sinusal	3	0	No	No	0	0	85	67.8	55			No	Yes	Ao stenosis	No	No	Degenerative/Dystrophic
8.96511	2.49775	1	82	No	Yes	oral therapy	Yes	No	< 7 D	No	0	No	0	No	0	No	No	No	No	No	0	No	0	No	No	No	No	No	56	156	23.0112	Sinusal	3	0	No	No	0	0	58	58.5	74	40		No	Yes	Ao stenosis	No	No	Degenerative/Dystrophic
10.1139	4.51408	1	84	No	Yes	oral therapy	Yes	No	< 7 D	No	0	No	0	No	0	No	No	No	No	No	0	No	0	No	No	No	No	No	74	156	30.4076	Sinusal	3	0	No	No	0	0	89	48.6	63	42		No	Yes	Ao stenosis	No	No	Degenerative/Dystrophic
5.83278	2.07123	0	80	No	Yes	oral therapy	Yes	No	< 7 D	No	0	No	0	No	0	No	No	No	No	No	0	No	0	No	No	No	No	No	81	172	27.3797	Sinusal	4	0	No	No	0	0	104	57.4	75			No	Yes	Ao stenosis	No	No	Degenerative/Dystrophic
6.19361	2.11323	1	76	No	Yes	oral therapy	Yes	No	< 7 D	No	0	No	0	No	0	No	No	No	No	No	0	No	0	No	No	No	No	No	62	160	24.2188	Sinusal	3	0	No	No	0	0	58	71.4	65	35		No	Yes	Ao stenosis	No	No	Degenerative/Dystrophic
11.5883	3.48446	1	80	No	Yes	oral therapy	Yes	No	< 7 D	No	0	No	0	No	0	No	No	No	No	No	0	No	0	No	No	No	No	No	94	158	37.6542	Sinusal	4	0	No	No	0	0	99	59.5	46			No	Yes	Ao stenosis	No	No	Degenerative/Dystrophic
8.96511	3.22789	1	82	No	Yes	oral therapy	Yes	No	< 7 D	No	0	No	0	No	0	No	No	No	No	No	0	No	0	No	No	No	No	No	63	160	24.6094	FA ou TSV	4	0	No	No	0	0	59	64.7	64	51		No	Yes	Ao stenosis	No	No	Degenerative/Dystrophic
9.52402	2.78981	1	83	No	Yes	oral therapy	Yes	No	< 7 D	No	0	No	0	No	0	No	No	No	No	No	0	No	0	No	No	No	No	No	73	156	29.9967	Sinusal	4	0	No	No	0	0	65	66.8	82	30		No	Yes	Ao stenosis	No	No	Degenerative/Dystrophic
6.28552	1.52653	0	73	Past	Yes	No	Yes	Non STEMI	< 90 D	No	1	No	0	No	0	No	No	No	No	No	0	No	0	No	No	No	No	No	81	170	28.0277	Sinusal	3	0	No	No	0	0	80	83.3	55			No	Yes	Ao stenosis	No	No	Degenerative/Dystrophic
7.48107	1.78808	0	84	Past	No	No	Yes	No	> 90 D	No	0	No	0	No	0	No	No	No	No	No	0	No	0	No	No	No	No	No	87	171	29.7527	Sinusal	3	0	No	No	0	0	91	65.8	65			No	Yes	Ao stenosis	No	No	Degenerative/Dystrophic
5.14244	3.36516	0	78	Current	Yes	No	Yes	STEMI	> 90 D	No	0	No	0	No	0	No	No	No	No	No	0	No	0	No	No	No	No	No	115	170	39.7924	Sinusal	4	0	No	No	0	0	200	43.8	56			No	Yes	Ao stenosis	No	No	Degenerative/Dystrophic
5.47737	1.16077	0	79	Past	Yes	oral therapy	Yes	STEMI	> 90 D	No	0	No	0	No	0	No	No	No	No	No	0	No	0	No	No	No	No	No	97	174	32.0386	Sinusal	1	0	No	No	0	0	94	77.3	60			No	Yes	Ao stenosis	No	No	Degenerative/Dystrophic
3.9872	1.61068	0	74	Past	No	No	No	Stable angina	< 7 D	Yes	0	No	0	No	0	No	No	No	No	No	0	No	0	No	No	No	No	No	69	170	23.8754	Sinusal	3	1	No	No	0	0	102	54.8	68	33		No	Yes	Ao stenosis	No	No	Degenerative/Dystrophic
10.9499	4.9437	0	84	Past	No	No	No	Stable angina	< 7 D	Yes	0	No	0	No	0	No	No	No	No	No	0	No	0	No	No	No	No	No	83	178	26.1962	Sinusal	3	0	No	No	0	0	150	38.1	40	40		No	Yes	Ao stenosis	No	No	Degenerative/Dystrophic
7.48107	3.07596	0	84	Past	No	No	No	Stable angina	< 7 D	Yes	0	No	0	No	0	No	No	No	No	No	0	No	0	No	No	No	No	No	61	160	23.8281	Sinusal	3	0	No	No	0	0	94	44.6	60	24		No	Yes	Ao stenosis	No	No	Degenerative/Dystrophic
7.48107	3.65647	0	84	Past	Yes	No	No	Stable angina	< 7 D	Yes	0	No	0	No	0	No	No	No	No	No	0	No	0	No	No	No	No	No	74	180	22.8395	Sinusal	3	0	No	No	0	0	126	40.4	60	50		No	Yes	Ao stenosis	No	No	Degenerative/Dystrophic
3.50716	1.65571	0	72	Past	Yes	No	No	Stable angina	< 7 D	Yes	0	No	0	No	0	No	No	No	No	No	0	No	0	No	No	No	No	No	91	170	31.4879	Sinusal	4	0	No	No	0	0	111	68.5	72			No	Yes	Ao stenosis	No	No	Degenerative/Dystrophic
8.45737	3.06203	0	86	Past	Yes	oral therapy	No	Stable angina	< 7 D	Yes	0	No	0	No	0	No	No	No	No	No	0	No	0	No	No	No	No	No	75	172	25.3515	Sinusal	3	2	No	No	0	0	86	57.9	50	35		No	Yes	Ao stenosis	No	No	Degenerative/Dystrophic
5.81757	2.3469	1	75	No	Yes	Insulin	Yes	Stable angina	< 7 D	Yes	0	No	0	No	0	No	No	No	No	No	0	No	0	No	No	No	No	No	118	169	41.3151	Sinusal	4	0	No	No	0	0	65	123.2	60			No	Yes	Ao stenosis	No	No	Degenerative/Dystrophic
4.82694	2.59172	0	77	Past	No	No	Yes	Stable angina	< 7 D	Yes	0	No	0	No	0	No	No	No	No	No	0	No	0	No	No	No	No	No	75	163	28.2284	Sinusal	4	0	No	No	0	0	82	70.8	50			No	Yes	Ao stenosis	No	No	Degenerative/Dystrophic
9.52402	3.69982	1	83	No	No	No	Yes	Stable angina	< 7 D	Yes	0	No	0	No	0	No	No	No	No	No	0	No	0	No	No	No	No	No	70	160	27.3438	Sinusal	3	0	No	No	0	0	88	47.3	60			No	Yes	Ao stenosis	No	No	Degenerative/Dystrophic
12.8385	3.53498	0	93	No	No	No	Yes	Stable angina	< 7 D	Yes	0	No	0	No	0	No	No	No	No	No	0	No	0	No	No	No	No	No	70	170	24.2215	Sinusal	4	0	No	No	0	0	72	56.1	68	40		No	Yes	Ao stenosis	No	No	Degenerative/Dystrophic
4.82694	1.46926	0	77	Past	Yes	No	Yes	Stable angina	< 7 D	Yes	0	No	0	No	0	No	No	No	No	No	0	No	0	No	No	No	No	No	92	167	32.9879	Sinusal	3	0	No	No	0	0	93	76.6	69			No	Yes	Ao stenosis	No	No	Degenerative/Dystrophic
4.91662	3.76145	0	71	Past	Yes	No	Yes	Stable angina	< 7 D	Yes	0	No	0	No	0	No	No	No	No	No	0	No	0	No	No	No	No	No	64	170	22.1453	Sinusal	4	0	No	No	0	0	132	41.1	45			No	Yes	Ao stenosis	No	No	Degenerative/Dystrophic
11.3915	4.01702	1	86	No	Yes	No	Yes	Stable angina	< 7 D	Yes	0	No	0	No	0	No	No	No	No	No	0	No	0	No	No	No	No	No	55	150	24.4444	Sinusal	3	0	No	No	0	0	93	33.3	70			No	Yes	Ao stenosis	No	No	Degenerative/Dystrophic
17.8274	6.86448	0	81	No	Yes	No	Yes	Stable angina	< 7 D	Yes	0	No	0	No	0	No	No	No	No	No	0	No	0	No	No	No	No	No	96	168	34.0136	Sinusal	4	0	No	No	0	0	172	40.5	45	75		No	Yes	Ao stenosis	No	No	Degenerative/Dystrophic
7.46191	4.27252	1	79	No	Yes	No	Yes	Stable angina	< 7 D	Yes	0	No	0	No	0	No	No	No	No	No	0	No	0	No	No	No	No	No	48	158	19.2277	Sinusal	4	0	No	No	0	0	67	45.6	81			No	Yes	Ao stenosis	No	No	Degenerative/Dystrophic
7.48107	1.78808	0	84	No	No	oral therapy	Yes	Stable angina	< 7 D	Yes	0	No	0	No	0	No	No	No	No	No	0	No	0	No	No	No	No	No	61	165	22.4059	Sinusal	3	0	No	No	0	0	76	55.2	57			No	Yes	Ao stenosis	No	No	Degenerative/Dystrophic
8.09842	2.11755	0	79	No	No	oral therapy	Yes	Stable angina	< 7 D	Yes	0	No	0	No	0	No	No	No	No	No	0	No	0	No	No	No	No	No	73	173	24.3911	Sinusal	3	0	No	No	0	0	89	61.5	45			No	Yes	Ao stenosis	No	No	Degenerative/Dystrophic
10.1139	5.79859	1	84	Past	Yes	No	No	No	< 7 D	Yes	0	No	0	No	0	No	No	No	No	No	0	No	0	No	No	No	No	No	62	150	27.5556	Sinusal	4	0	No	No	0	0	81	44.8	60	40		No	Yes	Ao stenosis	No	No	Degenerative/Dystrophic
3.9872	1.74411	0	74	No	No	No	Yes	No	< 7 D	Yes	0	No	0	No	0	No	No	No	No	No	0	No	0	No	No	No	No	No	71	174	23.4509	Sinusal	1	0	No	No	0	0	119	48.4	75			No	Yes	Ao stenosis	No	No	Degenerative/Dystrophic
22.2935	13.2776	1	83	No	Yes	No	Yes	No	< 7 D	Yes	0	No	1	No	0	No	No	No	No	No	0	No	0	No	No	No	No	No	69	154	29.0943	Sinusal	4	0	No	No	0	0	88	46.7	60	30		No	Yes	Ao stenosis	No	No	Degenerative/Dystrophic
5.20592	1.03959	0	70	Past	Yes	No	Yes	STEMI	< 7 D	Yes	1	No	0	No	0	No	No	No	No	No	0	No	0	No	No	No	No	No	118	175	38.5306	Sinusal	3	0	No	No	0	0	82	123.7	55			No	Yes	Ao stenosis	No	No	Degenerative/Dystrophic
11.551	2.02012	0	83	No	Yes	No	No	Non STEMI	< 90 D	Yes	1	No	0	No	0	No	No	No	No	No	0	No	0	No	No	No	No	No	80	170	27.6817	Sinusal	3	0	No	No	0	0	88	63.7	72			No	Yes	Ao stenosis	No	No	Degenerative/Dystrophic
3.9872	1.0004	0	74	Past	Yes	oral therapy	Yes	Non STEMI	> 90 D	Yes	0	No	0	No	0	No	No	No	No	No	0	No	0	No	No	No	No	No	102	173	34.0807	Sinusal	3	0	No	No	0	0	88	94	60			No	Yes	Ao stenosis	No	No	Degenerative/Dystrophic
5.12893	1.63019	1	73	No	No	No	No	STEMI	> 90 D	Yes	0	No	0	No	0	No	No	No	No	No	0	No	0	No	No	No	No	No	66	170	22.8374	Sinusal	3	0	No	No	0	0	60	77	60	28		No	Yes	Ao stenosis	No	No	Degenerative/Dystrophic
3.9872	1.61068	0	74	Past	No	No	Yes	STEMI	> 90 D	Yes	0	No	0	No	0	No	No	No	No	No	0	No	0	No	No	No	No	No	70	170	24.2215	Sinusal	3	0	No	No	0	0	76	74.7	65	40		No	Yes	Ao stenosis	No	No	Degenerative/Dystrophic
7.95555	2.19118	0	85	Past	Yes	No	Yes	STEMI	> 90 D	Yes	0	No	0	No	0	No	No	No	No	No	0	No	0	No	No	No	No	No	70	170	24.2215	Sinusal	3	0	No	No	0	0	92	51.4	52	37		No	Yes	Ao stenosis	No	No	Degenerative/Dystrophic
4.82694	2.53342	0	77	Past	Yes	oral therapy	Yes	STEMI	> 90 D	Yes	0	No	0	No	0	No	No	No	No	No	0	No	0	No	No	No	No	No	93	178	29.3524	Sinusal	3	0	No	No	0	0	164	43.9	60			No	Yes	Ao stenosis	No	No	Degenerative/Dystrophic
10.0442	4.76833	0	79	Past	Yes	Insulin	Yes	Stable angina	< 7 D	No	0	No	0	Lower Limbs	1	Yes	No	No	No	No	0	No	0	No	No	No	No	No	93	173	31.0735	Sinusal	4	0	No	No	0	0	101	69	60			No	Yes	Ao stenosis	No	No	Degenerative/Dystrophic
14.515	5.44422	0	79	Past	Yes	No	Yes	No	< 7 D	No	0	No	0	Previous vascular surgery	1	Yes	No	No	No	No	0	No	0	No	No	No	No	No	77	170	26.6436	Sinusal	4	0	No	No	0	0	99	58.3	45	38		No	Yes	Ao stenosis	No	No	Degenerative/Dystrophic
12.0001	6.56045	0	82	No	No	No	No	Non STEMI	> 90 D	Yes	0	No	0	Previous vascular surgery	1	Yes	No	No	No	No	0	No	0	No	No	No	No	No	63	165	23.1405	FA ou TSV	3	0	No	No	0	0	108	41.6	50			No	Yes	Ao stenosis	No	No	Degenerative/Dystrophic
11.9709	3.65778	1	77	Past	Yes	No	No	No	< 7 D	No	0	No	0	Carotid >50%	1	Yes	No	No	No	No	0	No	0	No	No	No	No	No	86	155	35.796	Sinusal	3	0	No	No	0	0	92	61.5	68	39	71	No	Yes	Ao stenosis	No	No	Degenerative/Dystrophic
21.1502	6.39039	1	79	No	Yes	No	Yes	Non STEMI	< 90 D	No	1	No	0	Carotid >50%	1	Yes	No	No	No	No	0	No	0	No	No	No	No	No	63	159	24.9199	Sinusal	3	0	No	No	0	0	85	47.2	65			No	Yes	Ao stenosis	No	No	Degenerative/Dystrophic
10.1139	3.80278	1	84	No	Yes	No	No	Stable angina	< 7 D	No	0	No	0	No	0	Yes	No	No	No	No	0	No	0	No	No	No	No	No	72	177	22.9819	FA ou TSV	3	0	No	No	0	0	91	46.3	70	25		No	Yes	Ao stenosis	No	No	Degenerative/Dystrophic
10.6621	19.8255	1	65	Past	No	No	No	No	< 7 D	No	0	No	0	No	0	Yes	No	No	No	No	0	No	0	No	No	No	No	No	65	160	25.3906	Sinusal	4	0	No	No	0	1	90	56.6	35	50		No	Yes	Ao stenosis	No	No	Degenerative/Dystrophic
9.79495	3.354	0	72	Past	No	No	No	No	< 7 D	No	0	No	0	No	0	Yes	No	No	No	No	0	No	0	No	No	No	No	No	75	170	25.9516	Sinusal	3	0	No	No	0	0	87	72	25	32		No	Yes	Ao stenosis	No	No	Degenerative/Dystrophic
8.98775	2.98373	0	87	Past	No	No	No	No	< 7 D	No	0	No	0	No	0	Yes	No	No	No	No	0	No	0	No	No	No	No	No	85	172	28.7317	Sinusal	1	0	No	No	0	0	112	49.4	69	50		No	Yes	Ao stenosis	No	No	Degenerative/Dystrophic
9.52402	6.4154	1	83	No	No	No	No	No	< 7 D	No	0	No	0	No	0	Yes	No	No	No	No	0	No	0	No	No	No	No	No	44	140	22.449	Sinusal	4	0	No	No	0	0	84	31.2	50			No	Yes	Ao stenosis	No	No	Degenerative/Dystrophic
17.285	7.13529	1	87	No	No	No	No	No	< 7 D	No	0	No	0	No	0	Yes	No	No	No	No	0	No	0	No	No	No	No	No	69	165	25.3444	FA ou TSV	4	0	No	No	0	0	114	33.5	38		39	No	Yes	Ao stenosis	No	No	Degenerative/Dystrophic
7.93528	8.19178	1	80	No	No	No	No	No	< 7 D	No	0	No	0	No	0	Yes	No	No	No	No	0	No	0	No	No	No	No	No	60	168	21.2585	FA ou TSV	4	0	No	No	0	0	75	50.1	50	60		No	Yes	Ao stenosis	No	No	Degenerative/Dystrophic
7.48107	3.65647	0	84	No	No	No	No	No	< 7 D	No	0	No	0	No	0	Yes	No	No	No	No	0	No	0	No	No	No	No	No	58	170	20.0692	Sinusal	3	0	No	No	0	0	101	39.5	80	50		No	Yes	Ao stenosis	No	No	Degenerative/Dystrophic
5.14244	1.95865	0	78	Past	Yes	No	No	No	< 7 D	No	0	No	0	No	0	Yes	No	No	No	No	0	No	0	No	No	No	No	No	85	175	27.7551	Sinusal	4	2	No	No	0	0	79	82	55			No	Yes	Ao stenosis	No	No	Degenerative/Dystrophic
10.1139	3.58333	1	84	No	Yes	No	No	No	< 7 D	No	0	No	0	No	0	Yes	No	No	No	No	0	No	0	No	No	No	No	No	80	167	28.6851	FA ou TSV	3	0	No	No	0	0	76	61.6	50	40		No	Yes	Ao stenosis	No	No	Degenerative/Dystrophic
10.1139	5.79859	1	84	No	Yes	No	No	No	< 7 D	No	0	No	0	No	0	Yes	No	No	No	No	0	No	0	No	No	No	No	No	46	151	20.1746	Sinusal	4	0	No	No	0	0	90	29.9	54	43		No	Yes	Ao stenosis	No	No	Degenerative/Dystrophic
12.0816	7.13529	1	87	No	Yes	No	No	No	< 7 D	No	0	No	0	No	0	Yes	No	No	No	No	0	No	0	No	No	No	No	No	66	155	27.4714	Sinusal	4	0	No	No	0	0	80	45.7	50	24		No	Yes	Ao stenosis	No	No	Degenerative/Dystrophic
10.1139	4.89526	1	84	No	Yes	No	No	No	< 7 D	No	0	No	0	No	0	Yes	No	No	No	No	0	No	0	No	No	No	No	No	52	158	20.83	Sinusal	4	0	No	No	0	0	75	40.5	66			No	Yes	Ao stenosis	No	No	Degenerative/Dystrophic
12.8075	7.56138	1	88	No	Yes	No	No	No	< 7 D	No	0	No	0	No	0	Yes	No	No	No	No	0	No	0	No	No	No	No	No	59	156	24.2439	FA ou TSV	4	0	No	No	0	0	121	26.5	60	60		No	Yes	Ao stenosis	No	No	Degenerative/Dystrophic
7.46191	1.92854	1	79	No	Yes	No	No	No	< 7 D	No	0	No	0	No	0	Yes	No	No	No	No	0	No	0	No	No	No	No	No	75	157	30.4272	Sinusal	3	0	No	No	0	0	86	55.6	70			No	Yes	Ao stenosis	No	No	Degenerative/Dystrophic
3.9872	2.77439	0	74	No	Yes	oral therapy	No	No	< 7 D	No	0	No	0	No	0	Yes	No	No	No	No	0	No	0	No	No	No	No	No	67	171	22.913	FA ou TSV	3	0	No	No	0	0	112	48.5	58	50		No	Yes	Ao stenosis	No	No	Degenerative/Dystrophic
4.25027	1.38893	0	75	No	Yes	oral therapy	No	No	< 7 D	No	0	No	0	No	0	Yes	No	No	No	No	0	No	0	No	No	No	No	No	76	166	27.5802	Sinusal	3	1	No	No	0	0	100	60.7	65			No	Yes	Ao stenosis	No	No	Degenerative/Dystrophic
7.16031	3.63533	0	77	No	Yes	oral therapy	No	No	< 7 D	No	0	No	0	No	0	Yes	No	No	No	No	0	No	0	No	No	No	No	No	87	187	24.8792	FA ou TSV	4	0	No	No	0	0	116	58	45	55		No	Yes	Ao stenosis	No	No	Degenerative/Dystrophic
8.43594	6.61814	1	81	No	Yes	Insulin	Yes	No	< 7 D	No	0	No	0	No	0	Yes	No	No	No	No	0	No	0	No	No	No	No	No	88	165	32.3232	Sinusal	3	0	No	No	0	0	194	27.9	50			No	Yes	Ao stenosis	No	No	Degenerative/Dystrophic
5.47737	1.55416	0	79	Past	Yes	No	Yes	No	< 7 D	No	0	No	0	No	0	Yes	No	No	No	No	0	No	0	No	No	No	No	No	80	180	24.6914	Sinusal	3	0	No	No	0	0	90	66.6	60			No	Yes	Ao stenosis	No	No	Degenerative/Dystrophic
7.46191	3.31417	1	79	No	Yes	No	Yes	No	< 7 D	No	0	No	0	No	0	Yes	No	No	No	No	0	No	0	No	No	No	No	No	44	155	18.3143	Sinusal	3	0	No	No	0	0	134	20.9	51			No	Yes	Ao stenosis	No	No	Degenerative/Dystrophic
10.3168	6.17503	0	83	No	Yes	No	Yes	No	< 7 D	No	0	No	0	No	0	Yes	No	No	No	No	0	No	0	No	No	No	No	No	80			Sinusal	4	0	No	No	0	0	130	43.1	30	54		No	Yes	Ao stenosis	No	No	Degenerative/Dystrophic
7.61612	2.45273	0	78	No	Yes	No	Yes	No	< 7 D	No	0	No	0	No	0	Yes	No	No	No	No	0	No	0	No	No	No	No	No	78	173	26.0617	FA ou TSV	3	0	No	No	0	0	117	50.8	40	50		No	Yes	Ao stenosis	No	No	Degenerative/Dystrophic
13.7988	3.78392	1	83	No	Yes	No	Yes	No	< 7 D	No	0	No	0	No	0	Yes	No	No	No	No	0	No	0	No	No	No	No	No	105	165	38.5675	Sinusal	4	0	No	No	0	0	79	79.1	35			No	Yes	Ao stenosis	No	No	Degenerative/Dystrophic
5.12893	4.02381	1	73	No	Yes	No	Yes	No	< 7 D	No	0	No	0	No	0	Yes	No	No	No	No	0	No	0	No	No	No	No	No	64	167	22.9481	Sinusal	4	0	No	No	0	0	79	56.7	50	55		No	Yes	Ao stenosis	No	No	Degenerative/Dystrophic
8.43594	3.13999	1	81	No	Yes	No	Yes	No	< 7 D	No	0	No	0	No	0	Yes	No	No	No	No	0	No	0	No	No	No	No	No	90	168	31.8878	Sinusal	4	0	No	No	0	0	103	53.8	67	41		No	Yes	Ao stenosis	No	No	Degenerative/Dystrophic
10.2912	2.92244	1	78	No	Yes	oral therapy	Yes	No	< 7 D	No	0	No	0	No	0	Yes	No	No	No	No	0	No	0	No	No	No	No	No	80	151	35.0862	Sinusal	4	0	No	No	0	0	53	97.7	48	45	50	No	Yes	Ao stenosis	No	No	Degenerative/Dystrophic
3.97661	1.40123	1	69	No	Yes	oral therapy	Yes	No	< 7 D	No	0	No	0	No	0	Yes	No	No	No	No	0	No	0	No	No	No	No	No	103	168	36.4938	Sinusal	4	0	No	No	0	0	51	149.7	60			No	Yes	Ao stenosis	No	No	Degenerative/Dystrophic
6.59225	3.81235	1	77	No	Yes	oral therapy	Yes	No	< 7 D	No	0	No	0	No	0	Yes	No	No	No	No	0	No	0	No	No	No	No	No	55	154	23.1911	Sinusal	4	0	No	No	0	0	63	57.4	50	45		No	Yes	Ao stenosis	No	No	Degenerative/Dystrophic
26.9379	9.09163	1	84	No	Yes	oral therapy	Yes	No	< 7 D	No	0	No	0	No	0	Yes	No	No	No	No	0	No	0	No	No	No	No	No	76	150	33.7778	Sinusal	4	0	No	No	0	0	103	43.1	30	65		No	Yes	Ao stenosis	No	No	Degenerative/Dystrophic
7.01463	4.15739	1	78	No	Yes	oral therapy	Yes	No	< 7 D	No	0	No	0	No	0	Yes	No	No	No	No	0	No	0	No	No	No	No	No	54	153	23.0681	Sinusal	4	0	No	No	0	0	82	42.6	60	30		No	Yes	Ao stenosis	No	No	Degenerative/Dystrophic
5.12893	3.3392	1	73	No	Yes	oral therapy	Yes	No	< 7 D	No	0	No	0	No	0	Yes	No	No	No	No	0	No	0	No	No	No	No	No	90	167	32.2708	FA ou TSV	3	0	No	No	0	0	156	40.4	55	45		No	Yes	Ao stenosis	No	No	Degenerative/Dystrophic
15.3781	5.08155	1	83	No	Yes	No	Yes	Non STEMI	< 90 D	No	1	No	0	No	0	Yes	No	No	No	No	0	No	0	No	No	No	No	No	66	160	25.7812	Sinusal	3	0	No	No	0	0	123	31.9	60	50		No	Yes	Ao stenosis	No	No	Degenerative/Dystrophic
9.52402	2.47091	1	83	No	Yes	No	Yes	Non STEMI	> 90 D	No	0	No	0	No	0	Yes	No	No	No	No	0	No	0	No	No	No	No	No	85	155	35.3798	FA ou TSV	4	0	No	No	0	0	58	87.2	55	40		No	Yes	Ao stenosis	No	No	Degenerative/Dystrophic
8.09842	2.73967	0	79	Past	Yes	No	Yes	Stable angina	< 7 D	Yes	0	No	0	No	0	Yes	No	No	No	No	0	No	0	No	No	No	No	No	83	170	28.7197	Sinusal	4	0	No	No	0	0	80	77.7	30			No	Yes	Ao stenosis	No	No	Degenerative/Dystrophic
18.8245	5.50373	0	82	No	Yes	No	Yes	No	< 7 D	Yes	0	No	0	No	0	Yes	No	No	No	No	0	No	0	No	No	No	No	No	60	166	21.7738	Sinusal	3	0	No	No	0	0	101	42.3	40	65		No	Yes	Ao stenosis	No	No	Degenerative/Dystrophic
22.0596	8.97565	1	88	No	Yes	No	No	No	< 7 D	No	0	No	0	Lower Limbs	1	No	No	Peripheral	No	No	0	No	0	No	No	No	No	No	68	160	26.5625	Sinusal	4	0	No	No	0	0	80	46.2	63	25		No	Yes	Ao stenosis	No	No	Degenerative/Dystrophic
6.60934	2.30233	0	82	No	No	No	No	No	< 7 D	No	0	No	0	No	0	No	No	Peripheral	No	No	0	No	0	No	No	No	No	No	73	176	23.5666	Sinusal	3	0	No	No	0	0	92	56.5	50			No	Yes	Ao stenosis	No	No	Degenerative/Dystrophic
8.43594	3.50188	1	81	No	No	No	No	No	< 7 D	No	0	No	0	No	0	No	No	Peripheral	No	No	0	No	0	No	No	No	No	No	70	160	27.3438	FA ou TSV	3	0	No	No	0	0	110	39.2	60			No	Yes	Ao stenosis	No	No	Degenerative/Dystrophic
6.20973	1.64388	0	81	Past	Yes	No	No	No	< 7 D	Yes	0	No	0	No	0	No	No	Peripheral	No	No	0	No	0	No	No	No	No	No	70	170	24.2215	Sinusal	3	0	No	No	0	0	65	78.1	70			No	Yes	Ao stenosis	No	No	Degenerative/Dystrophic
4.81422	2.05405	1	72	Past	No	No	No	No	< 7 D	No	0	No	0	No	0	No	No	Visceral	No	No	0	No	0	No	No	No	No	No	69	152	29.865	Sinusal	4	0	No	No	0	0	70	70	66	26	64	No	Yes	Ao stenosis	No	No	Degenerative/Dystrophic
12.2887	5.00339	1	81	No	Yes	No	No	No	< 7 D	No	0	No	0	No	0	No	No	Visceral	No	No	0	No	0	No	No	No	No	No	96	167	34.4222	FA ou TSV	4	0	No	No	0	0	102	58	30	60		No	Yes	Ao stenosis	No	No	Degenerative/Dystrophic
25.2721	9.45556	0	83	No	No	No	No	No	< 7 D	No	0	No	0	Lower Limbs	1	No	No	No	Hemorragic stroke	Yes	1	No	0	No	No	No	No	No	70	170	24.2215	Sinusal	4	0	No	No	0	0	115	42.6	62	41		No	Yes	Ao stenosis	No	No	Degenerative/Dystrophic
6.05202	1.1566	1	63	Current	Yes	No	No	No	< 7 D	No	0	No	0	No	0	No	No	No	Hemorragic stroke	Yes	1	No	0	No	No	No	No	No	97	170	33.564	Sinusal	3	0	No	No	0	0	50	156	70			No	Yes	Ao stenosis	No	No	Degenerative/Dystrophic
7.77702	1.61829	0	72	Past	Yes	No	Yes	No	< 7 D	No	0	No	0	No	0	No	No	Stroke	Ischemic stroke	Yes	1	No	0	No	No	No	No	No	55	172	18.5911	Sinusal	3	0	No	No	0	0	75	61.3	64	25		No	Yes	Ao stenosis	No	No	Degenerative/Dystrophic
13.2839	2.67299	1	76	No	Yes	No	Yes	No	< 7 D	No	0	No	0	No	0	No	No	Stroke	Ischemic stroke	Yes	1	No	0	No	No	No	No	No	76	164	28.257	Sinusal	3	0	No	No	0	0	90	56.4	60	45		No	Yes	Ao stenosis	No	No	Degenerative/Dystrophic
32.0005	15.6392	1	83	No	Yes	Insulin	No	No	< 7 D	No	0	No	0	Carotid >50%	1	No	No	No	Ischemic stroke	Yes	1	No	0	No	No	No	No	No	75	160	29.2969	Sinusal	4	0	No	No	0	0	99	45.1	73	40		No	Yes	Ao stenosis	No	No	Degenerative/Dystrophic
11.1727	3.35215	0	78	Current	Yes	No	Yes	No	< 7 D	No	0	No	0	No	0	No	No	No	Ischemic stroke	Yes	1	No	0	No	No	No	No	No	60	168	21.2585	Sinusal	1	0	No	No	0	0	149	30.7	50			No	Yes	Ao stenosis	No	No	Degenerative/Dystrophic
15.797	2.26371	0	84	Past	Yes	oral therapy	No	No	< 7 D	No	0	No	0	No	0	No	No	No	No	Yes	1	No	0	No	No	No	No	No	71	170	24.5675	Sinusal	3	0	No	No	0	0	85	57.5	67			No	Yes	Ao stenosis	No	No	Degenerative/Dystrophic
9.75647	3.44938	1	76	Past	No	No	Yes	No	< 7 D	No	0	No	0	No	0	No	No	Stroke	TIA	No	0	Yes treated	1	No	No	No	No	No	65	160	25.3906	Sinusal	3	0	No	No	0	0	81	53.6	50	35		No	Yes	Ao stenosis	No	No	Degenerative/Dystrophic
9.20845	5.05519	0	80	No	Yes	No	Yes	Stable angina	< 7 D	Yes	0	No	0	No	0	Yes	No	No	TIA	No	0	Yes treated	1	No	No	No	No	No	86	166	31.2092	FA ou TSV	4	0	No	No	0	0	128	49.5	70	36		No	Yes	Ao stenosis	No	No	Degenerative/Dystrophic
9.7809	5.19383	0	81	No	Yes	No	Yes	No	< 7 D	No	0	No	0	No	0	No	No	No	Hemorragic stroke	No	0	Yes treated	1	No	No	No	No	No	90	170	31.1419	Sinusal	4	0	No	No	0	0	178	36.6	72	47		No	Yes	Ao stenosis	No	No	Degenerative/Dystrophic
13.0211	3.7341	0	76	Current	Yes	No	No	No	< 7 D	No	0	No	0	Lower Limbs	1	No	No	No	No	No	0	Yes treated	1	No	No	No	No	No	93	175	30.3673	Sinusal	1	0	No	No	0	0	184	39.7	73			No	Yes	Ao stenosis	No	No	Degenerative/Dystrophic
18.2119	3.27376	1	77	Past	Yes	No	No	No	< 7 D	No	0	No	0	Carotid >50%	1	No	No	No	No	No	0	Yes treated	1	No	No	No	No	No	66	162	25.1486	Sinusal	3	0	No	No	0	0	48	90.5	70	35		No	Yes	Ao stenosis	No	No	Degenerative/Dystrophic
16.3102	4.50295	1	75	No	Yes	No	No	No	< 7 D	No	0	No	0	Carotid >50%	1	No	No	No	No	No	0	Yes treated	1	No	No	No	No	No	76	145	36.1474	Sinusal	4	0	No	No	0	0	87	59.3	62			No	Yes	Ao stenosis	No	No	Degenerative/Dystrophic
16.3102	4.50295	1	75	No	Yes	No	No	No	< 7 D	No	0	No	0	Carotid >50%	1	No	No	No	No	No	0	Yes treated	1	No	No	No	No	No	76	145	36.1474	Sinusal	4	0	No	No	0	0	87	59.3	62			No	Yes	Ao stenosis	No	No	Degenerative/Dystrophic
8.07517	2.35206	0	68	Past	Yes	oral therapy	Yes	No	< 7 D	No	0	No	0	Carotid >50%	1	No	No	No	No	No	0	Yes treated	1	No	No	No	No	No	90	183	26.8745	Sinusal	3	0	No	No	0	0	80	99.5	50			No	Yes	Ao stenosis	No	No	Degenerative/Dystrophic
13.14	12.7619	0	86	Past	Yes	Insulin	No	No	< 7 D	No	0	No	0	No	0	No	No	No	No	No	0	Yes treated	1	No	No	No	No	No	87	176	28.0863	FA ou TSV	4	0	No	No	0	0	153	37.7	50	57		No	Yes	Ao stenosis	No	No	Degenerative/Dystrophic
8.82069	1.59925	0	73	Past	No	No	No	No	< 7 D	No	0	No	0	No	0	No	No	No	No	No	0	Yes treated	1	No	No	No	No	No	85	172	28.7317	Sinusal	3	0	No	No	0	0	65	107.6	40			No	Yes	Ao stenosis	No	No	Degenerative/Dystrophic
6.75849	2.44258	1	70	No	No	No	No	No	< 7 D	No	0	No	0	No	0	No	No	No	No	No	0	Yes treated	1	No	No	No	No	No	96	153	41.0099	Sinusal	4	1	No	No	0	0	72	97.5	71	60		No	Yes	Ao stenosis	No	No	Degenerative/Dystrophic
5.61719	2.64969	0	72	No	No	No	No	No	< 7 D	No	0	No	0	No	0	No	No	No	No	No	0	Yes treated	1	No	No	No	No	No	65	165	23.8751	Sinusal	3	0	No	No	0	0	150	36.2	70			No	Yes	Ao stenosis	No	No	Degenerative/Dystrophic
7.1907	2.85933	1	71	Past	Yes	No	No	No	< 7 D	No	0	No	0	No	0	No	No	No	No	No	0	Yes treated	1	No	No	No	No	No	70	150	31.1111	Sinusal	4	0	No	No	0	0	66	76.4	70	32		No	Yes	Ao stenosis	No	No	Degenerative/Dystrophic
10.9944	4.97761	1	78	No	Yes	No	No	No	< 7 D	No	0	No	0	No	0	No	No	No	No	No	0	Yes treated	1	No	No	No	No	No	76	153	32.4661	Sinusal	4	0	No	No	0	0	111	44.3	69			No	Yes	Ao stenosis	No	No	Degenerative/Dystrophic
9.7809	1.97843	0	81	Past	Yes	oral therapy	No	No	< 7 D	No	0	No	0	No	0	No	No	No	No	No	0	Yes treated	1	No	No	No	No	No	120	180	37.037	Sinusal	3	0	No	No	0	0	138	63	55			No	Yes	Ao stenosis	No	No	Degenerative/Dystrophic
7.64829	3.20856	1	72	No	Yes	Insulin	Yes	No	< 7 D	No	0	No	0	No	0	No	No	No	No	No	0	Yes treated	1	No	No	No	No	No	92	155	38.2934	Sinusal	3	0	No	No	0	0	91	71.8	55	40		No	Yes	Ao stenosis	No	No	Degenerative/Dystrophic
3.83705	1.49003	0	66	Past	No	No	Yes	No	< 7 D	No	0	No	0	No	0	No	No	No	No	No	0	Yes treated	1	No	No	No	No	No	72	172	24.3375	Sinusal	4	0	No	No	0	0	70	93.5	66	37	64	No	Yes	Ao stenosis	No	No	Degenerative/Dystrophic
14.1529	2.69142	0	81	Past	No	No	Yes	No	< 7 D	No	0	No	0	No	0	No	No	No	No	No	0	Yes treated	1	No	No	No	No	No	68	173	22.7204	Sinusal	3	0	No	No	0	0	85	58	30			No	Yes	Ao stenosis	No	No	Degenerative/Dystrophic
18.3683	5.0541	1	87	No	Yes	No	Yes	No	< 7 D	No	0	No	0	No	0	No	No	No	No	No	0	Yes treated	1	No	No	No	No	No	60	150	26.6667	Sinusal	4	0	No	No	0	0	63	52.7	50			No	Yes	Ao stenosis	No	No	Degenerative/Dystrophic
10.9944	2.68597	1	78	No	Yes	No	Yes	No	< 7 D	No	0	No	0	No	0	No	No	No	No	No	0	Yes treated	1	No	No	No	No	No	104	158	41.66	Sinusal	3	0	No	No	0	0	81	83.1	54	48	81	No	Yes	Ao stenosis	No	No	Degenerative/Dystrophic
6.77598	1.47936	0	75	No	Yes	No	Yes	No	< 7 D	No	0	No	0	No	0	No	No	No	No	No	0	Yes treated	1	No	No	No	No	No	82	167	29.4023	Sinusal	3	0	No	No	0	0	77	85	70	42		No	Yes	Ao stenosis	No	No	Degenerative/Dystrophic
10.3591	2.8378	1	77	No	Yes	No	Yes	No	< 7 D	No	0	No	0	No	0	No	No	No	No	No	0	Yes treated	1	No	No	No	No	No	79	165	29.0174	Sinusal	4	0	No	No	0	0	76	68.4	60			No	Yes	Ao stenosis	No	No	Degenerative/Dystrophic
13.1084	3.76737	1	81	No	Yes	No	Yes	No	< 7 D	No	0	No	0	No	0	No	No	No	No	No	0	Yes treated	1	No	No	No	No	No	57	155	23.7253	Sinusal	4	0	No	No	0	0	56	62.7	55	39		No	Yes	Ao stenosis	No	No	Degenerative/Dystrophic
9.37152	2.21516	0	74	Past	Yes	oral therapy	Yes	No	< 7 D	No	0	No	0	No	0	No	No	No	No	No	0	Yes treated	1	No	No	No	No	No	95	175	31.0204	FA ou TSV	3	0	No	No	0	0	118	65.3	45			No	Yes	Ao stenosis	No	No	Degenerative/Dystrophic
7.66789	2.72756	0	77	No	Yes	oral therapy	Yes	No	< 7 D	No	0	No	0	No	0	No	No	No	No	No	0	Yes treated	1	No	No	No	No	No	51	151	22.3674	Sinusal	4	0	No	No	0	0	72	54.8	80	43		No	Yes	Ao stenosis	No	No	Degenerative/Dystrophic
4.36021	1.01793	0	68	No	Yes	oral therapy	Yes	No	< 7 D	No	0	No	0	No	0	No	No	No	No	No	0	Yes treated	1	No	No	No	No	No	120	167	43.0277	Sinusal	3	0	No	No	0	0	70	151.6	70			No	Yes	Ao stenosis	No	No	Degenerative/Dystrophic
12.3679	2.38518	1	80	No	Yes	oral therapy	Yes	No	< 7 D	No	0	No	0	No	0	No	No	No	No	No	0	Yes treated	1	No	No	No	No	No	86	160	33.5938	Sinusal	3	0	No	No	0	0	76	70.9	60			No	Yes	Ao stenosis	No	No	Degenerative/Dystrophic
9.20845	2.49056	0	80	Past	Yes	No	Yes	Stable angina	< 7 D	Yes	0	No	0	No	0	No	No	No	No	No	0	Yes treated	1	No	No	No	No	No	80	165	29.3848	Sinusal	4	0	No	No	0	0	101	58.4	70	28		No	Yes	Ao stenosis	No	No	Degenerative/Dystrophic
8.66628	1.66777	0	79	Past	Yes	No	Yes	Stable angina	< 7 D	Yes	0	No	0	No	0	No	No	No	No	No	0	Yes treated	1	No	No	No	No	No	85	165	31.2213	FA ou TSV	1	0	No	No	0	0	83	76.7	60	45		No	Yes	Ao stenosis	No	No	Degenerative/Dystrophic
23.6885	6.10394	0	87	Past	No	No	No	No	< 7 D	No	0	No	0	No	0	Yes	No	No	No	No	0	Yes treated	1	No	No	No	No	No	70	179	21.847	FA ou TSV	4	0	No	No	0	0	284	16	60	35		No	Yes	Ao stenosis	No	No	Degenerative/Dystrophic
12.3679	6.21968	1	80	No	No	No	No	No	< 7 D	No	0	No	0	No	0	Yes	No	No	No	No	0	Yes treated	1	No	No	No	No	No	60	160	23.4375	FA ou TSV	4	0	No	No	0	0	107	35.1	60	45		No	Yes	Ao stenosis	No	No	Degenerative/Dystrophic
16.4535	7.10516	1	85	No	No	No	No	No	< 7 D	No	0	No	0	No	0	Yes	No	No	No	No	0	Yes treated	1	No	No	No	No	No	56	147	25.9151	Sinusal	4	0	No	No	0	0	95	33.9	55	35		No	Yes	Ao stenosis	No	No	Degenerative/Dystrophic
3.37445	1.18058	0	64	Past	Yes	No	No	No	< 7 D	No	0	No	0	No	0	Yes	No	No	No	No	0	Yes treated	1	No	No	No	No	No	110	183	32.8466	Sinusal	4	0	No	No	0	0	75	136.9	60	25		No	Yes	Ao stenosis	No	No	Degenerative/Dystrophic
20.4513	7.89591	1	89	No	Yes	No	Yes	No	< 7 D	No	0	No	0	No	0	Yes	No	No	No	No	0	Yes treated	1	No	No	No	No	No	47	142	23.3089	Sinusal	4	0	No	No	0	0	103	24.3	55	45		No	Yes	Ao stenosis	No	No	Degenerative/Dystrophic
15.2728	1.94227	0	76	No	No	No	Yes	No	< 7 D	No	0	No	0	No	0	No	No	No	No	Yes	1	Yes treated	1	No	No	No	No	No	86	170	29.7578	Sinusal	1	0	No	No	0	0	109	62	55	31		No	Yes	Ao stenosis	No	No	Degenerative/Dystrophic
18.0427	5.21748	0	79	Past	Yes	No	Yes	No	< 7 D	No	0	No	0	No	0	No	No	No	No	Yes	1	Yes treated	1	No	No	No	No	No	70	160	27.3438	Sinusal	4	0	No	No	0	0	147	35.7	60			No	Yes	Ao stenosis	No	No	Degenerative/Dystrophic
20.9352	5.21139	1	87	No	Yes	No	No	No	< 7 D	No	0	No	0	Lower Limbs	1	No	No	No	No	No	0	Untreaded	0	No	No	No	No	No	80	160	31.25	Sinusal	4	0	No	No	0	0	62	71.4	60			No	Yes	Ao stenosis	No	No	Degenerative/Dystrophic
13.448	3.2518	1	79	Past	Yes	No	Yes	No	< 7 D	No	0	No	0	Lower Limbs	1	No	No	No	No	No	0	Untreaded	0	No	No	No	No	No	62	150	27.5556	Sinusal	3	0	No	No	0	0	68	58.1	74			No	Yes	Ao stenosis	No	No	Degenerative/Dystrophic
7.85918	1.88332	1	70	No	No	No	No	No	< 7 D	No	0	No	0	Carotid >50%	1	No	No	No	No	No	0	Untreaded	0	No	No	No	No	No	102	150	45.3333	Sinusal	3	0	No	No	0	0	69	108.1	69			No	Yes	Ao stenosis	No	No	Degenerative/Dystrophic
5.14244	2.6647	0	78	No	No	oral therapy	Yes	Stable angina	< 7 D	No	0	No	0	No	0	No	No	No	No	No	0	Untreaded	0	No	No	No	No	No	67	160	26.1719	Sinusal	4	0	No	No	0	0	94	54.3	50	30	35	No	Yes	Ao stenosis	No	No	Degenerative/Dystrophic
9.52402	2.15655	1	83	Past	No	No	No	No	< 7 D	No	0	No	0	No	0	No	No	No	No	No	0	Untreaded	0	No	No	No	No	No	60	155	24.974	Sinusal	3	0	No	No	0	0	71	50.3	70			No	Yes	Ao stenosis	No	No	Degenerative/Dystrophic
6.20973	3.36675	0	81	No	Yes	No	No	No	< 7 D	No	0	No	0	No	0	No	No	No	No	No	0	Untreaded	0	No	No	No	No	No	100	175	32.6531	FA ou TSV	3	0	No	No	0	0	159	45.6	67	31		No	Yes	Ao stenosis	No	No	Degenerative/Dystrophic
5.12893	2.96863	1	73	Past	Yes	oral therapy	No	No	< 7 D	No	0	No	0	No	0	No	No	No	No	No	0	Untreaded	0	No	No	No	No	No	110	160	42.9688	Sinusal	4	0	No	No	0	0	93	82.8	55	60		No	Yes	Ao stenosis	No	No	Degenerative/Dystrophic
8.96511	2.7135	1	82	No	Yes	oral therapy	No	No	< 7 D	No	0	No	0	No	0	No	No	No	No	No	0	Untreaded	0	No	No	No	No	No	87	153	37.1652	Sinusal	4	0	No	No	0	0	70	75.3	75			No	Yes	Ao stenosis	No	No	Degenerative/Dystrophic
3.08306	1.86627	0	70	Current	Yes	No	Yes	No	< 7 D	No	0	No	0	No	0	No	No	No	No	No	0	Untreaded	0	No	No	No	No	No	90	174	29.7265	Sinusal	4	0	No	No	0	0	101	76.6	70	33		No	Yes	Ao stenosis	No	No	Degenerative/Dystrophic
6.60934	2.19013	0	82	Past	Yes	No	Yes	No	< 7 D	No	0	No	0	No	0	No	No	No	No	No	0	Untreaded	0	No	No	No	No	No	84	170	29.0657	Sinusal	4	0	No	No	0	0	106	56.5	60			No	Yes	Ao stenosis	No	No	Degenerative/Dystrophic
10.1139	3.80278	1	84	Past	Yes	No	Yes	No	< 7 D	No	0	No	0	No	0	No	No	No	No	No	0	Untreaded	0	No	No	No	No	No	56	144	27.0062	Sinusal	3	0	No	No	0	0	69	47.5	55			No	Yes	Ao stenosis	No	No	Degenerative/Dystrophic
9.52402	4.39274	1	83	No	Yes	oral therapy	Yes	No	< 7 D	No	0	No	0	No	0	No	No	No	No	No	0	Untreaded	0	No	No	No	No	No	89	152	38.5215	Sinusal	3	0	No	No	0	0	108	49	60	45		No	Yes	Ao stenosis	No	No	Degenerative/Dystrophic
10.1139	2.64048	1	84	No	Yes	oral therapy	Yes	No	< 7 D	No	0	No	0	No	0	No	No	No	No	No	0	Untreaded	0	No	No	No	No	No	63	148	28.7619	Sinusal	3	0	No	No	0	0	61	60.4	55	50		No	Yes	Ao stenosis	No	No	Degenerative/Dystrophic
2.22892	0.869211	0	65	Past	Yes	oral therapy	Yes	STEMI	> 90 D	Yes	0	No	0	No	0	No	No	No	No	No	0	Untreaded	0	No	No	No	No	No	85	178	26.8274	Sinusal	2	0	No	No	0	0	95	82.4	76			No	Yes	Ao stenosis	No	No	Degenerative/Dystrophic
5.56385	2.97502	1	68	Past	No	No	No	No	< 7 D	No	0	Others	0	No	0	Yes	No	No	No	No	0	Untreaded	0	No	No	No	No	No	58	154	24.4561	Sinusal	4	0	No	No	0	0	70	62.3	49	50		No	Yes	Ao stenosis	No	No	Degenerative/Dystrophic
4.32972	1.83538	0	69	Past	Yes	No	Yes	Stable angina	< 7 D	Yes	0	No	0	No	0	Yes	No	No	No	No	0	Untreaded	0	No	No	No	No	No	97	162	36.9608	FA ou TSV	4	0	No	No	0	0	96	88.1	48	52		No	Yes	Ao stenosis	No	No	Degenerative/Dystrophic
22.9748	4.54018	1	86	No	Yes	No	No	No	< 7 D	No	0	No	0	No	0	No	No	No	No	Yes	1	Untreaded	0	No	No	No	No	No	85	170	29.4118	Sinusal	4	0	No	No	0	0	80	59.9	60	45		No	Yes	Ao stenosis	No	No	Degenerative/Dystrophic
6.05202	1.1566	1	63	Current	No	No	Yes	No	< 7 D	No	0	No	0	No	0	No	No	No	No	Yes	1	Untreaded	0	No	No	No	No	No	103	161	39.7361	Sinusal	3	0	No	No	0	0	88	94.1	68		84	No	Yes	Ao stenosis	No	No	Degenerative/Dystrophic
11.7424	2.24457	0	69	No	Yes	No	No	No	< 7 D	No	0	No	0	Previous vascular surgery	1	Yes	No	No	No	Yes	1	Untreaded	0	No	No	No	No	No	88	174	29.0659	Sinusal	1	0	No	No	0	0	112	68.5	60	38		No	Yes	Ao stenosis	No	No	Degenerative/Dystrophic
3.05195	1.14535	0	60	Past	Yes	oral therapy	Yes	Stable angina	< 7 D	Yes	0	No	0	Lower Limbs	1	No	No	Stroke	Ischemic stroke	No	0	No	0	Yes	No	No	No	No	80	170	27.6817	Sinusal	3	0	No	No	0	0	50	157.2	65	30		No	Yes	Ao stenosis	No	No	Degenerative/Dystrophic
14.2765	6.77479	0	85	Past	Yes	No	Yes	No	< 7 D	No	0	No	0	Lower Limbs	1	No	No	No	No	No	0	No	0	Yes	No	No	No	No	73	167	26.1752	Sinusal	4	0	No	No	0	0	162	30.4	71			No	Yes	Ao stenosis	No	No	Degenerative/Dystrophic
10.0442	3.39414	0	79	Past	Yes	No	Yes	No	< 7 D	No	0	No	0	Carotid >50%	1	No	No	No	No	No	0	No	0	Yes	No	No	No	No	79	170	27.3356	Sinusal	4	0	No	No	0	0	76	77.9	65			No	Yes	Ao stenosis	No	No	Degenerative/Dystrophic
8.35547	3.36637	1	71	No	Yes	No	Yes	No	< 7 D	No	0	No	0	Carotid >50%	1	No	No	No	No	No	0	No	0	Yes	No	No	No	No	73	156	29.9967	Sinusal	4	0	No	No	0	0	77	68.3	70			No	Yes	Ao stenosis	No	No	Degenerative/Dystrophic
19.8536	3.94195	1	86	No	Yes	No	Yes	No	< 7 D	No	0	No	0	Carotid >50%	1	No	No	No	No	No	0	No	0	Yes	No	No	No	No	82	161	31.6346	Sinusal	3	0	No	No	0	0	73	63.3	62			No	Yes	Ao stenosis	No	No	Degenerative/Dystrophic
1.50543	0.558121	0	36	Past	No	No	No	No	< 7 D	No	0	No	0	No	0	No	No	No	No	No	0	No	0	Yes	No	No	No	No	94	178	29.668	Sinusal	2	0	No	No	0	0	78	154	60	30	79	No	Yes	Ao stenosis	No	No	Degenerative/Dystrophic
4.25027	1.6565	0	75	Past	No	No	No	No	< 7 D	No	0	No	0	No	0	No	No	No	No	No	0	No	0	Yes	No	No	No	No	72	168	25.5102	Sinusal	3	2	No	No	0	0	91	63.2	57	32		No	Yes	Ao stenosis	No	No	Degenerative/Dystrophic
12.0816	6.28397	1	87	No	No	No	No	No	< 7 D	No	0	No	0	No	0	No	No	No	No	No	0	No	0	Yes	No	No	No	No	63	160	24.6094	FA ou TSV	4	0	No	No	0	0	106	32.9	60	54		No	Yes	Ao stenosis	No	No	Degenerative/Dystrophic
2.89006	1.17306	0	69	Current	Yes	No	No	No	< 7 D	No	0	No	0	No	0	No	No	No	No	No	0	No	0	Yes	No	No	No	No	67	173	22.3863	Sinusal	3	0	No	No	0	0	85	68.8	65			No	Yes	Ao stenosis	No	No	Degenerative/Dystrophic
11.6167	6.51386	0	85	Past	Yes	No	No	No	< 7 D	No	0	No	0	No	0	No	No	No	No	No	0	No	0	Yes	No	No	No	No	74	169	25.9095	Sinusal	4	0	No	No	0	0	141	35.5	45	50		No	Yes	Ao stenosis	No	No	Degenerative/Dystrophic
10.1139	4.51408	1	84	No	Yes	No	No	No	< 7 D	No	0	No	0	No	0	No	No	No	No	No	0	No	0	Yes	No	No	No	No	69	154	29.0943	FA ou TSV	3	0	No	No	0	0	97	41.6	67	45		No	Yes	Ao stenosis	No	No	Degenerative/Dystrophic
8.96511	2.07698	1	82	No	Yes	No	No	No	< 7 D	No	0	No	0	No	0	No	No	No	No	No	0	No	0	Yes	No	No	No	No	72	152	31.1634	Sinusal	2	0	No	No	0	0	54	80.8	66	40		No	Yes	Ao stenosis	No	No	Degenerative/Dystrophic
11.3915	1.7415	1	86	No	Yes	oral therapy	No	No	< 7 D	No	0	No	0	No	0	No	No	No	No	No	0	No	0	Yes	No	No	No	No	76	153	32.4661	Sinusal	3	0	No	No	0	0	46	93.2	78			No	Yes	Ao stenosis	No	No	Degenerative/Dystrophic
8.84998	5.8648	1	72	No	Yes	Insulin	Yes	No	< 7 D	No	0	No	0	No	0	No	No	No	No	No	0	No	0	Yes	No	No	No	No	80	160	31.25	FA ou TSV	4	0	No	No	0	0	460	12.3	68	35	65	No	Yes	Ao stenosis	No	No	Degenerative/Dystrophic
6.19361	1.77321	1	76	No	No	No	Yes	No	< 7 D	No	0	No	0	No	0	No	No	No	No	No	0	No	0	Yes	No	No	No	No	62	168	21.9671	Sinusal	3	0	No	No	0	0	81	51.2	73			No	Yes	Ao stenosis	No	No	Degenerative/Dystrophic
8.96511	2.09719	1	82	No	Yes	No	Yes	No	< 7 D	No	0	No	0	No	0	No	No	No	No	No	0	No	0	Yes	No	No	No	No	59	158	23.634	Sinusal	3	0	No	No	0	0	64	55.8	65			No	Yes	Ao stenosis	No	No	Degenerative/Dystrophic
4.25027	1.02904	0	75	No	Yes	oral therapy	Yes	No	< 7 D	No	0	No	0	No	0	No	No	No	No	No	0	No	0	Yes	No	No	No	No	78	170	26.9896	Sinusal	3	0	No	No	0	0	71	87.7	63			No	Yes	Ao stenosis	No	No	Degenerative/Dystrophic
10.7626	4.90726	0	90	Past	No	No	No	Stable angina	< 7 D	Yes	0	No	0	No	0	No	No	No	No	No	0	No	0	Yes	No	No	No	No	82	180	25.3086	Sinusal	3	0	No	No	0	0	113	44.6	50	30		No	Yes	Ao stenosis	No	No	Degenerative/Dystrophic
9.82728	2.2579	1	72	No	Yes	No	Yes	STEMI	> 90 D	Yes	0	No	0	No	0	No	No	No	No	No	0	No	0	Yes	No	No	No	No	90	164	33.4622	Sinusal	3	0	No	No	0	0	52	122.9	50	61	51	No	Yes	Ao stenosis	No	No	Degenerative/Dystrophic
13.9194	6.10394	0	87	Past	Yes	No	No	Stable angina	< 7 D	Yes	0	No	0	No	0	No	No	Stroke	No	No	0	Yes treated	1	Yes	No	No	No	No	72	163	27.0993	FA ou TSV	4	0	No	No	0	0	133	35.2	60	45		No	Yes	Ao stenosis	No	No	Degenerative/Dystrophic
19.2256	4.8855	1	78	No	Yes	No	Yes	Stable angina	< 7 D	No	0	No	0	Carotid >50%	1	No	No	No	No	No	0	Yes treated	1	Yes	No	No	No	No	76	165	27.9155	Sinusal	4	0	No	No	0	0	90	54.7	70	27		No	Yes	Ao stenosis	No	No	Degenerative/Dystrophic
13.7946	7.26798	0	77	Past	Yes	No	Yes	No	< 7 D	No	0	No	0	Carotid >50%	1	No	No	No	No	No	0	Yes treated	1	Yes	No	No	No	No	98	172	33.126	Sinusal	3	0	No	No	0	0	149	50.9				No	Yes	Ao stenosis	No	No	Degenerative/Dystrophic
4.64669	1.04707	0	69	Past	No	No	No	No	< 7 D	No	0	No	0	No	0	No	No	No	No	No	0	Yes treated	1	Yes	No	No	No	No	87	172	29.4078	Sinusal	3	0	No	No	0	0	85	89.3	60			No	Yes	Ao stenosis	No	No	Degenerative/Dystrophic
13.1084	4.97991	1	81	No	No	No	Yes	No	< 7 D	No	0	No	0	No	0	No	No	No	No	No	0	Yes treated	1	Yes	No	No	No	No	57	150	25.3333	Sinusal	3	2	No	No	0	0	90	39	60	36		No	Yes	Ao stenosis	No	No	Degenerative/Dystrophic
13.1084	4.97991	1	81	Past	Yes	No	Yes	No	< 7 D	No	0	No	0	No	0	No	No	No	No	No	0	Yes treated	1	Yes	No	No	No	No	72	154	30.3593	Sinusal	3	0	No	No	0	0	95	46.7	60	53		No	Yes	Ao stenosis	No	No	Degenerative/Dystrophic
40.1998	15.3787	1	87	No	Yes	No	No	No	< 7 D	No	0	No	0	No	0	Yes	No	No	No	No	0	Yes treated	1	Yes	No	No	No	No	74	150	32.8889	Sinusal	4	0	No	No	0	0	88	46.5	25	35		No	Yes	Ao stenosis	No	No	Degenerative/Dystrophic
17.2267	4.38034	0	81	Current	Yes	No	Yes	No	< 7 D	No	0	No	0	No	0	Yes	No	No	No	No	0	Yes treated	1	Yes	No	No	No	No	83	168	29.4076	Sinusal	4	0	No	No	0	0	250	24.1	60			No	Yes	Ao stenosis	No	No	Degenerative/Dystrophic
7.46191	3.38982	1	79	No	Yes	No	No	No	< 7 D	No	0	No	0	No	0	No	No	No	No	No	0	Untreaded	0	Yes	No	No	No	No	96	150	42.6667	Sinusal	4	0	No	No	0	0	103	59.4	50			No	Yes	Ao stenosis	No	No	Degenerative/Dystrophic
4.81422	1.17497	1	72	No	Yes	No	Yes	No	< 7 D	No	0	No	0	No	0	No	No	No	TIA	No	0	No	0	No	<5years	Yes	No	No	66	165	24.2424	Sinusal	3	0	No	No	0	0	52	90.1	60			No	Yes	Ao stenosis	No	No	Degenerative/Dystrophic
9.52402	5.92322	1	83	No	Yes	No	No	No	< 7 D	No	0	No	0	No	0	No	No	No	No	No	0	Untreaded	0	No	<5years	Yes	No	No	64	163	24.0882	FA ou TSV	3	0	No	No	0	0	167	22.8	50	50		No	Yes	Ao stenosis	No	No	Degenerative/Dystrophic
4.7791	4.1681	0	67	Past	Yes	No	Yes	No	< 7 D	No	0	No	0	Lower Limbs	1	Yes	No	No	Ischemic stroke	No	0	No	0	Yes	<5years	Yes	No	No	72	173	24.0569	Sinusal	4	0	No	No	0	0	174	37.1	60			No	Yes	Ao stenosis	No	No	Degenerative/Dystrophic
35.8264	10.8449	1	90	No	Yes	No	Yes	Non STEMI	< 90 D	Yes	1	No	0	Carotid >50%	1	No	No	Stroke	TIA	No	0	No	0	No	<5years	Yes	No	No	61	159	24.1288	FA ou TSV	4	0	No	No	0	0	105	30.3	70			No	Yes	Ao stenosis	No	No	Degenerative/Dystrophic
5.14244	1.51112	0	78	No	No	No	Yes	No	< 7 D	No	0	No	0	No	0	No	No	No	TIA	No	0	No	0	No	<5years	Yes	No	No	74	174	24.4418	Sinusal	3	0	No	No	0	0	97	58.1	60	20		No	Yes	Ao stenosis	No	No	Degenerative/Dystrophic
4.81422	2.24385	1	72	No	No	Insulin	No	No	< 7 D	No	0	No	0	No	0	No	No	No	No	No	0	No	0	No	<5years	Yes	No	No	71	158	28.441	Sinusal	3	0	No	No	0	0	63	80	70			No	Yes	Ao stenosis	No	No	Degenerative/Dystrophic
7.01463	1.87534	1	78	Past	No	No	No	No	< 7 D	No	0	No	0	No	0	No	No	No	No	No	0	No	0	No	<5years	Yes	No	No	62	152	26.8352	Sinusal	3	0	No	No	0	0	55	73	72			No	Yes	Ao stenosis	No	No	Degenerative/Dystrophic
9.52402	4.39274	1	83	No	No	No	No	No	< 7 D	No	0	No	0	No	0	No	No	No	No	No	0	No	0	No	<5years	Yes	No	No	54	160	21.0938	Sinusal	3	0	No	No	0	0	81	39.7	70	50		No	Yes	Ao stenosis	No	No	Degenerative/Dystrophic
7.01463	2.42807	1	78	Current	Yes	No	Yes	No	< 7 D	No	0	No	0	No	0	No	No	No	No	No	0	No	0	No	<5years	Yes	No	No	51	155	21.2279	Sinusal	4	0	No	No	0	0	47	70.3	65			No	Yes	Ao stenosis	No	No	Degenerative/Dystrophic
8.96511	3.59954	1	82	No	Yes	No	Yes	No	< 7 D	No	0	No	0	No	0	No	No	No	No	No	0	No	0	No	<5years	Yes	No	No	54	159	21.3599	Sinusal	3	0	No	No	0	0	83	39.4	59			No	Yes	Ao stenosis	No	No	Degenerative/Dystrophic
8.96511	12.8962	1	82	No	Yes	No	Yes	No	< 7 D	No	0	No	0	No	0	No	No	No	No	No	0	No	0	No	<5years	Yes	No	No	60	158	24.0346	Sinusal	4	0	No	No	0	0	91	39.9		50		No	Yes	Ao stenosis	No	No	Degenerative/Dystrophic
16.4535	3.53929	1	85	No	Yes	No	No	No	< 7 D	No	0	No	0	No	0	No	No	No	No	No	0	Yes treated	1	No	<5years	Yes	No	No	78	150	34.6667	Sinusal	4	0	No	No	0	0	75	59.7	72		63	No	Yes	Ao stenosis	No	No	Degenerative/Dystrophic
14.7024	4.43394	1	83	No	No	No	Yes	No	< 7 D	No	0	No	0	No	0	No	No	No	No	No	0	Yes treated	1	No	<5years	Yes	No	No	62	146	29.0861	Sinusal	3	0	No	No	0	0	80	46.1	55			No	Yes	Ao stenosis	No	No	Degenerative/Dystrophic
4.36021	2.42546	0	68	Past	Yes	No	Yes	No	< 7 D	No	0	No	0	No	0	No	No	No	No	No	0	Yes treated	1	No	<5years	Yes	No	No	62	168	21.9671	Sinusal	4	0	No	No	0	0	95	57.7	50			No	Yes	Ao stenosis	No	No	Degenerative/Dystrophic
11.3915	5.16774	1	86	No	No	No	No	No	< 7 D	No	0	No	0	No	0	No	No	No	No	No	0	Untreaded	0	No	<5years	Yes	No	No	62	162	23.6244	Sinusal	4	0	No	No	0	0	116	30.1	60			No	Yes	Ao stenosis	No	No	Degenerative/Dystrophic
10.0192	3.84041	1	74	Past	Yes	No	Yes	No	< 7 D	No	0	No	0	Carotid >50%	1	Yes	No	No	No	No	0	Untreaded	0	No	<5years	Yes	No	No	78	160	30.4688	Sinusal	3	0	No	No	0	0	78	68.9	50			No	Yes	Ao stenosis	No	No	Degenerative/Dystrophic
5.81757	2.23343	1	75	No	No	No	Yes	No	< 7 D	No	0	No	0	No	0	No	No	No	No	No	0	No	0	No	no metatstasis	Yes	No	No	59	157	23.9361	Sinusal	4	0	No	No	0	0	74	54.1	70			No	Yes	Ao stenosis	No	No	Degenerative/Dystrophic
17.3901	2.51459	1	86	No	Yes	oral therapy	Yes	No	< 7 D	No	0	No	0	No	0	No	No	No	No	No	0	Yes treated	1	No	no metatstasis	Yes	No	No	72	160	28.125	Sinusal	1	0	No	No	0	0	79	51.4	67	36		No	Yes	Ao stenosis	No	No	Degenerative/Dystrophic
2.7088	0.844394	0	68	Past	Yes	oral therapy	No	No	< 7 D	No	0	No	0	No	0	No	No	No	No	No	0	No	0	No	No	No	PHT	No	75	170	25.9516	Sinusal	3	0	No	No	0	0	65	102.1	70		72	No	Yes	Ao stenosis	No	No	Degenerative/Dystrophic
6.19361	2.11323	1	76	No	Yes	No	Yes	No	< 7 D	No	0	No	0	No	0	No	No	No	No	No	0	No	0	No	No	No	PHT	No	69	158	27.6398	Sinusal	3	0	No	No	0	0	61	75.6	72	35		No	Yes	Ao stenosis	No	No	Degenerative/Dystrophic
11.2863	9.07465	1	76	No	No	Insulin	No	No	< 7 D	No	0	No	0	Carotid >50%	1	No	No	No	No	No	0	No	0	No	No	No	Uncomplicated	No	71	162	27.0538	Sinusal	4	0	No	No	0	0	199	23.8	60			No	Yes	Ao stenosis	No	No	Degenerative/Dystrophic
4.5179	1.76748	1	71	Past	Yes	No	No	No	< 7 D	No	0	No	0	No	0	No	No	No	No	No	0	No	0	Yes	No	No	Uncomplicated	No	87	163	32.7449	Sinusal	4	0	No	No	0	0	57	110	65	50		No	Yes	Ao stenosis	No	No	Degenerative/Dystrophic
4.36684	1.94245	0	58	Current	Yes	No	No	No	< 7 D	No	0	No	0	No	0	Yes	No	No	No	No	0	No	0	Yes	No	No	Uncomplicated	No	85	185	24.8356	FA ou TSV	4	0	No	No	0	0	100	85.6	25			No	Yes	Ao stenosis	No	No	Degenerative/Dystrophic
9.98564	2.33639	1	74	No	Yes	No	No	No	< 7 D	No	0	No	0	No	0	No	No	No	No	No	0	No	0	No	<5years	No	No	Yes	50	150	22.2222	Sinusal	3	0	No	No	0	0	480	7.2	60			No	Yes	Ao stenosis	No	No	Degenerative/Dystrophic
2.88229	2.72451	1	64	No	Yes	No	No	No	< 7 D	Yes	0	No	0	No	0	No	No	No	No	No	0	No	0	No	No	No	No	Yes	58	157	23.5304	Sinusal	4	0	No	No	0	0	157	29.3	56	35		No	Yes	Ao stenosis	No	No	Degenerative/Dystrophic
2.8505	1.51733	0	57	Current	Yes	No	Yes	No	< 7 D	Yes	0	No	0	No	0	No	No	No	No	No	0	No	0	No	No	No	No	Yes	110	175	35.9184	Sinusal	3	0	No	No	0	0	629	17.8	60	35		No	Yes	Ao stenosis	No	No	Degenerative/Dystrophic
16.5072	3.76703	0	75	No	Yes	oral therapy	Yes	No	< 7 D	No	0	No	0	No	0	No	No	No	Ischemic stroke	Yes	1	No	0	No	No	No	No	Yes	68	176	21.9525	Sinusal	4	0	No	No	0	0	619	8.8	60	35		No	Yes	Ao stenosis	No	No	Degenerative/Dystrophic
7.03273	6.17503	0	83	Current	Yes	No	Yes	No	< 7 D	No	0	No	0	No	0	Yes	No	No	No	No	0	No	0	No	<5years	No	No	No	75	163	28.2284	FA ou TSV	4	0	Yes	No	0	0	140	37.5	50	50		No	Yes	Ao stenosis	No	No	Degenerative/Dystrophic
26.6299	13.8718	0	83	Past	Yes	oral therapy	Yes	No	< 7 D	No	0	No	0	Lower Limbs	1	Yes	No	No	No	No	0	Yes treated	1	No	<5years	No	No	No	107	179	33.3947	FA ou TSV	4	0	Yes	No	0	0	189	39.6	30	55		No	Yes	Ao stenosis	No	No	Degenerative/Dystrophic
9.22175	4.68582	0	71	Current	Yes	No	No	No	< 7 D	No	0	No	0	No	0	No	No	No	No	No	0	No	0	No	No	No	No	No	75	175	24.4898	Sinusal	3	0	Yes	No	0	0	134	47.4	29		31	No	Yes	Ao stenosis	No	No	Degenerative/Dystrophic
13.5702	6.62836	1	89	No	Yes	No	No	No	< 7 D	No	0	No	0	No	0	Yes	No	No	No	No	0	No	0	No	No	No	No	No	47	159	18.591	FA ou TSV	4	0	Yes	No	0	0	83	30.2	60	45		No	Yes	Ao stenosis	No	No	Degenerative/Dystrophic
5.46304	1.92232	1	74	No	Yes	No	Yes	No	< 7 D	No	0	No	0	No	0	Yes	No	No	No	No	0	No	0	No	No	No	No	No	80	160	31.25	Sinusal	4	0	Yes	No	0	0	59	93.4	55	32		No	Yes	Ao stenosis	No	No	Degenerative/Dystrophic
3.50716	1.22755	0	72	No	No	oral therapy	Yes	No	< 7 D	No	0	No	0	No	0	Yes	No	No	No	No	0	No	0	No	No	No	No	No	90	171	30.7787	Sinusal	4	0	Yes	No	0	0	62	121.3	70			No	Yes	Ao stenosis	No	No	Degenerative/Dystrophic
13.0251	4.37108	1	82	No	Yes	oral therapy	Yes	No	< 7 D	No	0	No	0	No	0	Yes	No	No	No	No	0	No	0	No	No	No	No	No	80	163	30.1103	FA ou TSV	4	0	Yes	No	0	0	68	71.3	42	40		No	Yes	Ao stenosis	No	No	Degenerative/Dystrophic
17.1179	28.8882	1	68	No	Yes	oral therapy	Yes	No	< 7 D	No	0	No	0	No	0	Yes	No	No	No	No	0	No	0	No	No	No	No	No	88	164	32.7186	FA ou TSV	4	0	Yes	No	0	1	133	49.7	60	70		No	Yes	Ao stenosis	No	No	Degenerative/Dystrophic
19.5715	6.16289	0	77	Past	No	No	No	No	< 7 D	No	0	No	0	Lower Limbs	1	No	No	No	No	No	0	Yes treated	1	No	No	No	No	No	65	170	22.4913	Sinusal	4	0	Yes	No	0	0	89	56.5	30	45		No	Yes	Ao stenosis	No	No	Degenerative/Dystrophic
12.0816	5.3093	1	87	No	Yes	No	No	No	< 7 D	No	0	No	0	No	0	Yes	No	No	No	No	0	Untreaded	0	No	No	No	No	No	80	164	29.7442	Sinusal	4	0	Yes	No	0	0	114	38.8	65			No	Yes	Ao stenosis	No	No	Degenerative/Dystrophic
2.08258	0.837306	1	57	No	Yes	No	No	No	< 7 D	No	0	No	0	No	0	Yes	No	No	No	No	0	No	0	No	<5years	Yes	No	No	86	154	36.2624	Sinusal	3	0	Yes	No	0	0	81	92	62			No	Yes	Ao stenosis	No	No	Degenerative/Dystrophic
6.20973	3.36675	0	81	Past	Yes	No	Yes	No	< 7 D	No	0	No	0	No	0	Yes	No	No	No	No	0	No	0	No	<5years	No	No	No	68	153	29.0487	Sinusal	3	0	No	No	0	0	108	45.6	60	50		yes	Yes	Ao stenosis	No	No	Degenerative/Dystrophic
5.77558	2.1489	0	70	Current	Yes	Insulin	Yes	STEMI	> 90 D	Yes	0	No	0	Lower Limbs	1	No	No	No	Ischemic stroke	No	0	No	0	No	<5years	No	No	No	84	173	28.0664	Sinusal	3	0	No	No	0	0	69	104.7	55			yes	Yes	Ao stenosis	No	No	Degenerative/Dystrophic
20.208	5.38328	0	85	No	No	No	No	Stable angina	< 7 D	No	0	No	0	Carotid >50%	1	No	No	No	No	No	0	No	0	No	<5years	No	No	No	74	160	28.9062	Sinusal	1	0	No	No	0	0	113	44.2	40		42	yes	Yes	Ao stenosis	No	No	Degenerative/Dystrophic
17.1753	3.87193	0	82	Past	Yes	No	Yes	Stable angina	< 7 D	Yes	0	No	0	Carotid >50%	1	No	No	No	No	No	0	No	0	No	<5years	No	No	No	79	178	24.9337	Sinusal	3	0	No	No	0	0	97	58	40			yes	Yes	Ao stenosis	No	No	Degenerative/Dystrophic
15.1116	5.73886	0	86	No	Yes	Insulin	No	No	< 7 D	No	0	No	0	Lower Limbs	1	No	No	No	No	No	0	No	0	No	No	No	No	No	78	165	28.6501	Sinusal	1	0	No	No	0	0	191	27.1	60			yes	Yes	Ao stenosis	No	No	Degenerative/Dystrophic
23.6234	5.40679	0	88	Unknown	Yes	oral therapy	Yes	No	< 7 D	No	0	No	0	Lower Limbs	1	No	No	No	No	No	0	No	0	No	No	No	No	No	91	171	31.1207	Sinusal	3	0	No	No	0	0	79	73.6	40	38		yes	Yes	Ao stenosis	No	No	Degenerative/Dystrophic
12.0001	3.39573	0	82	Past	Yes	No	Yes	Stable angina	< 7 D	Yes	0	No	0	Previous vascular surgery	1	No	No	No	No	No	0	No	0	No	No	No	No	No	79	165	29.0174	Sinusal	3	2	No	No	0	0	102	55.2	60	39		yes	Yes	Ao stenosis	No	No	Degenerative/Dystrophic
15.1116	6.95714	0	86	Past	Yes	oral therapy	Yes	Non STEMI	> 90 D	Yes	0	No	0	Carotid >50%	1	No	No	No	No	No	0	No	0	No	No	No	No	No	76	165	27.9155	Sinusal	4	0	No	No	0	0	132	38.2	60			yes	Yes	Ao stenosis	No	No	Degenerative/Dystrophic
20.4275	13.3917	0	80	No	Yes	No	Yes	Stable angina	< 7 D	Yes	0	CABG	1	No	0	No	No	No	No	No	0	No	0	No	No	No	No	No	80	165	29.3848	Sinusal	4	0	No	No	0	0	148	39.8	40			yes	Yes	Ao stenosis	No	No	Degenerative/Dystrophic
7.48107	3.26804	0	84	Current	Yes	Insulin	Yes	Stable angina	< 7 D	No	0	No	0	No	0	No	No	No	No	No	0	No	0	No	No	No	No	No	90	174	29.7265	Sinusal	4	2	No	No	0	0	122	50.8	60			yes	Yes	Ao stenosis	No	No	Degenerative/Dystrophic
5.83278	1.5373	0	80	Past	No	No	Yes	Stable angina	< 7 D	No	0	No	0	No	0	No	No	No	No	No	0	No	0	No	No	No	No	No	82	163	30.863	Sinusal	4	0	No	No	0	0	56	107.9	70			yes	Yes	Ao stenosis	No	No	Degenerative/Dystrophic
6.20973	2.12987	0	81	Past	Yes	oral therapy	Yes	Stable angina	< 7 D	No	0	No	0	No	0	No	No	No	No	No	0	No	0	No	No	No	No	No	83	183	24.7843	Sinusal	4	0	No	No	0	0	80	75.2	63		63	yes	Yes	Ao stenosis	No	No	Degenerative/Dystrophic
5.83278	1.68016	0	80	No	Yes	Insulin	No	No	< 7 D	No	0	No	0	No	0	No	No	No	No	No	0	No	0	No	No	No	No	No	106	168	37.5567	Sinusal	3	0	No	No	0	0	85	91.9	70			yes	Yes	Ao stenosis	No	No	Degenerative/Dystrophic
6.60934	1.26314	0	82	Past	No	No	No	No	< 7 D	No	0	No	0	No	0	No	No	No	No	No	0	No	0	No	No	No	No	No	73	175	23.8367	Sinusal	1	0	No	No	0	0	76	68.4	62			yes	Yes	Ao stenosis	No	No	Degenerative/Dystrophic
7.01463	4.15739	1	78	No	Yes	No	No	No	< 7 D	No	0	No	0	No	0	No	No	No	No	No	0	No	0	No	No	No	No	No	57	140	29.0816	Sinusal	4	0	No	No	0	0	77	47.9	60			yes	Yes	Ao stenosis	No	No	Degenerative/Dystrophic
4.52987	1.42854	0	76	No	Yes	No	No	No	< 7 D	No	0	No	0	No	0	No	No	No	No	No	0	No	0	No	No	No	No	No	65	168	23.03	Sinusal	3	0	No	No	0	0	100	51.1	70			yes	Yes	Ao stenosis	No	No	Degenerative/Dystrophic
14.3709	4.48066	1	90	No	Yes	No	No	No	< 7 D	No	0	No	0	No	0	No	No	No	No	No	0	No	0	No	No	No	No	No	50	151	21.9289	FA ou TSV	3	0	No	No	0	0	113	23.1	78			yes	Yes	Ao stenosis	No	No	Degenerative/Dystrophic
6.60934	2.19013	0	82	No	Yes	No	No	No	< 7 D	No	0	No	0	No	0	No	No	No	No	No	0	No	0	No	No	No	No	No	84	184	24.811	Sinusal	4	0	No	No	0	0	119	50.3	60			yes	Yes	Ao stenosis	No	No	Degenerative/Dystrophic
5.14244	2.6647	0	78	No	No	oral therapy	No	No	< 7 D	No	0	No	0	No	0	No	No	No	No	No	0	No	0	No	No	No	No	No	75	171	25.6489	FA ou TSV	4	0	No	No	0	0	88	64.9	50			yes	Yes	Ao stenosis	No	No	Degenerative/Dystrophic
4.81422	1.88971	1	72	No	Yes	oral therapy	No	No	< 7 D	No	0	No	0	No	0	No	No	No	No	No	0	No	0	No	No	No	No	No	57	153	24.3496	Sinusal	3	0	No	No	0	0	77	52.6	52	45		yes	Yes	Ao stenosis	No	No	Degenerative/Dystrophic
6.59225	4.79962	1	77	No	Yes	No	Yes	No	< 7 D	No	0	No	0	No	0	No	No	No	No	No	0	No	0	No	No	No	No	No	56	162	21.3382	Sinusal	4	0	No	No	0	0	103	35.8	60	36		yes	Yes	Ao stenosis	No	No	Degenerative/Dystrophic
4.06195	1.85544	0	68	Past	Yes	oral therapy	Yes	No	< 7 D	No	0	No	0	No	0	No	No	No	No	No	0	No	0	No	No	No	No	No	90	170	31.1419	FA ou TSV	3	0	No	No	0	0	109	73	49	45		yes	Yes	Ao stenosis	No	No	Degenerative/Dystrophic
3.28851	1.91922	0	71	Past	Yes	oral therapy	Yes	Stable angina	< 7 D	Yes	0	No	0	No	0	No	No	No	No	No	0	No	0	No	No	No	No	No	86	163	32.3685	Sinusal	4	0	No	No	0	0	88	82.8	70	33		yes	Yes	Ao stenosis	No	No	Degenerative/Dystrophic
13.2318	3.06487	0	82	No	No	No	Yes	STEMI	> 90 D	Yes	0	No	0	No	0	No	No	No	No	No	0	No	0	No	No	No	No	No	63	169	22.0581	Sinusal	1	0	No	No	0	0	144	31.2	69	70		yes	Yes	Ao stenosis	No	No	Degenerative/Dystrophic
31.1598	19.0207	1	80	No	No	Insulin	Yes	Non STEMI	> 90 D	Yes	0	No	2	Carotid >50%	1	Yes	No	No	No	No	0	No	0	No	No	No	No	No	77	150	34.2222	FA ou TSV	4	0	No	No	0	0	86	56.1	55	45		yes	Yes	Ao stenosis	No	No	Degenerative/Dystrophic
12.0816	4.38326	1	87	No	Yes	Insulin	No	No	< 7 D	No	0	No	0	No	0	Yes	No	No	No	No	0	No	0	No	No	No	No	No	70	152	30.2978	Sinusal	4	0	No	No	0	0	62	62.5	70	25		yes	Yes	Ao stenosis	No	No	Degenerative/Dystrophic
3.50716	2.45069	0	72	No	No	No	No	No	< 7 D	No	0	No	0	No	0	Yes	No	No	No	No	0	No	0	No	No	No	No	No	60	163	22.5827	Sinusal	3	0	No	No	0	0	68	73.7	50	58		yes	Yes	Ao stenosis	No	No	Degenerative/Dystrophic
10.9229	6.81573	1	79	No	No	No	No	No	< 7 D	No	0	No	0	No	0	Yes	No	No	No	No	0	No	0	No	No	No	No	No	57	155	23.7253	Sinusal	4	0	No	No	0	0	94	38.6	30	40		yes	Yes	Ao stenosis	No	No	Degenerative/Dystrophic
7.70766	1.42997	0	70	No	Yes	oral therapy	Yes	Non STEMI	< 90 D	No	1	No	0	No	0	Yes	No	No	No	No	0	No	0	No	No	No	No	No	73	170	25.2595	Sinusal	1	3	No	No	0	0	111	56.6	40	30		yes	Yes	Ao stenosis	No	No	Degenerative/Dystrophic
13.4803	7.78849	0	84	Past	No	No	Yes	STEMI	> 90 D	No	0	No	0	Carotid >50%	1	Yes	No	Visceral	No	No	0	No	0	No	No	No	No	No	65	168	23.03	Sinusal	4	0	No	No	0	0	158	28.3	55	37		yes	Yes	Ao stenosis	No	No	Degenerative/Dystrophic
13.14	2.27475	0	86	Past	Yes	No	Yes	No	< 7 D	No	0	No	0	No	0	No	No	No	No	No	0	Yes treated	1	No	No	No	No	No	80	172	27.0416	Sinusal	3	0	No	No	0	0	106	50.1	56			yes	Yes	Ao stenosis	No	No	Degenerative/Dystrophic
4.7791	1.04138	0	67	Past	Yes	oral therapy	Yes	Stable angina	< 7 D	Yes	0	No	0	Carotid >50%	1	No	No	No	No	No	0	No	0	Yes	No	No	No	No	100	173	33.4124	Sinusal	1	0	No	No	0	0	86	104.3	60			yes	Yes	Ao stenosis	No	No	Degenerative/Dystrophic
3.73979	1.70279	0	73	Past	Yes	oral therapy	Yes	Stable angina	< 7 D	No	0	No	0	No	0	No	No	No	No	No	0	No	0	Yes	No	No	No	No	91	180	28.0864	Sinusal	4	0	No	No	0	0	90	83.2	71			yes	Yes	Ao stenosis	No	No	Degenerative/Dystrophic
4.239	2.04139	1	70	Past	Yes	Insulin	Yes	Stable angina	< 7 D	Yes	0	No	0	No	0	Yes	No	No	No	No	0	No	0	Yes	No	No	No	No	96	165	35.2617	Sinusal	4	0	No	No	0	0	66	106.3	60			yes	Yes	Ao stenosis	No	No	Degenerative/Dystrophic
8.58383	2.84655	0	69	Past	No	No	No	No	< 7 D	No	0	No	0	Carotid >50%	1	No	No	No	No	No	0	Yes treated	1	Yes	No	No	No	No	50	175	16.3265	Sinusal	3	0	No	No	0	0	52	83.9	68	45		yes	Yes	Ao stenosis	No	No	Degenerative/Dystrophic
20.4513	6.68906	1	89	No	Yes	No	Yes	No	< 7 D	No	0	No	0	No	0	Yes	No	No	No	No	0	Yes treated	1	Yes	No	No	No	No	75	159	29.6665	Sinusal	4	0	No	No	0	0	85	47	70			yes	Yes	Ao stenosis	No	No	Degenerative/Dystrophic
14.7024	3.08491	1	83	Past	Yes	No	No	No	< 7 D	No	0	No	0	No	0	No	No	Peripheral	No	No	0	Yes treated	1	Yes	No	No	No	No	70	152	30.2978	Sinusal	3	0	No	No	0	0	78	53.4	79	45		yes	Yes	Ao stenosis	No	No	Degenerative/Dystrophic
2.58693	1.7427	0	61	No	Yes	Insulin	Yes	Non STEMI	> 90 D	Yes	0	No	0	No	0	No	No	No	No	No	0	No	0	No	No	No	PHT	No	110	170	38.0623	Sinusal	4	0	No	No	0	0	102	104.7	45		63	yes	Yes	Ao stenosis	No	No	Degenerative/Dystrophic
14.1038	4.21254	0	75	No	Yes	oral therapy	Yes	No	< 7 D	No	0	No	0	Previous vascular surgery	1	No	No	No	No	No	0	No	0	No	<5years	No	No	Yes	63	171	21.5451	Sinusal	4	0	No	No	0	0	326	15.4	60	30		yes	Yes	Ao stenosis	No	No	Degenerative/Dystrophic
20.8736	3.34983	1	87	No	Yes	No	No	No	< 7 D	No	0	No	0	No	0	No	No	No	No	No	0	No	0	No	No	No	No	Yes	63	145	29.9643	Sinusal	3	0	No	No	0	0	573	6.1	60	30		yes	Yes	Ao stenosis	No	No	Degenerative/Dystrophic
19.6391	4.50918	0	73	No	Yes	oral therapy	No	Stable angina	< 7 D	Yes	0	No	0	No	0	No	No	No	No	No	0	No	0	No	No	No	No	Yes	65	169	22.7583	Sinusal	4	0	No	No	0	0	459	11.7	40	76		yes	Yes	Ao stenosis	No	No	Degenerative/Dystrophic
28.5055	11.8683	0	83	Past	No	No	No	No	< 7 D	No	0	No	0	No	0	Yes	No	No	No	No	0	No	0	No	<5years	No	No	No	71	170	24.5675	Sinusal	4	4	Yes	No	0	0	116	42.9	24	40		yes	Yes	Ao stenosis	No	No	Degenerative/Dystrophic
21.0277	3.47521	0	80	No	No	No	Yes	STEMI	< 90 D	No	1	No	0	No	0	No	No	No	No	No	0	Yes treated	1	No	No	No	No	No	82	169	28.7105	FA ou TSV	4	3	Yes	No	0	0	63	95.9	36	33		yes	Yes	Ao stenosis	No	No	Degenerative/Dystrophic
1.50543	1.04451	0	23	No	No	No	No	No	< 7 D	No	0	No	0	No	0	No	No	No	No	No	0	No	0	No	No	No	No	No	65	170	22.4913	Sinusal	4	0	No	No	0	0	101	92.5	56	35		No	Yes	AoI	Yes	No	Degenerative/Dystrophic
7.85918	2.58227	1	70	Past	Yes	No	Yes	No	< 7 D	No	0	No	0	Previous vascular surgery	1	No	No	No	No	No	0	No	0	No	<5years	No	No	No	60	160	23.4375	Sinusal	1	0	No	No	0	0	62	70.7	50	22		yes	Yes	AoI	Yes	No	Degenerative/Dystrophic
6.60934	3.46077	0	82	Past	Yes	No	Yes	No	< 7 D	No	0	No	0	No	0	No	No	No	TIA	No	0	No	0	No	No	No	No	No	72	165	26.4463	Sinusal	3	0	No	No	0	0	140	36.6	67	45		No	Yes	No	Yes	No	Degenerative/Dystrophic
14.2426	5.1099	1	80	No	Yes	oral therapy	Yes	No	< 7 D	No	0	No	0	Carotid >50%	1	No	No	No	No	No	0	No	0	No	No	No	No	No	80	156	32.8731	Sinusal	4	0	No	No	0	0	78	64.3	68	38		No	Yes	No	Yes	No	Degenerative/Dystrophic
6.59225	2.36142	1	77	Current	Yes	No	Yes	No	< 7 D	No	0	No	0	No	0	No	No	No	No	No	0	No	0	No	No	No	No	No	70	159	27.6888	Sinusal	4	0	No	No	0	0	71	64.9	61			No	Yes	No	Yes	No	Degenerative/Dystrophic
7.40898	4.65049	0	74	No	Yes	oral therapy	No	No	< 7 D	No	0	No	0	Carotid >50%	1	Yes	No	No	No	No	0	No	0	No	No	No	No	No	66	167	23.6652	Sinusal	3	0	No	No	0	0	136	39.3	54	35		No	Yes	No	Yes	No	Degenerative/Dystrophic
19.1548	6.91887	0	84	Past	Yes	No	Yes	No	< 7 D	No	0	No	0	Lower Limbs	1	Yes	No	No	No	No	0	Untreaded	0	No	No	No	No	No	71	171	24.281	Sinusal	3	0	No	No	0	0	153	31.9	30			yes	Yes	Ao stenosis	Yes	No	Degenerative/Dystrophic
1.83246	0.953436	0	62	Past	No	No	Yes	No	< 7 D	No	0	No	0	No	0	No	No	No	Hemorragic stroke	No	0	No	0	No	No	No	No	No	93	178	29.3524	Sinusal	2	0	No	No	0	0	120	74.3	58	45	73	No	Yes	Ao stenosis	No	Yes	Degenerative/Dystrophic
21.5837	6.78219	1	81	No	No	No	No	No	< 7 D	No	0	No	0	No	0	No	No	No	No	No	0	No	0	No	No	No	No	No	72	164	26.7698	Sinusal	4	0	No	No	0	0	74	59.9	28	40	25	No	Yes	Ao stenosis	No	Yes	Degenerative/Dystrophic
16.564	2.86719	1	81	No	No	No	No	No	< 7 D	No	0	No	0	No	0	No	No	No	No	No	0	No	0	No	No	No	No	No	65	170	22.4913	Sinusal	3	0	No	No	0	0	70	57.2	66	70		No	Yes	Ao stenosis	No	Yes	Degenerative/Dystrophic
7.93528	3.0544	1	80	No	Yes	No	No	No	< 7 D	No	0	No	0	No	0	No	No	No	No	No	0	No	0	No	No	No	No	No	85	155	35.3798	Sinusal	4	0	No	No	0	0	105	50.7	80	50		No	Yes	Ao stenosis	No	Yes	Degenerative/Dystrophic
8.96511	4.35389	1	82	No	No	No	Yes	No	< 7 D	No	0	No	0	No	0	No	No	No	No	No	0	No	0	No	No	No	No	No	45	153	19.2234	FA ou TSV	1	0	No	No	0	0	84	32.4	50	46		No	Yes	Ao stenosis	No	Yes	Degenerative/Dystrophic
13.0566	5.80999	0	87	Past	Yes	No	Yes	No	< 7 D	No	0	No	0	No	0	No	No	No	No	No	0	No	0	No	No	No	No	No	58	165	21.3039	FA ou TSV	4	0	No	No	0	0	97	38.9	40			No	Yes	Ao stenosis	No	Yes	Degenerative/Dystrophic
5.46304	2.58646	1	74	No	Yes	oral therapy	Yes	No	< 7 D	No	0	No	0	No	0	No	No	No	No	No	0	No	0	No	No	No	No	No	92	156	37.8041	Sinusal	4	0	No	No	0	0	119	53.3	79	43		No	Yes	Ao stenosis	No	Yes	Degenerative/Dystrophic
11.3915	4.22768	1	86	No	No	No	No	No	< 7 D	No	0	No	0	No	0	Yes	No	No	No	No	0	No	0	No	No	No	No	No	55	163	20.7008	FA ou TSV	1	0	No	No	0	0	92	33.7	75	60		No	Yes	Ao stenosis	No	Yes	Degenerative/Dystrophic
4.81422	2.44658	1	72	No	Yes	oral therapy	Yes	No	< 7 D	No	0	No	0	No	0	Yes	No	No	No	No	0	No	0	No	No	No	No	No	91	160	35.5469	Sinusal	4	0	No	No	0	0	102	63.3	63	40		No	Yes	Ao stenosis	No	Yes	Degenerative/Dystrophic
10.3591	2.61242	1	77	Past	Yes	No	Yes	No	< 7 D	No	0	No	0	No	0	No	No	Peripheral	No	No	0	Yes treated	1	No	No	No	No	No	78	152	33.7604	Sinusal	3	0	No	No	0	0	64	80.2	75	35		No	Yes	Ao stenosis	No	Yes	Degenerative/Dystrophic
12.8075	10.0795	1	88	No	No	No	Yes	No	< 7 D	No	0	No	0	No	0	No	No	No	No	No	0	No	0	Yes	No	No	No	No	59	158	23.634	Sinusal	4	0	No	No	0	0	78	41.1	50	60		No	Yes	Ao stenosis	No	Yes	Degenerative/Dystrophic
40.2782	10.23	1	81	No	No	No	No	Non STEMI	> 90 D	No	0	No	0	Carotid >50%	1	No	No	No	No	Yes	1	Yes treated	1	Yes	No	No	No	No	72	167	25.8166	Sinusal	3	2	No	No	0	0	126	35.2	65	45		No	Yes	Ao stenosis	No	Yes	Degenerative/Dystrophic
6.52229	3.72662	0	72	No	Yes	No	Yes	No	< 7 D	No	0	No	0	No	0	No	No	No	No	No	0	No	0	No	<5years	No	No	Yes	57	165	20.9366	Sinusal	4	0	No	No	0	0	325	14.7	50	38		No	Yes	Ao stenosis	No	Yes	Degenerative/Dystrophic
16.353	6.94862	1	86	Current	No	No	No	No	< 7 D	No	0	No	0	No	0	Yes	No	No	No	No	0	No	0	No	No	No	No	No	70	155	29.1363	Sinusal	4	0	Yes	No	0	0	106	37.2	40			No	Yes	Ao stenosis	No	Yes	Degenerative/Dystrophic
21.6306	12.22	0	86	Past	No	No	Yes	Stable angina	< 7 D	Yes	0	No	0	No	0	No	No	No	No	No	0	No	0	No	No	No	No	No	96	172	32.45	FA ou TSV	4	0	No	No	0	0	143	44.5	25	55		yes	Yes	Ao stenosis	No	Yes	Degenerative/Dystrophic
20.9352	15.6974	1	87	No	Yes	No	Yes	No	< 7 D	No	0	No	0	Carotid >50%	1	Yes	No	No	No	No	0	No	0	No	No	No	No	No	48	155	19.9792	FA ou TSV	4	0	No	No	0	0	115	23.1	50	60		yes	Yes	Ao stenosis	No	Yes	Degenerative/Dystrophic
24.448	8.0425	0	87	No	No	No	No	Stable angina	< 7 D	Yes	0	No	0	No	0	Yes	No	No	No	No	0	No	0	No	No	No	No	No	55	160	21.4844	Sinusal	4	0	No	No	0	0	101	35.5	35	75		yes	Yes	Ao stenosis	No	Yes	Degenerative/Dystrophic
11.5883	4.86957	1	80	No	Yes	No	No	No	< 7 D	No	0	No	0	No	0	No	No	No	No	No	0	No	0	No	No	No	No	No	75	165	27.5482	Sinusal	4	0	No	No	0	0	69	68.1	40	60		yes	Yes	No	Yes	Yes	Degenerative/Dystrophic
13.7555	1.8256	0	86	No	Yes	No	No	STEMI	< 7 D	No	1	No	0	No	0	No	No	No	No	No	0	No	0	No	No	No	No	No	86	175	28.0816	Sinusal	2	0	No	No	0	0	88	64.8	52			yes	Yes	No	Yes	Yes	Degenerative/Dystrophic
2.08258	0.837306	1	24	No	No	No	No	No	< 7 D	No	0	No	0	No	0	No	No	No	No	No	0	No	0	No	No	No	No	No	62	170	21.4533	Sinusal	3	0	No	No	0	0	64	117.3	66	25		No	Yes	AoI	No	No	Endocarditis
5.14244	1.51112	0	78	Past	Yes	No	No	No	< 7 D	No	0	No	0	No	0	No	Yes	No	No	No	0	No	0	No	No	No	No	No	64	165	23.5078	Sinusal	3	0	No	No	0	0	70	69.6	60			No	Yes	AoI	No	No	Endocarditis
2.08258	2.06804	1	58	No	Yes	No	Yes	No	< 7 D	No	0	No	0	No	0	Yes	Yes	No	No	No	0	No	0	No	No	No	No	No	80	160	31.25	Sinusal	4	0	No	No	0	0	90	76.1	73	55		No	Yes	AoI	No	No	Endocarditis
2.53176	3.18232	1	62	No	Yes	No	No	No	< 7 D	No	0	No	0	No	0	No	Yes	No	No	No	0	No	0	No	no metatstasis	Yes	No	No	85	177	27.1314	Sinusal	4	0	No	No	0	0	167	41.5	60	34		No	Yes	AoI	No	No	Endocarditis
1.50543	1.68601	0	48	Current	No	No	No	No	< 7 D	No	0	No	0	No	0	No	No	No	No	No	0	No	0	No	no metatstasis	No	Uncomplicated	No	64	177	20.4284	Sinusal	4	0	No	No	0	0	55	131.5	50	55		No	Yes	AoI	No	No	Endocarditis
5.81757	2.05503	1	75	No	Yes	No	No	No	< 7 D	No	0	No	0	No	0	No	Yes	No	No	No	0	No	0	No	No	No	Uncomplicated	No	63	163	23.7118	Sinusal	3	0	No	No	0	0	82	52.1	61	40		No	Yes	AoI	No	No	Endocarditis
15.3724	2.80786	1	74	Past	Yes	No	No	No	< 7 D	No	0	No	0	No	0	Yes	Yes	No	No	No	0	Yes treated	1	No	<5years	No	No	Yes	56	169	19.6072	Sinusal	3	0	No	No	0	0	500	7.7	60			No	Yes	AoI	No	No	Endocarditis
9.85539	2.34593	0	72	Past	Yes	No	Yes	No	< 7 D	No	0	No	0	No	0	Yes	No	No	No	No	0	No	0	No	<5years	No	No	No	73	160	28.5156	FA ou TSV	3	0	No	yes	1	0	76	80.2	66			No	Yes	AoI	No	No	Endocarditis
33.6777	12.5288	0	80	Past	Yes	No	No	No	< 7 D	No	0	Valvular	1	No	0	Yes	No	No	No	No	0	No	0	No	<5years	No	No	No	93	176	30.0232	FA ou TSV	1	0	No	yes	1	0	146	47	75	45		No	Yes	AoI	No	No	Endocarditis
9.48231	2.62895	1	59	Current	Yes	Insulin	No	No	< 7 D	No	0	No	0	No	0	No	Yes	No	No	No	0	Yes treated	1	No	metatstasis	No	No	No	64	165	23.5078	Sinusal	3	0	No	yes	1	0	57	95	55			No	Yes	AoI	No	No	Endocarditis
23.6635	34.5238	0	45	No	Yes	No	No	No	< 7 D	No	0	Others	1	No	0	No	No	No	No	No	0	No	0	No	No	No	No	No	99	185	28.9262	Sinusal	4	0	No	yes	1	1	96	120.4	60	45		No	Yes	AoI	No	No	Endocarditis
4.39542	1.24376	0	40	Current	No	No	No	No	< 7 D	No	0	No	0	No	0	No	No	No	No	No	0	No	0	No	No	No	No	No	70	172	23.6614	Sinusal	3	0	No	yes	1	0	76	113.2	60			No	Yes	AoI	No	No	Endocarditis
4.39542	3.51261	0	55	Past	No	No	No	No	< 7 D	No	0	No	0	No	0	No	No	No	No	No	0	No	0	No	No	No	No	No	73	178	23.04	Sinusal	4	0	No	yes	1	0	97	78.6	50	35		No	Yes	AoI	No	No	Endocarditis
13.2364	5.19462	0	77	Past	No	No	No	No	< 7 D	No	0	No	0	No	0	No	No	No	No	No	0	No	0	No	No	No	No	No	73	168	25.8645	Sinusal	2	0	No	yes	1	0	124	45.6	50			No	Yes	AoI	No	No	Endocarditis
10.2124	16.3287	0	57	No	No	No	No	No	< 7 D	No	0	No	0	No	0	No	No	No	No	No	0	No	0	No	No	No	No	No	75	170	25.9516	Sinusal	4	0	No	yes	1	1	98	78	60			No	Yes	AoI	No	No	Endocarditis
13.2364	2.00414	0	77	Current	Yes	No	Yes	No	< 7 D	No	0	No	0	No	0	No	No	No	No	No	0	No	0	No	No	No	No	No	90	180	27.7778	Sinusal	3	0	No	yes	1	0	65	107.2	65	26		No	Yes	AoI	No	No	Endocarditis
14.2555	4.11021	0	72	Past	Yes	No	No	No	< 7 D	No	0	No	0	No	0	No	Yes	No	No	No	0	No	0	No	No	No	No	No	88	172	29.7458	Sinusal	4	0	No	yes	1	0	97	75.8	45			No	Yes	AoI	No	No	Endocarditis
39.8469	9.94544	1	78	No	Yes	No	Yes	No	< 7 D	No	0	No	0	No	0	Yes	Yes	No	No	No	0	No	0	No	No	No	No	No	54	164	20.0773	FA ou TSV	4	0	No	yes	1	0	230	15.2	45		50	No	Yes	AoI	No	No	Endocarditis
4.6841	1.24376	0	60	Past	No	No	No	No	< 7 D	No	0	No	0	No	0	No	Yes	Peripheral	No	No	0	No	0	No	No	No	No	No	85	180	26.2346	Sinusal	3	0	No	yes	1	0	91	91.8	58			No	Yes	AoI	No	No	Endocarditis
4.39542	1.6134	0	52	Current	No	No	No	No	< 7 D	No	0	No	0	No	0	No	Yes	Visceral	No	No	0	No	0	No	No	No	No	No	61	172	20.6193	Sinusal	4	0	No	yes	1	0	76	86.8	60			No	Yes	AoI	No	No	Endocarditis
32.4039	36.996	1	63	No	Yes	No	No	No	< 7 D	No	0	No	0	No	0	No	No	Stroke	Ischemic stroke	Yes	1	No	0	No	No	No	No	No	70	175	22.8571	Sinusal	4	0	No	yes	1	1	173	32.5	60			No	Yes	AoI	No	No	Endocarditis
9.63869	2.04353	0	43	Current	No	No	No	No	< 7 D	No	0	No	0	No	0	No	No	No	Ischemic stroke	Yes	1	No	0	No	No	No	No	No	77	187	22.0195	Sinusal	4	0	No	yes	1	0	66	139	60			No	Yes	AoI	No	No	Endocarditis
20.4025	6.10398	0	75	Past	Yes	Insulin	Yes	STEMI	> 90 D	Yes	0	No	0	No	0	No	No	No	No	No	0	No	0	Yes	No	No	No	No	84	176	27.1178	Sinusal	3	0	No	yes	1	0	256	26.2	55			No	Yes	AoI	No	No	Endocarditis
8.13783	6.14389	0	56	Current	No	Insulin	No	No	< 7 D	No	0	No	0	Lower Limbs	1	No	No	No	No	No	0	No	0	No	No	No	PHT	No	60	178	18.937	Sinusal	4	0	No	yes	1	0	60	103.2	50	46		No	Yes	AoI	No	No	Endocarditis
27.3039	8.6247	0	79	Past	No	No	No	No	< 7 D	No	0	No	0	No	0	Yes	No	Stroke	Ischemic stroke	No	0	No	0	No	<5years	No	No	No	56	163	21.0772	Sinusal	4	0	Yes	yes	1	0	120	35	65	72		No	Yes	AoI	No	No	Endocarditis
10.2124	16.4865	0	46	Current	No	No	No	No	< 7 D	No	0	No	0	No	0	No	No	Stroke	No	No	0	No	0	No	<5years	No	No	No	75	185	21.9138	Sinusal	4	0	Yes	yes	1	1	80	108.3	50	30		No	Yes	AoI	No	No	Endocarditis
5.31637	3.12221	0	62	Past	Yes	No	Yes	No	< 7 D	No	0	No	0	No	0	No	No	No	Ischemic stroke	No	0	No	0	No	No	No	No	No	81	164	30.116	Sinusal	4	0	Yes	yes	1	0	125	62.1	50			No	Yes	AoI	No	No	Endocarditis
7.24704	2.11677	1	62	No	No	No	No	No	< 7 D	No	0	No	0	No	0	No	No	No	No	No	0	No	0	No	No	No	No	No	80	158	32.0461	Sinusal	4	0	Yes	yes	1	0	60	108.6	65			No	Yes	AoI	No	No	Endocarditis
4.39542	1.6134	0	51	No	No	No	No	No	< 7 D	No	0	No	0	No	0	No	No	No	No	No	0	No	0	No	No	No	No	No	80	175	26.1224	Sinusal	4	0	Yes	yes	1	0	100	87.5	65			No	Yes	AoI	No	No	Endocarditis
4.39542	2.17318	0	45	Current	No	No	No	No	< 7 D	No	0	No	0	No	0	Yes	No	No	No	No	0	No	0	No	No	No	No	No	60	170	20.7612	Sinusal	4	0	Yes	yes	1	0	90	77.8	60			No	Yes	AoI	No	No	Endocarditis
6.53452	2.19779	0	49	Past	Yes	oral therapy	Yes	No	< 7 D	No	0	No	0	No	0	Yes	Yes	No	No	No	0	No	0	No	No	No	No	No	119	170	41.1765	Sinusal	4	0	Yes	yes	1	0	101	131.7	40			No	Yes	AoI	No	No	Endocarditis
11.1349	4.77903	0	48	Current	No	No	No	No	< 7 D	No	0	Valvular	1	No	0	Yes	Yes	No	No	No	0	No	0	No	No	No	No	No	100	194	26.5703	Sinusal	4	0	Yes	yes	1	0	111	101.8	53			No	Yes	AoI	No	No	Endocarditis
4.39542	1.6134	0	59	Past	Yes	No	No	No	< 7 D	No	0	No	0	No	0	No	No	Visceral	No	No	0	No	0	No	No	No	No	No	100	170	34.6021	Sinusal	4	0	Yes	yes	1	0	86	115.7	70			No	Yes	AoI	No	No	Endocarditis
13.957	3.72829	0	42	No	No	No	No	No	< 7 D	No	0	No	0	No	0	No	No	Stroke	No	Yes	1	No	0	No	No	No	No	No	85	185	24.8356	Sinusal	4	0	Yes	yes	1	0	140	73.1	40	25		No	Yes	AoI	No	No	Endocarditis
37.9563	6.2186	0	60	Past	No	No	No	No	< 7 D	No	0	No	0	No	0	Yes	Yes	Stroke	Ischemic stroke	Yes	1	Yes treated	1	No	No	No	No	No	46	173	15.3697	Sinusal	4	0	Yes	yes	1	0	78	58	45	65		No	Yes	AoI	No	No	Endocarditis
17.6804	5.81506	0	66	Past	Yes	oral therapy	No	No	< 7 D	No	0	No	0	Lower Limbs	1	No	No	No	No	No	0	No	0	No	No	No	Uncomplicated	No	70	165	25.7117	Sinusal	4	0	Yes	yes	1	0	90	70.7	48			No	Yes	AoI	No	No	Endocarditis
13.957	2.77932	0	42	No	No	No	No	No	< 7 D	No	0	No	0	No	0	No	No	Stroke	Ischemic stroke	Yes	1	No	0	No	No	No	Uncomplicated	No	65	172	21.9713	Sinusal	4	0	Yes	yes	1	0	60	130.4	45			No	Yes	AoI	No	No	Endocarditis
21.506	4.68813	0	76	No	Yes	No	No	No	< 7 D	No	0	No	0	No	0	No	No	No	No	No	0	No	0	No	<5years	No	No	Yes	65	171	22.2291	Sinusal	4	0	Yes	yes	1	0	453	11.3	60			No	Yes	AoI	No	No	Endocarditis
4.99076	2.22565	0	61	No	No	No	No	No	< 7 D	No	0	No	0	No	0	No	No	No	No	No	0	No	0	No	No	No	No	No	105	190	29.0859	Sinusal	1	0	No	yes	1	0			60			No	No	No	No	No	Endocarditis
17.9214	46.4159	0	52	No	Yes	No	No	No	< 7 D	No	0	No	0	No	0	No	No	No	No	No	0	No	0	No	No	No	No	No	79	183	23.5898	Sinusal	4	0	Yes	yes	1	1	512	16.7				No	Yes	No	No	No	Endocarditis
21.2427	34.0957	1	67	No	No	No	No	No	< 7 D	No	0	No	0	No	0	No	No	No	No	No	0	No	0	No	No	No	PHT	No	83	147	38.4099	Sinusal	4	0	Yes	yes	1	1	131	48.3	65			No	Yes	No	No	No	Endocarditis
1.50543	0.804137	0	54	Current	No	No	No	No	< 7 D	No	0	No	0	No	0	No	Yes	No	No	No	0	No	0	No	No	No	No	No	84	171	28.7268	Sinusal	3	0	No	No	0	0	100	88.7	60	38		No	Yes	Ao stenosis	No	No	Endocarditis
1.50543	2.02253	0	52	Past	No	No	No	No	< 7 D	No	0	No	0	No	0	No	Yes	No	No	No	0	No	0	No	No	No	No	No	104	171	35.5665	Sinusal	3	0	No	No	0	0	88	127.8		33		No	Yes	AoI	Yes	No	Endocarditis
30.4219	29.5513	1	78	No	No	No	Yes	No	< 7 D	No	0	No	0	Previous vascular surgery	1	No	No	Peripheral	No	No	0	No	0	No	No	No	No	No	80			Sinusal	4	0	No	yes	1	0	167	31		50		No	Yes	Mitral stenosis	No	Yes	Endocarditis
6.72979	2.7387	0	76	Past	Yes	No	No	No	< 7 D	No	0	No	0	No	0	Yes	No	No	TIA	No	0	No	0	No	No	No	No	No	68	168	24.093	Sinusal	3	0	No	No	0	0	99	54	45	60		No	Yes	AoI	No	No	Inflammatory
4.60212	1.31685	1	65	No	Yes	No	No	No	< 7 D	No	0	No	0	No	0	No	No	No	No	No	0	No	0	No	No	No	Uncomplicated	No	72	152	31.1634	Sinusal	3	0	No	No	0	0	54	104.4	40			No	Yes	Ao stenosis	No	No	Inflammatory
1.50543	0.920368	0	22	Current	No	No	No	No	< 7 D	No	0	No	0	No	0	No	No	No	No	No	0	No	0	No	No	No	No	No	55	169	19.257	Sinusal	3	0	No	No	0	0	92	86.7	50		57	No	Yes	AoI	No	No	rheumatic
1.50543	0.804137	0	25	Current	No	No	No	No	< 7 D	No	0	No	0	No	0	No	No	No	No	No	0	No	0	No	No	No	No	No	72	175	23.5102	Sinusal	3	0	No	No	0	0	89	114.3	62	35		No	Yes	AoI	No	No	rheumatic
3.49779	3.65222	1	67	Past	No	No	No	No	< 7 D	No	0	No	0	No	0	No	No	No	No	No	0	No	0	No	No	No	No	No	68	177	21.7051	Sinusal	4	0	No	No	0	0	147	35.3	55	40		No	Yes	AoI	No	No	rheumatic
2.37243	1.11859	1	61	No	No	No	No	No	< 7 D	No	0	No	0	No	0	No	No	No	No	No	0	No	0	No	No	No	No	No	70	165	25.7117	Sinusal	4	0	No	No	0	0	64	90.2	58		55	No	Yes	AoI	No	No	rheumatic
1.50543	0.673305	0	45	No	No	No	No	No	< 7 D	No	0	No	0	No	0	No	No	No	No	No	0	No	0	No	No	No	No	No	109	184	32.1952	Sinusal	3	0	No	No	0	0	77	165.2	53		47	No	Yes	AoI	No	No	rheumatic
8.36048	2.83573	0	68	Past	Yes	oral therapy	No	No	< 7 D	No	0	No	0	No	0	No	No	No	No	No	0	No	0	No	No	No	No	No	78	168	27.6361	Sinusal	4	0	No	No	0	0	124	55.6	45	75		No	Yes	AoI	No	No	rheumatic
4.25027	2.45156	0	75	No	No	No	Yes	No	< 7 D	No	0	No	0	No	0	No	No	No	No	No	0	No	0	Yes	No	No	No	No	78	168	27.6361	Sinusal	4	0	No	No	0	0	91	68.4	50		53	No	Yes	AoI	No	No	rheumatic
11.7708	15.4773	0	38	Current	No	oral therapy	No	No	< 7 D	No	0	No	0	No	0	No	No	Stroke	TIA	Yes	1	No	0	No	No	No	No	No	60	165	22.0386	Sinusal	4	0	Yes	No	0	1	99	75.9	40			No	Yes	AoI	No	No	rheumatic
3.27971	2.36457	1	66	Current	No	No	Yes	No	< 7 D	No	0	No	0	No	0	No	No	No	No	No	0	No	0	No	<5years	Yes	No	No	65	156	26.7094	Sinusal	4	0	No	No	0	0	71	70.7	50			No	Yes	No	No	No	rheumatic
19.2742	6.95177	1	89	No	No	No	No	No	< 7 D	No	0	No	0	No	0	Yes	No	No	No	No	0	No	0	No	no metatstasis	No	No	No	36	157	14.6051	Sinusal	3	0	No	No	0	0	72	26.6	48	36		No	Yes	Ao stenosis	No	No	rheumatic
18.2586	7.32658	1	88	No	Yes	No	Yes	No	< 7 D	No	0	No	0	No	0	No	No	No	TIA	No	0	No	0	No	No	No	No	No	75	148	34.2403	Sinusal	4	0	No	No	0	0	88	46.3	42	30		No	Yes	Ao stenosis	No	No	rheumatic
11.9709	3.65778	1	77	No	Yes	No	Yes	No	< 7 D	No	0	No	0	Carotid >50%	1	No	No	No	No	No	0	No	0	No	No	No	No	No	85	168	30.1162	Sinusal	3	0	No	No	0	0	100	55.9	60	35		No	Yes	Ao stenosis	No	No	rheumatic
13.7988	6.28159	1	83	No	Yes	Insulin	No	No	< 7 D	No	0	No	0	No	0	No	No	No	No	No	0	No	0	No	No	No	No	No	41	145	19.5006	FA ou TSV	4	0	No	No	0	0	44	55.5	35	50		No	Yes	Ao stenosis	No	No	rheumatic
12.0816	4.83551	1	87	No	Yes	Insulin	No	No	< 7 D	No	0	No	0	No	0	No	No	No	No	No	0	No	0	No	No	No	No	No	75	160	29.2969	Sinusal	2	0	No	No	0	0	107	38.8	65			No	Yes	Ao stenosis	No	No	rheumatic
5.99004	5.89994	0	64	Current	No	No	No	No	< 7 D	No	0	No	0	No	0	No	No	No	No	No	0	No	0	No	No	No	No	No	68	182	20.5289	Sinusal	4	0	No	No	0	0	141	45	25	50		No	Yes	Ao stenosis	No	No	rheumatic
1.50543	0.673305	0	29	Past	No	No	No	No	< 7 D	No	0	No	0	No	0	No	No	No	No	No	0	No	0	No	No	No	No	No	86	175	28.0816	Sinusal	3	0	No	No	0	0	109	107.6	65			No	Yes	Ao stenosis	No	No	rheumatic
3.49779	1.64271	1	67	Past	No	No	No	No	< 7 D	No	0	No	0	No	0	No	No	No	No	No	0	No	0	No	No	No	No	No	56	160	21.875	Sinusal	3	0	No	No	0	0	64	66.7	73	45		No	Yes	Ao stenosis	No	No	rheumatic
3.50716	1.12858	0	72	No	No	No	No	No	< 7 D	No	0	No	0	No	0	No	No	No	No	No	0	No	0	No	No	No	No	No	71	169	24.8591	Sinusal	3	0	No	No	0	0	64	92.7	67	38	91	No	Yes	Ao stenosis	No	No	rheumatic
3.08306	2.69722	0	70	Past	Yes	No	No	No	< 7 D	No	0	No	0	No	0	No	No	No	No	No	0	No	0	No	No	No	No	No	60	148	27.3923	Sinusal	4	0	No	No	0	0	111	46.5	67			No	Yes	Ao stenosis	No	No	rheumatic
6.59225	4.04523	1	77	Current	No	No	Yes	No	< 7 D	No	0	No	0	No	0	No	No	No	No	No	0	No	0	No	No	No	No	No	54	156	22.1893	Sinusal	4	0	No	No	0	0	76	46.7	80			No	Yes	Ao stenosis	No	No	rheumatic
3.50716	2.20418	0	72	Current	Yes	oral therapy	Yes	No	< 7 D	No	0	No	0	No	0	No	No	No	No	No	0	No	0	No	No	No	No	No	74	170	25.6055	Sinusal	3	0	No	No	0	0	131	47.2	66			No	Yes	Ao stenosis	No	No	rheumatic
20.5427	3.30726	1	82	No	No	No	No	Non STEMI	< 7 D	Yes	1	No	0	No	0	No	No	No	No	No	0	No	0	No	No	No	No	No	73	150	32.4444	Sinusal	3	0	No	No	0	0	64	69.1	45			No	Yes	Ao stenosis	No	No	rheumatic
7.03273	3.86099	0	83	Past	Yes	No	No	No	< 7 D	No	0	No	0	No	0	Yes	No	No	No	No	0	No	0	No	No	No	No	No	72	170	24.9135	Sinusal	4	0	No	No	0	0	149	33.8	79			No	Yes	Ao stenosis	No	No	rheumatic
14.7024	4.17965	1	83	No	No	No	No	No	< 7 D	No	0	No	0	No	0	No	No	No	No	No	0	Yes treated	1	No	No	No	No	No	70	154	29.5159	Sinusal	3	0	No	No	0	0	54	77.2	50	40		No	Yes	Ao stenosis	No	No	rheumatic
9.52402	4.76419	1	83	No	Yes	No	Yes	No	< 7 D	No	0	No	0	No	0	Yes	No	No	No	No	0	No	0	No	<5years	Yes	No	No	80	155	33.2986	Sinusal	4	0	No	No	0	0	132	36.1	65			No	Yes	Ao stenosis	No	No	rheumatic
1.50543	0.909929	0	51	Past	No	No	No	No	< 7 D	No	0	No	0	No	0	No	No	No	No	No	0	No	0	No	No	No	No	No	54	165	19.8347	Sinusal	3	0	No	No	0	0	100	59	60			No	Yes	Mitral stenosis	No	No	rheumatic
1.6075	1.42582	0	60	Current	No	No	No	No	< 7 D	No	0	No	0	No	0	No	No	No	No	No	0	No	0	No	No	No	No	No	74	165	27.1809	Sinusal	4	0	No	No	0	0	82	88.7	50	45		No	Yes	No	Yes	No	rheumatic
3.9872	1.0004	0	74	Past	Yes	No	Yes	No	< 7 D	No	0	No	0	No	0	No	No	No	No	No	0	No	0	No	No	No	No	No	85	174	28.075	Sinusal	3	0	No	No	0	0	72	95.7	65	25		No	Yes	Ao stenosis	Yes	No	rheumatic
7.48107	3.65647	0	84	No	Yes	No	Yes	No	< 7 D	No	0	No	0	No	0	No	No	No	No	No	0	No	0	No	No	No	No	No	66	171	22.571	Sinusal	3	0	No	No	0	0	117	38.8	80	36		No	Yes	Ao stenosis	Yes	No	rheumatic
1.50543	0.558121	0	38	No	No	No	No	No	< 7 D	No	0	No	0	No	0	No	No	No	No	No	0	No	0	No	No	No	No	No	92	187	26.309	Sinusal	2	0	No	No	0	0	97	118.8	66			No	Yes	AoI	No	No	Congenital
5.47904	2.53818	1	26	Current	No	No	No	No	< 7 D	No	0	Others	1	No	0	No	No	No	No	No	0	No	0	No	No	No	No	No	49	160	19.1406	Sinusal	1	0	No	No	0	0	84	69.4	71			No	Yes	Ao stenosis	No	No	Congenital
16.8629	7.87682	1	83	No	Yes	No	No	No	< 7 D	No	0	No	0	Carotid >50%	1	No	No	No	No	No	0	No	0	No	No	No	No	No	70	158	28.0404	Sinusal	4	0	No	No	0	0	91	45.8	70			No	Yes	Ao stenosis	No	No	Degenerative/Dystrophic
17.369	16.7539	0	77	Past	Yes	No	Yes	Stable angina	< 7 D	No	0	CABG	1	No	0	Yes	No	No	No	No	0	No	0	No	No	No	No	No	70	169	24.5089	FA ou TSV	4	0	No	No	0	0	147	36.9	45	60		No	Yes	AoI	No	No	Others
31.2193	11.3158	0	85	No	No	oral therapy	Yes	Stable angina	< 7 D	Yes	0	CABG	1	Carotid >50%	1	No	No	Stroke	No	No	0	No	0	No	No	No	No	No	92	163	34.6268	Sinusal	4	2	No	No	0	0	110	56.5	60			No	Yes	Ao stenosis	No	No	Degenerative/Dystrophic
12.0329	8.36836	0	67	Past	Yes	No	Yes	Stable angina	< 7 D	No	0	CABG	1	Lower Limbs	1	No	No	No	No	No	0	No	0	No	No	No	No	No	92	175	30.0408	Sinusal	4	0	No	No	0	0	123	67.1	70	38		No	Yes	Ao stenosis	No	No	Degenerative/Dystrophic
7.97824	6.11707	0	70	Past	Yes	No	No	Stable angina	< 7 D	No	0	CABG	1	No	0	No	No	No	No	No	0	No	0	No	No	No	No	No	77	162	29.34	Sinusal	3	0	No	No	0	0	144	46	75	30		No	Yes	Ao stenosis	No	No	Degenerative/Dystrophic
18.9839	10.8093	0	66	Past	Yes	oral therapy	No	STEMI	> 90 D	No	0	CABG	1	No	0	Yes	No	No	No	Yes	1	No	0	No	<5years	Yes	No	No	66	165	24.2424	Sinusal	3	0	No	No	0	0	122	49.2	35	37		No	Yes	Ao stenosis	No	No	Degenerative/Dystrophic
27.7195	21.5702	0	66	No	Yes	No	Yes	Stable angina	< 7 D	Yes	0	CABG	1	No	0	Yes	No	Stroke	Hemorragic stroke	No	0	No	0	No	No	No	No	No	72	171	24.623	Sinusal	3	2	No	yes	1	0	247	26.5				No	Yes	AoI	No	No	Endocarditis
82.8548	78.6676	0	70	Current	Yes	Insulin	Yes	STEMI	< 7 D	No	1	Combined	2	Lower Limbs	1	No	No	No	TIA	Yes	1	No	0	No	No	No	No	No	84	171	28.7268	Sinusal	4	0	Yes	No	0	1	600	12	45			No	Yes	No	No	No
8.45987	4.5574	1	66	Past	Yes	No	No	No	< 7 D	No	0	Valvular	1	No	0	No	No	Thrombosis	TIA	No	0	No	0	No	No	No	No	No	82	156	33.6949	Sinusal	4	0	No	No	0	0	43	147.4	60	35		No	Yes	Ao stenosis	No	No
5.95729	4.40296	0	56	No	No	No	No	No	< 7 D	No	0	Valvular	1	No	0	Yes	No	Thrombosis	No	No	0	No	0	Yes	No	No	No	No	83	174	27.4145	Sinusal	3	0	No	No	0	0	132	64.9	40	54		No	Yes	No	No	No	Others
1.50543	0.874912	0	59	Current	No	oral therapy	No	No	< 7 D	No	0	No	0	No	0	Yes	No	No	No	No	0	No	0	No	No	No	No	No	90	175	29.3878	Sinusal	4	0	Yes	No	0	0	89	100.6	55			No	Yes	Ao stenosis	No	No	Degenerative/Dystrophic
20.3553	7.22917	0	39	No	No	No	No	No	< 7 D	No	0	Valvular	3	No	0	No	Yes	Stroke	No	No	0	No	0	No	No	No	No	No	80	180	24.6914	Sinusal	3	0	No	yes	1	0	85	116.8	82			No	No	No	No	No	Endocarditis
65.9509	82.285	0	68	Past	No	No	No	STEMI	< 90 D	No	1	Valvular	1	Lower Limbs	1	No	No	No	No	No	0	Untreaded	0	No	No	No	No	No	60	160	23.4375	Sinusal	4	0	No	No	0	1	139	38.2	45	40		No	Yes	Ao stenosis	No	No	Others
45.9311	75.4233	1	75	No	No	No	No	No	< 7 D	No	0	Valvular	1	No	0	No	No	No	No	No	0	No	0	No	No	No	No	No	55	155	22.8928	FA ou TSV	4	0	Yes	No	0	1	150	24.9	60	55		No	Yes	AoI	No	Yes	Others
82.0075	82.5211	1	74	No	No	No	Yes	No	< 7 D	No	0	Valvular	1	No	0	Yes	No	No	No	No	0	No	0	No	No	No	No	No	40	149	18.0172	Sinusal	4	0	Yes	No	0	1	211	13.1	20			No	Yes	AoI	No	No
35.3776	33.8929	1	82	No	No	Insulin	Yes	No	< 7 D	No	0	Valvular	1	No	0	Yes	No	No	No	No	0	No	0	No	No	No	No	No	62	149	27.9267	Sinusal	4	0	Yes	No	0	0	76	49.4	52	52		No	Yes	No	No	No
10.5994	5.98704	0	64	No	No	No	No	No	< 7 D	No	0	Valvular	1	No	0	No	Yes	Stroke	Ischemic stroke	No	0	No	0	No	No	No	No	No	82	172	27.7177	Sinusal	3	0	No	No	0	0	127	60.3	60			No	Yes	AoI	No	No
88.4825	85.7851	0	73	No	Yes	No	No	No	< 7 D	No	0	Valvular	1	No	0	Yes	No	No	No	No	0	Yes treated	1	No	No	No	No	No	60	165	22.0386	Sinusal	4	0	Yes	yes	1	1	318	15.5	45	45		No	Yes	AoI	No	No
37.8016	14.5923	0	72	No	No	No	Yes	No	< 7 D	No	0	Valvular	1	No	0	No	No	No	Hemorragic stroke	No	0	No	0	No	No	No	No	No	72	170	24.9135	Sinusal	4	0	No	yes	1	0	69	87.2	55	34		No	Yes	No	No	No
20.3553	7.22917	0	59	Past	Yes	oral therapy	Yes	Non STEMI	> 90 D	No	0	Valvular	1	No	0	No	No	No	No	No	0	No	0	No	No	No	PHT	No	72	166	26.1286	Sinusal	3	0	No	yes	1	0	47	152.4	60			No	Yes	AoI	No	No	Endocarditis
75.9459	78.4143	0	67	No	Yes	Insulin	Yes	Stable angina	< 7 D	Yes	0	Valvular	1	Previous vascular surgery	1	No	No	Stroke	No	No	0	No	0	No	No	No	No	No	79	178	24.9337	Sinusal	4	0	Yes	yes	1	1	76	93.2	40			No	Yes	AoI	No	No	Endocarditis
52.5414	34.2752	0	81	No	Yes	No	No	No	< 7 D	No	0	Valvular	1	No	0	Yes	No	No	No	No	0	No	0	No	No	No	No	No	70	155	29.1363	Sinusal	4	0	Yes	yes	1	0	127	40	78	50		No	Yes	AoI	No	No	Endocarditis
54.6795	38.2587	0	76	Past	No	No	No	STEMI	> 90 D	No	0	Combined	1	No	0	Yes	No	No	No	No	0	No	0	No	No	No	No	No	60			Sinusal	4	0	No	yes	1	0	114	41.4	35	42		yes	Yes	AoI	No	No	Endocarditis
36.2481	23.1441	0	71	No	No	No	No	No	< 7 D	No	0	Valvular	1	No	0	No	Yes	No	No	No	0	No	0	No	No	No	No	No	58	168	20.5499	Sinusal	3	0	No	yes	1	0	118	41.7	80	45		No	Yes	Ao stenosis	No	No	Endocarditis
7.47524	2.68895	0	67	Past	Yes	No	No	No	< 7 D	No	0	Valvular	0	No	0	No	No	No	TIA	No	0	No	0	No	No	No	No	No	89	174	29.3962	Sinusal	1	0	No	No	0	0	125	63.9	40	35		No	No	No	No	No
10.3169	15.3102	0	65	Past	Yes	No	Yes	No	< 7 D	No	0	No	0	No	0	No	No	No	No	No	0	No	0	No	No	No	No	No	100	173	33.4124	Sinusal	4	0	No	No	0	1	78	118.1	71			No	Yes	No	No	No
66.2945	53.7771	0	75	Past	Yes	No	Yes	No	< 7 D	No	0	No	0	No	0	No	No	No	Ischemic stroke	No	0	No	0	No	No	No	No	Yes	70	177	22.3435	Sinusal	4	0	No	yes	1	1	345	16.2	30			No	Yes	No	No	No
8.28125	4.19908	1	70	No	Yes	Insulin	Yes	No	< 7 D	No	0	No	0	No	0	No	No	No	No	No	0	No	0	No	No	No	No	No	85	162	32.3884	Sinusal	3	0	No	No	0	0	119	52.2	64	25		No	Yes	Ao stenosis	No	No	Congenital
21.2636	7.1908	0	84	Past	Yes	No	Yes	Stable angina	< 7 D	No	0	No	0	No	0	No	No	No	No	No	0	Yes treated	1	No	<5years	No	No	No	63	172	21.2953	Sinusal	3	0	No	No	0	0	107	40.5	60			No	Yes	Ao stenosis	No	No	Degenerative/Dystrophic
58.4694	51.2231	0	85	No	Yes	Insulin	No	Stable angina	< 7 D	No	0	CABG	1	Lower Limbs	1	No	No	No	No	No	0	No	0	No	No	No	No	No	70	170	24.2215	Sinusal	4	0	No	No	0	0	119	39.7	45	50		No	Yes	Ao stenosis	No	No	Degenerative/Dystrophic
14.9519	5.98806	1	80	No	Yes	No	No	No	< 7 D	No	0	No	0	No	0	Yes	No	No	No	No	0	No	0	No	No	No	No	No	85	165	31.2213	Sinusal	4	0	No	No	0	0	99	53.8	70	35		No	Yes	Ao stenosis	No	No	Degenerative/Dystrophic
10.4973	22.5404	0	45	No	No	No	No	No	< 7 D	No	0	No	0	No	0	Yes	No	No	No	No	0	No	0	No	No	No	No	No	70	180	21.6049	Sinusal	4	0	Yes	No	0	1	97	84.2	35			No	Yes	Ao stenosis	No	No	Degenerative/Dystrophic
8.57348	3.20883	0	40	Current	No	No	No	No	< 7 D	No	0	No	0	No	0	No	No	No	No	No	0	No	0	No	No	No	No	No	55	160	21.4844	Sinusal	4	0	No	yes	1	0	45	150.2	78			No	Yes	AoI	No	No	Endocarditis
45.8893	24.039	0	77	Past	Yes	No	Yes	Stable angina	> 90 D	Yes	0	Valvular	1	No	0	No	No	No	No	No	0	No	0	No	No	No	No	No	90	170	31.1419	Sinusal	4	0	No	yes	1	0	89	78.3	55	55		No	Yes	AoI	No	No	Endocarditis
9.11042	2.48288	0	60	Past	No	No	No	No	< 7 D	No	0	No	0	No	0	No	No	No	No	No	0	No	0	No	No	No	Uncomplicated	No	72	165	26.4463	Sinusal	3	0	No	yes	1	0	78	90.7	70			No	Yes	AoI	No	No	Endocarditis
18.8307	35.092	0	49	No	No	No	No	No	< 7 D	No	0	No	0	No	0	No	No	No	No	No	0	No	0	No	<5years	No	No	No	68	171	23.255	Sinusal	4	0	Yes	yes	1	1	125		50			No	Yes	AoI	No	No	Endocarditis
18.8307	28.2912	0	53	Current	Yes	No	Yes	No	< 7 D	No	0	No	0	No	0	No	No	No	Ischemic stroke	No	0	No	0	No	No	No	No	No	57	173	19.0451	Sinusal	4	0	Yes	yes	1	1	78	78.1	55			No	Yes	AoI	No	No	Endocarditis
8.57348	9.16987	0	59	Current	Yes	No	No	No	< 7 D	No	0	No	0	No	0	Yes	Yes	No	Ischemic stroke	No	0	No	0	No	No	No	No	No	62	178	19.5682	Sinusal	4	0	Yes	yes	1	0	50	123.4		40		No	Yes	AoI	No	No	Endocarditis
16.8098	5.9864	0	39	No	No	No	No	No	< 7 D	No	0	No	0	No	0	Yes	No	Visceral	Ischemic stroke	No	0	No	0	No	No	No	No	No	56	175	18.2857	Sinusal	4	0	Yes	yes	1	0	122	57	68	90		No	Yes	AoI	No	No	Endocarditis
12.4805	9.49305	0	56	No	No	Insulin	No	No	< 7 D	No	0	No	0	No	0	No	No	No	No	No	0	No	0	No	No	No	No	No	75	167	26.8923	Sinusal	4	0	Yes	yes	1	0	98	79	45	50		No	Yes	AoI	No	No	Endocarditis
11.5428	6.27046	1	32	Current	No	No	No	No	< 7 D	No	0	No	0	No	0	No	No	No	No	No	0	No	0	No	No	No	No	No	45	164	16.7311	Sinusal	4	0	Yes	yes	1	0	61	83.2	60	45		No	Yes	AoI	No	No	Endocarditis
8.57348	3.20883	0	52	Current	No	No	No	No	< 7 D	No	0	No	0	No	0	No	No	No	No	No	0	No	0	No	No	No	No	No	155	180	47.8395	Sinusal	4	0	Yes	yes	1	0	87	192.6	60			No	Yes	AoI	No	No	Endocarditis
8.57348	8.56038	0	48	Current	No	No	No	No	< 7 D	No	0	No	0	No	0	No	No	No	No	No	0	No	0	No	No	No	No	No	53	180	16.358	Sinusal	4	0	Yes	yes	1	0	134	44.7	60	40		No	Yes	AoI	No	No	Endocarditis
69.2049	60.4794	0	77	No	No	No	No	No	< 7 D	No	0	No	0	No	0	No	No	No	No	No	0	No	0	No	No	No	No	No	85	170	29.4118	FA ou TSV	4	0	Yes	yes	1	1	273	24.1	30			No	Yes	AoI	No	No	Endocarditis
59.9161	80.3347	1	82	No	Yes	No	No	No	< 7 D	No	0	No	0	No	0	No	No	No	No	No	0	No	0	No	No	No	No	No	55	165	20.202	FA ou TSV	4	0	Yes	yes	1	1	199	16.7				No	Yes	AoI	No	No	Endocarditis
57.4168	42.1117	1	79	No	No	No	No	No	< 7 D	No	0	Valvular	1	No	0	Yes	No	No	No	No	0	No	0	No	No	No	No	No	64	150	28.4444	Sinusal	4	0	Yes	yes	1	0	119	34.3	75	55		No	Yes	AoI	No	No	Endocarditis
73.0651	58.2802	0	43	Current	No	No	No	STEMI	< 7 D	No	1	No	0	No	0	No	No	Stroke	Hemorragic stroke	Yes	1	No	0	No	No	No	No	No	102	175	33.3061	Sinusal	4	0	Yes	yes	1	1	331	36.7	35			No	Yes	AoI	No	No	Endocarditis
42.8244	31.5776	1	42	Current	No	No	No	No	< 7 D	No	0	No	0	No	0	No	No	No	No	Yes	1	No	0	No	No	No	No	No	70	163	26.3465	Sinusal	4	0	Yes	yes	1	1	61	117.4	75			No	Yes	AoI	No	No	Endocarditis
56.6774	60.2434	1	80	No	No	No	No	No	< 7 D	No	0	No	0	No	0	No	No	No	No	No	0	Untreaded	0	No	No	No	No	No	49	150	21.7778	Sinusal	4	0	Yes	yes	1	1	118	26	60			No	Yes	AoI	No	No	Endocarditis
8.57348	3.81343	0	54	Past	Yes	oral therapy	Yes	No	< 7 D	No	0	No	0	No	0	No	No	Stroke	Hemorragic stroke	No	0	No	0	No	No	No	PHT	No	88	180	27.1605	Sinusal	4	0	Yes	yes	1	0	101	92.1	60	48		No	Yes	AoI	No	No	Endocarditis
44.7213	52.7397	1	63	Current	Yes	No	No	No	< 7 D	No	0	No	0	No	0	No	No	Stroke	No	No	0	No	0	No	No	No	Uncomplicated	No	80	165	29.3848	Sinusal	4	0	Yes	yes	1	1	229	28.1	60	40		No	Yes	AoI	No	No	Endocarditis
5.66666	4.16544	0	48	Current	Yes	Insulin	Yes	Stable angina	< 7 D	No	0	No	0	Previous vascular surgery	1	No	Yes	No	No	No	0	No	0	No	No	No	No	No	57	170	19.7232	Sinusal	4	0	No	No	0	0	66	97.6	52			yes	Yes	AoI	No	No	Endocarditis
71.3314	28.117	1	80	No	Yes	No	No	Non STEMI	< 90 D	Yes	1	Valvular	1	No	0	No	No	No	No	No	0	No	0	No	No	No	No	No	61	163	22.9591	Sinusal	2	0	No	yes	1	0	81	47.2	55	25		No	Yes	No	No	No	Endocarditis
30.8923	40.5518	0	58	No	Yes	oral therapy	No	No	< 7 D	No	0	No	0	Lower Limbs	1	No	No	No	No	No	0	No	0	No	No	No	No	No	100	170	34.6021	Sinusal	4	0	Yes	yes	1	1	104	96.9	50			No	Yes	No	No	No	Endocarditis
12.2706	7.65692	0	65	Current	No	No	No	No	< 7 D	No	0	No	0	No	0	No	No	Stroke	No	No	0	Untreaded	0	No	No	No	No	No	72	185	21.0373	Sinusal	3	0	No	yes	1	0	174	38.1	65	50		No	Yes	Ao stenosis	No	No	Endocarditis
24.8604	8.56125	0	56	Current	No	No	No	No	< 7 D	No	0	No	0	No	0	Yes	Yes	No	No	Yes	1	No	0	No	No	No	No	No	72	186	20.8117	Sinusal	4	0	No	yes	1	0	88	84.4	45	50		No	Yes	No	Yes	No	Endocarditis
20.174	29.208	0	56	Current	Yes	oral therapy	No	No	< 7 D	No	0	No	0	No	0	No	No	No	No	No	0	No	0	No	No	No	No	No	73	172	24.6755	Sinusal	4	0	Yes	No	0	1	111	67.9	30	80		No	Yes	AoI	No	No	rheumatic
75.8277	44.2974	0	77	No	Yes	oral therapy	Yes	Stable angina	< 7 D	No	0	CABG	1	Lower Limbs	1	Yes	Yes	No	No	No	0	No	0	No	No	No	No	No	65	170	22.4913	Sinusal	4	0	Yes	yes	1	0	243	20.7	55	50		No	Yes	AoI	No	No	Endocarditis
58.741	66.3859	0	58	No	No	No	No	No	< 7 D	No	0	Valvular	1	No	0	Yes	Yes	No	Ischemic stroke	Yes	1	No	0	No	No	No	No	No	70	168	24.8016	FA ou TSV	4	0	Yes	No	0	1	291	24.2	40			No	Yes	AoI	No	No
18.7134	8.53039	1	69	No	No	No	No	No	< 7 D	No	0	Valvular	1	No	0	No	No	No	No	No	0	No	0	No	No	No	No	No	82			Sinusal	1	0	No	No	0	0	75	81.1	50	30		No	Yes	Org MR	No	No	Degenerative/Dystrophic
11.1349	4.77903	0	22	Past	No	No	No	No	< 7 D	No	0	Valvular	2	No	0	No	Yes	No	No	No	0	No	0	No	No	No	No	No	88	187	25.1651	Sinusal	4	0	No	yes	1	0	74	172.4	71			No	Yes	No	No	No
14.8473	6.10698	1	55	Current	Yes	No	Yes	No	< 7 D	No	0	Valvular	1	No	0	No	No	No	No	No	0	No	0	No	No	No	No	No	45	165	16.5289	Sinusal	3	0	No	yes	1	0	60	66.6	80			No	Yes	AoI	No	No	Endocarditis
80.0391	67.0133	0	75	Past	Yes	No	No	No	< 7 D	No	0	Valvular	1	No	0	No	Yes	Stroke	No	Yes	1	No	0	No	No	No	No	No	75	184	22.1526	Sinusal	4	0	No	yes	1	1	386	15.5	70			No	Yes	No	No	No	Endocarditis
26.681	17.8569	0	75	No	Yes	No	No	No	< 7 D	No	0	Valvular	2	No	0	No	Yes	No	No	No	0	No	0	No	No	No	No	No	58	160	22.6562	FA ou TSV	4	0	No	yes	1	0	128	36.2	55	50		No	Yes	Ao stenosis	No	No	Endocarditis
20.0702	7.6609	1	81	No	No	No	No	No	< 7 D	No	0	CABG	1	No	0	No	No	No	No	No	0	No	0	No	No	No	No	No	61	157	24.7475	Sinusal	4	0	No	No	0	0	74	50.8	65	21		No	Yes	Ao stenosis	No	No	Degenerative/Dystrophic
6.01289	1.84153	1	33	No	No	No	No	No	< 7 D	No	0	No	0	No	0	No	No	Visceral	No	No	0	No	0	No	No	No	No	No	54	154	22.7694	Sinusal	3	0	No	yes	1	0	59	102.3	60	40		No	Yes	No	No	No	Endocarditis
83.4658	51.3474	1	81	No	No	No	No	No	< 7 D	No	0	Valvular	1	No	0	Yes	Yes	No	No	No	0	No	0	No	No	No	No	No	65	165	23.8751	Sinusal	4	0	No	yes	1	0	176	22.8	45	70		No	Yes	No	No	No
77.1921	33.7854	1	75	No	Yes	No	Yes	No	< 7 D	No	0	Combined	1	No	0	No	No	No	No	No	0	No	0	No	No	No	No	No	75	161	28.9341	Sinusal	4	0	Yes	yes	1	0	81	62.8	30	80		No	Yes	AoI	No	No	Endocarditis
2.53861	1.43302	0	67	No	No	No	No	No	< 7 D	No	0	No	0	No	0	No	No	No	No	No	0	No	0	No	No	No	No	No	72	172	24.3375	Sinusal	1	0	No	No	0	0			60			No	No	No	No	No
2.27149	1.24273	0	39	No	Yes	No	Yes	No	< 7 D	No	0	No	0	No	0	No	No	No	No	No	0	No	0	No	No	No	No	No	70	166	25.4028	Sinusal	3	0	No	No	0	0	128	67.9	46			No	Yes	AoI	No	No	Congenital
2.27149	0.920368	0	55	No	No	No	No	No	< 7 D	No	0	No	0	No	0	No	No	No	No	No	0	No	0	No	No	No	No	No	65	160	25.3906	Sinusal	3	0	No	No	0	0	78	87	40			No	Yes	AoI	No	No	Degenerative/Dystrophic
2.42421	1.09868	0	60	No	Yes	No	No	Stable angina	< 7 D	Yes	0	No	0	No	0	No	No	No	No	No	0	No	0	No	No	No	No	No	129	185	37.6917	Sinusal	3	0	No	No	0	0	148	85.7	35	35		No	Yes	AoI	No	No	Degenerative/Dystrophic
10.736	5.02975	1	85	No	No	No	No	No	< 7 D	No	0	No	0	No	0	No	No	No	No	No	0	No	0	No	No	No	No	No	52	156	21.3675	Sinusal	4	0	No	No	0	0	115	26	65			No	Yes	Ao stenosis	No	No	Degenerative/Dystrophic
2.7088	0.700148	0	68	No	No	No	No	No	< 7 D	No	0	No	0	No	0	No	No	No	No	No	0	No	0	No	No	No	No	No	82	169	28.7105	Sinusal	2	0	No	No	0	0	71	101	63	30		No	Yes	Ao stenosis	No	No	Degenerative/Dystrophic
1.50543	0.909929	0	55	Past	No	No	Yes	No	< 7 D	No	0	No	0	No	0	No	No	No	No	No	0	No	0	No	No	No	No	No	78	178	24.6181	Sinusal	3	0	No	No	0	0	107	76.1	67			No	Yes	Ao stenosis	No	No	Congenital
5.95729	3.56966	0	25	No	No	No	No	No	< 7 D	No	0	Valvular	3	No	0	No	No	No	No	No	0	No	0	No	No	No	No	No	90	173	30.0712	Sinusal	4	0	No	No	0	0	49	259.5	35			No	Yes	No	No	No
3.99907	2.03249	0	45	Past	Yes	No	No	No	< 7 D	No	0	Valvular	2	No	0	No	No	No	No	No	0	No	0	No	No	No	No	No	97	178	30.6148	Sinusal	3	0	No	No	0	0	81	139.8	58	30		No	Yes	No	No	No
6.62846	2.48914	0	67	Past	No	No	No	No	< 7 D	No	0	Valvular	1	No	0	No	No	No	No	No	0	No	0	No	No	No	No	No	74	177	23.6203	Sinusal	1	0	No	No	0	0	103	64.4	60			No	Yes	AoI	No	No	Others
3.99907	2.421	0	43	No	No	No	No	No	< 7 D	No	0	Valvular	3	No	0	No	No	No	No	No	0	No	0	No	No	No	No	No	117	180	36.1111	Sinusal	3	0	No	No	0	0	103	135.4	53	33		No	Yes	AoI	No	No	Others
7.4833	5.7581	1	64	No	No	No	Yes	No	< 7 D	No	0	Valvular	2	No	0	Yes	No	No	No	No	0	No	0	No	<5years	No	No	No	72	160	28.125	Sinusal	4	0	No	No	0	0	101	56.6	60	45		No	Yes	Ao stenosis	No	No	Others
31.9684	65.903	1	54	No	No	Insulin	No	No	< 7 D	No	0	Valvular	3	No	0	No	No	No	No	No	0	No	0	No	No	No	No	No	60	160	23.4375	FA ou TSV	4	0	No	No	0	1	182	29.6	45	65		No	Yes	AoI	No	Yes	Others
23.2439	15.4828	1	66	No	No	No	No	No	< 7 D	No	0	Valvular	2	No	0	Yes	No	No	No	No	0	No	0	No	No	No	No	No	54	152	23.3726	Sinusal	4	0	Yes	No	0	0	145	28.8	30	65	30	No	Yes	No	Yes	Yes	Others
8.99039	4.86301	1	67	Past	Yes	No	Yes	No	< 7 D	No	0	Others	1	No	0	No	No	No	No	No	0	No	0	No	No	No	No	No	61	152	26.4024	Sinusal	3	0	No	No	0	0	65	71.5	74	36		No	Yes	Ao stenosis	No	No	Degenerative/Dystrophic
7.97824	4.64117	0	70	Past	No	No	Yes	Stable angina	< 7 D	No	0	CABG	1	No	0	No	No	No	No	No	0	No	0	No	No	No	No	No	60	171	20.5191	Sinusal	4	0	No	No	0	0	88	58.6	68	29		No	Yes	Ao stenosis	No	No	Degenerative/Dystrophic
5.95729	2.76442	0	59	Past	No	No	No	No	< 7 D	No	0	Valvular	1	No	0	No	No	No	No	No	0	No	0	No	No	No	No	No	89	176	28.7319	Sinusal	3	0	No	No	0	0	82	108	48	28		No	Yes	Ao stenosis	No	No	Degenerative/Dystrophic
3.99907	2.03249	0	39	No	No	No	No	No	< 7 D	No	0	Valvular	1	No	0	No	No	No	No	No	0	No	0	No	No	No	No	No	70	175	22.8571	Sinusal	3	0	No	No	0	0	90	96.5	80	30		No	Yes	Ao stenosis	No	No	Degenerative/Dystrophic
5.95729	4.23928	0	59	No	Yes	oral therapy	No	No	< 7 D	No	0	Valvular	1	No	0	No	No	No	No	No	0	No	0	No	No	No	No	No	100	182	30.1896	FA ou TSV	4	0	No	No	0	0	91	109.4	30	45		No	Yes	Ao stenosis	No	No	Degenerative/Dystrophic
6.62846	5.76944	0	67	Current	No	No	Yes	No	< 7 D	No	0	Valvular	1	No	0	No	No	No	No	No	0	No	0	No	No	No	No	No	64	160	25	Sinusal	4	0	No	No	0	0	112	51.2	50	30		No	Yes	Ao stenosis	No	No	Degenerative/Dystrophic
10.1674	4.77124	0	74	Past	Yes	No	Yes	No	< 7 D	No	0	Valvular	1	No	0	No	No	No	No	No	0	No	0	No	No	No	No	No	67	171	22.913	Sinusal	3	0	No	No	0	0	85	63.9	60	33	70	No	Yes	Ao stenosis	No	No	Degenerative/Dystrophic
8.10081	4.57772	1	50	No	Yes	No	Yes	No	< 7 D	No	0	Valvular	1	No	0	No	Yes	No	No	No	0	No	0	No	No	No	No	No	68	155	28.3039	FA ou TSV	3	0	No	No	0	0	104	61.4	40		38	No	Yes	Ao stenosis	No	No	Degenerative/Dystrophic
18.4147	9.60175	1	72	No	No	oral therapy	No	No	< 7 D	No	0	Valvular	1	No	0	Yes	No	No	No	No	0	Yes treated	1	No	No	No	No	No	96	163	36.1323	FA ou TSV	4	0	No	No	0	0	125	54.5	50			No	Yes	Ao stenosis	No	No	Degenerative/Dystrophic
5.47904	2.51916	1	34	Past	No	No	No	No	< 7 D	No	0	Valvular	1	No	0	No	Yes	No	No	No	0	No	0	No	No	No	No	No	57	170	19.7232	Sinusal	3	0	No	No	0	0	62	101.8	61	25		No	Yes	AoI	No	No	Endocarditis
3.99907	2.03249	0	30	Current	No	No	No	No	< 7 D	No	0	Valvular	1	No	0	No	No	No	No	No	0	No	0	No	No	No	No	No	74	174	24.4418	Sinusal	3	0	No	No	0	0	73	137	60	25		No	Yes	AoI	No	No	rheumatic
5.83455	5.87923	1	60	No	No	No	No	No	< 7 D	No	0	Valvular	1	No	0	Yes	No	No	No	No	0	No	0	No	<5years	No	No	No	66	162	25.1486	Sinusal	4	0	No	No	0	0	65	84.8	50	30		No	Yes	Ao stenosis	No	No	rheumatic
6.21161	4.12979	1	61	No	No	No	No	No	< 7 D	No	0	Valvular	1	No	0	Yes	No	No	No	No	0	No	0	No	No	No	No	No	55	154	23.1911	FA ou TSV	3	0	No	No	0	0	70	64.8	57	35		No	Yes	Ao stenosis	No	No	rheumatic
5.47904	3.86838	1	45	No	Yes	No	No	No	< 7 D	No	0	Valvular	2	No	0	No	Yes	No	No	No	0	No	0	No	No	No	No	No	80	158	32.0461	Sinusal	4	0	No	No	0	0	82	96.8	60	40		No	Yes	Ao stenosis	No	No	rheumatic
6.61133	4.24419	1	62	No	No	No	Yes	No	< 7 D	No	0	Valvular	2	No	0	No	No	No	No	No	0	No	0	No	No	No	No	No	53	160	20.7031	FA ou TSV	3	0	No	No	0	0	57	75.7	60	40	74	No	Yes	Ao stenosis	Yes	No	rheumatic
3.99907	4.19279	0	37	Current	No	No	No	No	< 7 D	No	0	Valvular	1	No	0	No	No	No	No	No	0	No	0	No	No	No	No	No	70	180	21.6049	Sinusal	4	0	No	No	0	0	114	77.7	65	48		No	Yes	AoI	No	Yes	rheumatic
30.0443	11.5159	1	60	No	No	No	No	No	< 7 D	No	0	Valvular	2	No	0	Yes	Yes	No	Ischemic stroke	Yes	1	No	0	No	No	No	No	No	75	163	28.2284	FA ou TSV	4	0	No	No	0	0	106	59.1	25	30		No	Yes	AoI	No	Yes	rheumatic
7.05299	6.11934	0	68	Past	No	No	No	No	< 7 D	No	0	Valvular	1	No	0	Yes	Yes	No	No	No	0	No	0	No	No	No	No	No	70	164	26.0262	Sinusal	4	0	No	No	0	0	109	56.8	80	60	83	No	Yes	No	Yes	Yes	rheumatic
3.99907	2.63031	0	58	No	No	No	Yes	No	< 7 D	No	0	Valvular	1	No	0	Yes	No	No	No	No	0	No	0	No	No	No	No	No	87	185	25.42	Sinusal	4	0	No	No	0	0	103	85.1	60			No	Yes	AoI	No	No	Others
3.99907	2.63031	0	42	No	No	No	No	No	< 7 D	No	0	Valvular	1	No	0	No	No	No	No	No	0	No	0	No	No	No	No	No	85	175	27.7551	Sinusal	4	0	No	No	0	0	94	108.9	60			No	Yes	AoI	No	No
1.50543	0.673305	0	43	Current	No	No	Yes	No	< 7 D	No	0	Valvular	0	No	0	No	No	No	No	No	0	No	0	No	No	No	No	No	110	180	33.9506	Sinusal	3	0	No	No	0	0	112	117	63			yes	Yes	AoI	No	No
8.10081	3.42022	1	53	Past	No	No	No	No	< 7 D	No	0	Valvular	2	No	0	No	No	No	No	No	0	No	0	No	No	No	No	No	85	157	34.4842	Sinusal	3	0	No	No	0	0	65	118.8	49		80	No	Yes	No	No	No
3.99907	2.63031	0	30	No	No	No	No	No	< 7 D	No	0	Valvular	1	No	0	No	No	No	No	No	0	No	0	No	No	No	No	No	120	170	41.5225	Sinusal	4	0	No	No	0	0	76	213.4	55	21		No	Yes	Ao stenosis	No	No
3.99907	2.421	0	36	No	No	No	No	No	< 7 D	No	0	Valvular	2	No	0	No	Yes	Stroke	TIA	No	0	No	0	No	No	No	No	No	63	188	17.8248	Sinusal	3	0	No	No	0	0	74	108.8	65	45		No	Yes	AoI	No	No	Others
5.95729	4.98689	0	28	No	No	No	No	No	< 7 D	No	0	Valvular	1	No	0	Yes	No	No	No	No	0	No	0	No	No	No	No	No	77	191	21.1069	Sinusal	4	0	No	No	0	0	109	97.2	40	55	41	No	Yes	AoI	No	Yes	Others
3.99907	2.03249	0	38	No	No	No	No	No	< 7 D	No	0	Valvular	1	No	0	No	No	Stroke	Ischemic stroke	No	0	No	0	No	No	No	No	No	65	170	22.4913	Sinusal	3	0	No	No	0	0	94	86.6	68	30		No	Yes	AoI	No	No	Degenerative/Dystrophic
5.15755	1.83681	0	63	Past	Yes	No	No	No	< 7 D	No	0	Valvular	1	No	0	No	No	No	No	No	0	No	0	No	No	No	No	No	75	166	27.2173	Sinusal	2	0	No	No	0	0	68	104.3	60	25	55	No	Yes	AoI	No	No	Degenerative/Dystrophic
3.99907	3.12943	0	43	No	No	No	No	No	< 7 D	No	0	Valvular	1	No	0	Yes	No	No	No	No	0	No	0	No	No	No	No	No	73	176	23.5666	Sinusal	4	0	Yes	No	0	0	79	110.1	60	45		No	Yes	AoI	No	No	Degenerative/Dystrophic
5.95729	3.28813	0	51	Current	No	No	No	No	< 7 D	No	0	Valvular	2	No	0	No	Yes	No	No	No	0	No	0	No	No	No	No	No	85	182	25.6612	Sinusal	3	0	No	No	0	0	87	106.8	35	35	39	No	Yes	Ao stenosis	No	Yes	Degenerative/Dystrophic
3.99907	2.63031	0	36	Past	No	No	No	No	< 7 D	No	0	Valvular	2	No	0	No	No	No	No	No	0	No	0	No	No	No	No	No	81	181	24.7245	Sinusal	4	0	No	No	0	0	67	154.5	60		72	No	Yes	Ao stenosis	No	No	Degenerative/Dystrophic
5.95729	3.28813	0	34	No	No	No	No	No	< 7 D	No	0	Valvular	1	No	0	No	No	No	No	No	0	No	0	No	No	No	No	No	108	200	27	Sinusal	3	0	No	No	0	0	101	139.2	45	33		No	Yes	AoI	No	No
5.95729	3.70849	0	42	Current	No	No	No	No	< 7 D	No	0	Valvular	1	No	0	No	No	No	No	No	0	No	0	No	No	No	No	No	90	180	27.7778	Sinusal	3	0	No	No	0	0	180	60.2	30			No	Yes	Ao stenosis	No	No
5.47904	2.99785	1	39	No	No	No	No	No	< 7 D	No	0	Valvular	1	No	0	No	No	No	No	No	0	No	0	No	No	No	No	No	65	178	20.5151	Sinusal	3	0	No	No	0	0	66	103.9	63	52		No	Yes	AoI	No	No	Others
1.50543	0.558121	0	26	No	No	No	No	No	< 7 D	No	0	Valvular	0	No	0	No	No	Stroke	Ischemic stroke	No	0	No	0	No	No	No	No	No	65	180	20.0617	Sinusal	2	0	No	No	0	0	88	103.4	57			No	Yes	AoI	No	No	Congenital
6.70899	2.80971	0	56	Current	Yes	oral therapy	No	Non STEMI	< 90 D	No	1	Valvular	1	No	0	No	No	No	No	No	0	No	0	No	No	No	No	No	76	173	25.3934	Sinusal	3	0	No	No	0	0	82	95.6	72	34		No	Yes	AoI	No	No	Degenerative/Dystrophic
3.99907	2.421	0	36	Past	No	No	Yes	No	< 7 D	No	0	Valvular	1	No	0	No	No	No	No	No	0	No	0	Yes	No	No	No	No	94	180	29.0123	Sinusal	3	0	No	No	0	0	84	143	55	45		No	Yes	AoI	No	No	Endocarditis
23.6635	31.4464	0	43	Past	Yes	No	Yes	No	< 7 D	No	0	Valvular	2	No	0	No	No	Visceral	No	No	0	No	0	No	No	No	No	No	120	180	37.037	Sinusal	3	0	No	yes	1	1	200	71.5	60			No	Yes	AoI	No	No	Endocarditis
11.1349	4.96248	0	43	No	No	No	No	No	< 7 D	No	0	Valvular	2	No	0	Yes	No	Thrombosis	No	No	0	No	0	No	No	No	No	No	66	172	22.3094	Sinusal	3	0	No	yes	1	0	95	82.8	60			No	Yes	No	No	No	Endocarditis
1.50543	0.673305	0	57	Current	Yes	No	No	No	< 7 D	No	0	No	0	No	0	No	No	No	No	No	0	No	0	No	No	No	No	No	65	169	22.7583	Sinusal	3	0	No	No	0	0	67	98.9	55			No	Yes	AoI	No	No	Others
1.83246	1.02017	0	62	Past	No	Insulin	No	No	< 7 D	No	0	No	0	No	0	No	No	No	No	No	0	No	0	No	No	No	No	No	98	184	28.9461	Sinusal	1	0	No	No	0	0	116	81	80	25		No	Yes	Ao stenosis	No	No	Others
1.50543	1.30792	0	28	Current	No	No	No	No	< 7 D	No	0	No	0	No	0	No	No	No	No	No	0	No	0	No	No	No	No	No	112	193	30.0679	Sinusal	1	0	No	No	0	0	66	233.5	70	30		No	Yes	AoI	No	No	Congenital
1.50543	1.75029	0	40	No	No	No	No	No	< 7 D	No	0	No	0	No	0	No	No	No	No	No	0	No	0	No	No	No	No	No	77	170	26.6436	Sinusal	3	0	No	No	0	0	82	115.4	65	28		No	Yes	AoI	No	No	Congenital
1.50543	0.673305	0	34	Current	No	No	No	No	< 7 D	No	0	No	0	No	0	No	No	No	No	No	0	No	0	No	No	No	No	No	70	182	21.1327	Sinusal	3	0	No	No	0	0	63	144.7	69			No	Yes	Ao stenosis	No	No	Congenital
3.13299	1.14385	1	37	No	No	No	No	No	< 7 D	No	0	No	0	No	0	No	No	No	No	No	0	No	0	No	No	No	No	No	68	155	28.3039	Sinusal	3	0	No	No	0	0	60	121.9	45	30	55	No	Yes	AoI	No	No
1.95626	0.990399	0	63	No	No	No	No	No	< 7 D	No	0	No	0	No	0	No	No	No	No	No	0	No	0	No	No	No	No	No	69	176	22.2753	Sinusal	3	0	No	No	0	0	89	73.3	68			No	Yes	AoI	No	No
1.50543	0.673305	0	32	Past	Yes	No	No	No	< 7 D	No	0	No	0	No	0	No	No	No	No	No	0	No	0	No	No	No	No	No	82	186	23.7022	Sinusal	3	0	No	No	0	0	78	139.5	60			No	Yes	AoI	No	No
2.27149	0.920368	0	42	Current	Yes	No	No	No	< 7 D	No	0	No	0	No	0	No	Yes	No	No	No	0	No	0	No	No	No	No	No	90	187	25.7371	Sinusal	3	0	No	No	0	0	77	140.7	45			No	Yes	AoI	No	No
3.42474	1.04037	0	51	Past	No	No	No	No	< 7 D	No	0	No	0	No	0	No	No	No	No	Yes	1	No	0	No	No	No	No	No	90	186	26.0146	Sinusal	1	0	No	No	0	0	86	114.4	50	32		No	Yes	AoI	No	No
4.39542	2.17318	0	54	No	No	No	No	No	< 7 D	No	0	No	0	No	0	No	Yes	Stroke	No	No	0	No	0	No	No	No	No	No	77	175	25.1429	Sinusal	4	0	No	yes	1	0	145	56.1	55			No	Yes	AoI	No	No
4.39542	2.58786	0	42	Past	No	No	No	No	< 7 D	No	0	No	0	No	0	No	Yes	No	No	No	0	No	0	No	No	No	No	No	65	175	21.2245	Sinusal	4	0	No	yes	1	0	96	81.5	60	51		No	Yes	AoI	No	No
2.7015	0.918409	1	63	No	No	No	No	No	< 7 D	No	0	No	0	No	0	No	No	No	No	No	0	No	0	No	No	No	No	No	58	162	22.1003	Sinusal	1	0	No	No	0	0	87		60			No	No	No	No	No
1.50543	0.810317	0	56	No	No	No	No	No	< 7 D	No	0	No	0	No	0	No	No	No	No	No	0	No	0	No	No	No	No	No	71	187	20.3037	Sinusal	1	0	No	No	0	0	90		60	35		No	No	No	No	No
2.27149	0.920368	0	53	Current	No	No	No	No	< 7 D	No	0	No	0	No	0	No	No	No	No	No	0	No	0	No	No	No	No	No	65	169	22.7583	Sinusal	3	0	No	No	0	0	72	96.5	40			No	Yes	No	No	No
2.86084	1.62438	0	53	Past	No	Insulin	No	STEMI	> 90 D	Yes	0	No	0	Previous vascular surgery	1	No	No	No	No	No	0	No	0	No	No	No	No	No	79	175	25.7959	Sinusal	3	1	No	No	0	0	94	89.8	67			No	Yes	Ao stenosis	No	No
4.7791	1.39488	0	67	Past	Yes	No	Yes	No	< 7 D	Yes	0	No	0	Carotid >50%	1	No	No	No	No	No	0	No	0	No	No	No	No	No	86	171	29.4108	Sinusal	3	0	No	No	0	0	89	86.7	70			No	Yes	Ao stenosis	No	No
2.88229	0.928389	1	64	Past	No	No	No	No	< 7 D	No	0	No	0	No	0	No	No	No	No	No	0	No	0	No	No	No	No	No	63	163	23.7118	Sinusal	2	0	No	No	0	0	58	86.2	66	31		No	Yes	Ao stenosis	No	No
2.53861	0.820848	0	67	Past	No	No	No	No	< 7 D	No	0	No	0	No	0	No	No	No	No	No	0	No	0	No	No	No	No	No	98	177	31.2809	Sinusal	3	0	No	No	0	0	65	135.2	64			No	Yes	Ao stenosis	No	No
2.53176	1.05774	1	62	Past	No	No	No	No	< 7 D	No	0	No	0	No	0	No	No	No	No	No	0	No	0	No	No	No	No	No	69	168	24.4473	Sinusal	3	0	No	No	0	0	37	151.9	70	34		No	Yes	Ao stenosis	No	No
2.08258	1.34945	1	59	No	No	No	No	No	< 7 D	No	0	No	0	No	0	No	No	No	No	No	0	No	0	No	No	No	No	No	51	160	19.9219	Sinusal	3	0	No	No	0	0	61	70.7	70	37		No	Yes	Ao stenosis	No	No
2.37243	1.50932	1	61	No	No	No	No	No	< 7 D	No	0	No	0	No	0	No	No	No	No	No	0	No	0	No	No	No	No	No	70	163	26.3465	Sinusal	4	0	No	No	0	0	95	60.8	55			No	Yes	Ao stenosis	No	No
1.83246	1.25003	0	62	No	No	No	No	No	< 7 D	No	0	No	0	No	0	No	No	No	No	No	0	No	0	No	No	No	No	No	90	175	29.3878	Sinusal	4	0	No	No	0	0	107	80.6	70			No	Yes	Ao stenosis	No	No
4.81422	2.73081	1	72	No	Yes	No	No	No	< 7 D	No	0	No	0	No	0	No	No	No	No	No	0	No	0	No	No	No	No	No	71	162	27.0538	Sinusal	3	0	No	No	0	0	105	48	65			No	Yes	Ao stenosis	No	No
1.71636	0.899995	0	61	Past	No	No	Yes	No	< 7 D	No	0	No	0	No	0	No	No	No	No	No	0	No	0	No	No	No	No	No	87	180	26.8519	Sinusal	4	0	No	No	0	0	92	91.8	66			No	Yes	Ao stenosis	No	No
3.27971	1.53621	1	66	Past	Yes	No	Yes	No	< 7 D	No	0	No	0	No	0	No	No	No	No	No	0	No	0	No	No	No	No	No	85	150	37.7778	Sinusal	4	0	No	No	0	0	67	98	81	45		No	Yes	Ao stenosis	No	No
1.50543	1.04451	0	55	Past	Yes	No	Yes	No	< 7 D	No	0	No	0	No	0	No	No	No	No	No	0	No	0	No	No	No	No	No	108	176	34.8657	Sinusal	4	0	No	No	0	0	108	104.4	70	39		No	Yes	Ao stenosis	No	No
2.37243	0.861319	1	61	No	Yes	No	Yes	No	< 7 D	No	0	No	0	No	0	No	No	No	No	No	0	No	0	No	No	No	No	No	74	155	30.8012	Sinusal	3	0	No	No	0	0	48	127.2	60			No	Yes	Ao stenosis	No	No
3.49779	2.12837	1	67	No	Yes	No	Yes	No	< 7 D	No	0	No	0	No	0	No	No	No	No	No	0	No	0	No	No	No	No	No	69	147	31.9311	Sinusal	4	0	No	No	0	0	89	59.1	70	45		No	Yes	Ao stenosis	No	No
1.50543	0.673305	0	54	No	Yes	No	Yes	No	< 7 D	No	0	No	0	No	0	No	No	No	No	No	0	No	0	No	No	No	No	No	76	178	23.9869	Sinusal	3	0	No	No	0	0	87	92.3	78			No	Yes	Ao stenosis	No	No
2.22289	1.13091	1	60	No	Yes	No	Yes	No	< 7 D	No	0	No	0	No	0	No	No	No	No	No	0	No	0	No	No	No	No	No	82	150	36.4444	Sinusal	3	0	No	No	0	0	95	72.1	77	25		No	Yes	Ao stenosis	No	No
2.08824	1.01876	0	64	Past	Yes	oral therapy	Yes	No	< 7 D	No	0	No	0	No	0	No	No	No	No	No	0	No	0	No	No	No	No	No	71	166	25.7657	Sinusal	3	0	No	No	0	0	115	57.6	60	25		No	Yes	Ao stenosis	No	No
2.94486	1.61285	0	63	Past	Yes	No	No	No	< 7 D	No	0	No	0	No	0	Yes	No	No	No	No	0	No	0	No	No	No	No	No	91	175	29.7143	FA ou TSV	3	0	No	No	0	0	126	68.3	43	45		No	Yes	Ao stenosis	No	No
11.042	3.40751	1	63	Past	Yes	No	Yes	No	< 7 D	No	0	No	0	Carotid >50%	1	No	No	No	No	Yes	1	No	0	No	No	No	No	No	72	168	25.5102	Sinusal	4	0	No	No	0	0	73	79.3	55			No	Yes	Ao stenosis	No	No
8.5621	2.48044	1	64	Past	Yes	oral therapy	Yes	No	< 7 D	No	0	No	0	Carotid >50%	1	No	No	No	No	No	0	Yes treated	1	No	No	No	No	No	112	168	39.6825	Sinusal	4	0	No	No	0	0	96	92.6	77	30		No	Yes	Ao stenosis	No	No
[truncated: 5,162 more rows]
[truncated: 31 more columns]

## Sheet: Description of dataset
This is a dataset for a study of EuroScore II's predictive performance among octogenarians
The data is provided by Sophie Provenchere: sophie.provenchere@bch.aphp.fr
Please contact Sophie Provenchere if you plan to conduct analyses on these data for publication

## Sheet: Description of variables
Main variables name
EuroSCORE I: column A
EuroSCORE II: column B
Patient profile with demographics, co morbidities and procedures performed as defined by EuroSCORE algorithms: columns C-BL
In-hospital mortality: column BM
30 day mortality: column BN
